# Supplementary material for: Phosphoproteomics reveals essential regulatory roles of phosphorylation in marine oligotrophic bacteria
Source: Mar Life Sci Technol. 2025 Jul 15;8(2):628–41. doi: 10.1007/s42995-025-00305-w (PMC13198564; doi:10.1007/s42995-025-00305-w)
Supplement: Supplementary file 2 — (XLSX 648 KB) [file 42995_2025_305_MOESM2_ESM.xlsx]

## Sheet: Supplemantary Table 1
Supplementary Table 1. List of renewed sequences contained in the custom protein database for MS search.
Accession	Start	End	Strand	Start codon	gene ID	GO hit	KEGG_KO hit	NCBInr hit	Protein sequence
AAZ20871.2	55704	57875	-	GTG	-	-	-	autotransporter outer membrane beta-barrel domain-containing protein [Candidatus Pelagibacter ubique]	VKKILKTSFFVFSFLALFYSNAFAFLEFQKEKILSTDVPGVRGINFKPDGSIMYITNRVANHDAYIVQYSLSTPFDISTATRTFVDGAGTKLTCSTDMQLPHAIEFKPDGTRMFITTNKDHSGNPGVAVYQFKLTTAWDTSTLDCEKIFEVDITGVGNEDQVRTLTFKPDGTRMFVGGKTQDKIREYILTTPFDLRSGVSVGSLSASLASSSDGGMRNIQLHSDGSILYVAGDGNNNIHKYTLSTPWDITTISSTSTEYELGSRVSHMRGFIFTANFTKLFVTNDAGSTASTNKIFEYSLACAGTITCIDASNNNDVKAIIEANVELSKRIIKNNTLPIFHRIEWLRRHKNKDNLSNLNAEIDFTNEKISKLVSALKNSKKENDRSYDSEDWFKWSEGR…
AAZ20905.2S	95192	97363	+	ATA	uvrB	-	ko:K03702	excinuclease ABC subunit UvrB [Candidatus Pelagibacter ubique]	IMQNTYQDLITEIQSKNPEIHQKLEGGQKFKLVTDFKPAGDQPEAIKQLVKGANKDELSQVLLGVTGSGKTFTMAQVIERTNRPALILAPNKTLAAQLYGEMKSFFPENAVEYFVSYYDYYTPEAYVPRSDTYIEKEASINEQIDRMRHSATRSLLERDDVIIVSSVSCIYGLGSVEAYSKMTLSLKKDYDYNREQLIKTLVHLQYKRNDQSFYRGTFRARGEYIEIFPSHLEDRAWRLSLFGDKLEKIEEFDPLTGDLLKDLDVIKVYANSHYITPKPTIEQAVIKIKRELEVTLKKFKEQNKLLEAQRLEERTKFDLEMIEATGSCAGIENYSRFLSGRKPGEPPPTLFEYFPDNTLIFVDECHVTVPQLNGMYKGDRSRKSNLAEYGFRLPSCMDN…
AAZ20917.2	106371	107132	+	CTG	yfiH	-	ko:K05810	peptidoglycan editing factor PgeF [Candidatus Pelagibacter ubique]	LIKSKKLSKFKNLQHAFFNRKGGKSLGIFKSLNCGPGSSDNKKNVLKNLQIVQRKIKTKLKKIILLKQIHSNKFHFIDKNLKLKNYNFEGDALVTNKKEFPIAILTADCAPILVYDEKEKMIAAIHAGWKGAFKGIIKRTLNFMIKKGCDPKNVTAVIGPCISVKNYEVKKDFIKKLIKKDGKNKKFFKKIQNKDFFDLKKYVLSQLKALNIKKIDIINKNTFNPKNNFFSARRSISRNENDYGRNISVIMINS
AAZ20993.2S	175378	175758	+	ATT	-	-	-	rhodanese-like domain-containing protein [Candidatus Pelagibacter ubique]	IKKKDNIMKKFDELMNVSSEIKNISVDEAKEKLNDPNVQFIDVRDKNSFESETIGNAVNLERGLLEFYLADGSPLENEMFKKNPDKEYIVFCGLGGQSTLATKTMQDMGIKNVKNMTGGMTAWKDKK
AAZ21063.2S	244389	245159	-	GTG	sdhB	-	ko:K00240	succinate dehydrogenase iron-sulfur subunit [Candidatus Pelagibacter ubique]	VVQINLPKNSEVQKGNYYQDKTGSKNIRKVNVYRWDPSNGENPRVDTYEVDMDNCPSKVLDILNKIKNEIDPSLAYRRSCAHGVCGSCAMNMDGKNGLACTKPHSEIEGDINIYPLPHLKVKKDLIGDLSGLYKQYESIEPWLKTNTKVETTEILQTKEDRVKLDGAYECIMCACCSTSCPSYWWNGDKYLGPAVLLQAYRWIVDSRDDEKKERLKKVADELKLYRCHTIMNCTNACPKGLNPAKAIAELKKMLATS
AAZ21167.2	335713	336735	+	ATA	hemE	GO:0003674,GO:0003824,GO:0004853,GO:0005575,GO:0005622,GO:0005623,GO:0005737,GO:0005829,GO:0006725,GO:0006778,GO:0006779,GO:0006783,GO:0006807,GO:0008150,GO:0008152,GO:0009058,GO:0009987,GO:0016829,GO:0016830,GO:0016831,GO:0018130,GO:0019438,GO:0033013,GO:0033014,GO:0034641,GO:0042168,GO:0042440,GO:0044237,GO:0044249,GO:0044271,GO:0044424,GO:0044444,GO:0044464,GO:0046148,GO:0046483,GO:0051186,GO:…	ko:K01599	uroporphyrinogen decarboxylase [Candidatus Pelagibacter ubique]	IIKYLLIIMTPIQETIINKKTNNSPIWLMRQAGRYLPEFREIRKLNPDFINLCLNENLSSEITLQPLKRFDLDAAIIFSDILMIPYGLNQEVKFEKNFGPKLGLLDLEKISKIDEIDFVEKLYPVYKSIKKVSEDNLIKNKNLIGFVGAPWTLLVYMINKHSPKKELVKDFFKDEFLINRVLIILEKFLKLHIDQQIKNGATVIQIFDSWAGLLEEKDLPNYVYVPTLNLVNYIKSLNIPVICFPRGIKNYKNYCDIVKPDAVNIDYDVDPVSACKEIKIPVQGGLDPKILLTDKENLKKETLKYLNTFKDHPYIFNLGHGVLPETNPNMVEYLVKIVKDY
AAZ21218.2S	388597	389190	-	TTG	fabA	-	ko:K01716	bifunctional 3-hydroxydecanoyl-ACP dehydratase/trans-2-decenoyl-ACP isomerase [Candidatus Pelagibacter ubique]	LYILILFIIVYNNSKLFLYYNHHKSSIKGLKFMKKNSFTYDELISCGNGELFGPGNAKLPLPPMLMFDRITEINEDNGAFSKGSLKAELDIKKDLWFFDCHFKGDPVMPGCLGLDAMWQLVGFYLGWLGNPGKGRALGVSTVKFTGEVLQNVKNVRYEIDMKKIMAPGGTTVGLANGLVFADDKKIYSAESLKVGLFK
AAZ21225.2	393296	393730	-	GTG	dut	GO:0000287,GO:0003674,GO:0003824,GO:0004170,GO:0005488,GO:0006139,GO:0006220,GO:0006221,GO:0006226,GO:0006244,GO:0006725,GO:0006753,GO:0006793,GO:0006796,GO:0006807,GO:0008150,GO:0008152,GO:0009056,GO:0009058,GO:0009117,GO:0009123,GO:0009124,GO:0009129,GO:0009130,GO:0009141,GO:0009143,GO:0009147,GO:0009149,GO:0009157,GO:0009162,GO:0009165,GO:0009166,GO:0009176,GO:0009177,GO:0009200,GO:0009204,GO:…	ko:K01520	dUTP diphosphatase [Candidatus Pelagibacter ubique]	VAKVLIKKLNPKVELPAYKTDGASGMDLMAFIEEPIRIAPNSSYLVPTGLSMAFSEDYEVQIRPRSGLAAKKSITVLNTPGTIDSDYRGEIKVILFNHGKEDFLINNKDRIAQMVLMPVIKMEFEETDNLPDTLRGDGGFGSTGK
AAZ21226.2S	393740	394957	-	ATT	dfp	-	ko:K01598,ko:K13038	bifunctional phosphopantothenoylcysteine decarboxylase/phosphopantothenate--cysteine ligase CoaBC [Candidatus Pelagibacter ubique]	ILILTMNNISERKILLIICGGISAYKSLELIRSLKKLGAKVKTILTKSAKEFVTPLSVASLSQEKVYDDLFNPENEAEMDHISLSRWADLIVVAPATANTISKLSTGSSDDLASTVILASDKDIFLTPAMNVRMWDHPSTKENLKKLRSFGYKIIGPEIGDMACGEFGEGKMTEPDNIVQEINLYFSELNKNYKLKALVTAGPTNEYIDPVRFITNKSSGKQGYALAKAFAKKGFQTTLISGPTNLEVGNNINLIKVETADEMFKAAQNNLPTDVAIFSAAVADFKVKEISNSKIKKQEKLNLELEKNIDILNYVSKHNSLRPKLVIGFAAETNNIEENAKKKLDEKNCDWIIANDVSNKAIGFDSSFNEVSIYYRDKNMDDERLTIKSKSEISDEIVD…
AAZ21325.2S	490378	491310	+	ATA	argF	-	ko:K00611	ornithine carbamoyltransferase [Candidatus Pelagibacter ubique]	INMKHFINLKDIPSADLKKIIIDAKNRKQKRKNYNTLEVDKDKPLKGKLLIQMFEKASLRTRLSFYLAIKQLGGGTITLRANELHLGKGGESLADTAKILSTYGDGFMLRTDSDKKIEEFSRYLKIPVINGLSPSSHPTQVLSDIFTVEEIKKKSISKLNICWIGDSNNVLNSLIAASVKFSFNLNIGCPKNYGPKKFVLDWVKKNKRKIHIFYDAKKAVKNADVIFSDKVISLNDKVNKNKKIKDFRNFQINSKLMSFAKKDTTFLHCLPRGEEVAADVFLGKNSEVWLQALNRVHVQKSILLYCFGKLR
AAZ21427.2	592463	593353	-	ATG	rpoH	-	ko:K03089	RNA polymerase sigma factor RpoH [Candidatus Pelagibacter sp.]	MSTTMNSNLPALSNEGGLSAYLEQIKKFPMLAAEEEYMLAKNWKATGNVKAAEKLVTSHLRLVAKIAMGYRGYGLPVNEMISEGNVGLMQAVKKFEPEKGFRLATYAMWWIRASIQEYILRSWSLVKIGTTTAQKKLFFNLKKIKNQIAPQSEGDLRPEHVTEIANKLDVNKDEVISMNRRLSGKEFSLNAQVGEDGDEWQDWLVDKELDHDLKFAHQEEMGQRQNLLKDSIKILNEREKEILYSRRLNDEPTTLEDLSKKYKISRERVRQIENKAFEKLQKHMLLSAKSKNLLPVN
AAZ21499.2	665218	666873	-	GTG	fdsB	-	ko:K00122,ko:K00124,ko:K00335	NADH-ubiquinone oxidoreductase-F iron-sulfur binding region domain-containing protein [Candidatus Pelagibacter ubique]	VSKNISNLSGRIGLKNNLFEKISERSLKSNNADGIKEIAKEYNMGVSTIHGAESFYEFLRPSHREKKAFVCNGSACMCAGTQEPLKKKLQEKLGDDKVGEMFCLGHCYENNAFHYDGENYAGNDINKIDQIIKGEDIVQEKFFSKSYASTSFLMDDKLSNLDQFNEQLKKFIATDKQEITKSLLDSNLTGRGGAGFPTGMKWDFCRKAPSEKKYVICNADEGDSGAFSDRYLLEDQPLKVLFGMVICGYVIGSDEGVLYIRGEYPKSIEAINGAINSLKKAGLLGENILGTKFSFDLNICIGQGAYICGEETALIASIEGRRAEVDVRPPFPVTEGLYKKPTVVNNVETLAAATGILINGADKFSAIGNKKSAGTKLVCFDSFFNNPGVYEVEMGTPMK…
AAZ21566.2S	728963	730396	-	TTG	glnA	-	ko:K01915	type I glutamate--ammonia ligase [Candidatus Pelagibacter ubique]	LTTKFKKGETMTAANVLKFMKEKEVEFVDLRFTDPRGKLQHLTMDHTIVDEEMLNEGVFFDGSSIAGWKAINESDMILIPDTSRMIMDPFTSHNTLILFCDILDAVKRSPYERDPRGTAKKAEAYLKKSGIGDKAFFGPEPEFFVFDDVRINNDPNNTGFKIDSKEGPYNSGTEYANGNMGHRPPVKGGYFPVPPVDSEQDMRGEYLKSLKEVGIKVEKHHHEVAPSQHELGMYFGTLVDQADNVQLYKYVVQMVTHSFGKTATFMPKPIAGDNGSGMHIHQSIWKDDKPVFSGDAYAGLSETALHYIGGILKHAKAINAFSNATTNSYKRLIPGFEAPVLLAYSARNRSASCRIPISLSKNGARCEIRFPDASGNPYLTFAAMLMAGLDGIKNKIHPG…
AAZ21740.2S	892408	893145	+	ATG	tpiA	-	ko:K01803	triose-phosphate isomerase [Candidatus Pelagibacter ubique]	MTNKYMYFVANWKMYGNLSSLNTLDKVIRFSKSKEIKGGRLIYCPPNTLISSFAKKFNNCQIGIGGQNCHESKDYGAHTGHVNSRMLKNIGAHFVIIGHSENRKQGESDKLINLKIKSALEAKLKVIFCIGETLSEKRKKKTRSILSKQIKIGLKNIKNKSNIFIAYEPVWAIGSGIIPKSYDLFKTIEFIKSKFRDKLPKVLYGGSVNPENITNLKKINNIDGFLIGGASQSAKKFIDIVKKTYS
AAZ21764.2S	938557	939870	+	TTG	-	-	ko:K09971	amino acid ABC transporter permease [Candidatus Pelagibacter ubique]	LVQPKNSDKGKIMNSKNLDLSKSKIQINRNTSLIIGILFFFLGIFDFCLNNFLGTNITSFLPRFINFFTPLIFGVIGLHFIRIEFSGIKILDSLNKNINPSNFNAALSLCIIFLIIFSLPPLLNWFIFDANISGDTKEACTGGGACWVYIKVWFNRFMYGMYPNAEQWRINITFIAVLSFMAAGFFVPAKFRNYLSLYYTLILPIISFILIYYLISGGSFGLEWVETGAWGGLSLTFIVSFFSLIFCFPIGMMLALGRRSDLPVVKYSSLSFIEFWRGVPLITVLFMSAVMFPMFLPDGTYVDKLIRVVVAITLFEAAYTAEVIRGGLQALPRGQYDAAKSLGMGYWKLHIFVILPQALKLVIPGIANTFLALVKDTPLIFVVGLLEVVGMLNLAKTNP…
AAZ21835.2S	1005220	1005735	-	TTG	rplM	GO:0003674,GO:0003676,GO:0003723,GO:0003729,GO:0003735,GO:0005198,GO:0005488,GO:0005575,GO:0005622,GO:0005623,GO:0005737,GO:0005829,GO:0005840,GO:0006412,GO:0006518,GO:0006807,GO:0008150,GO:0008152,GO:0009058,GO:0009059,GO:0009987,GO:0010467,GO:0015934,GO:0019538,GO:0022625,GO:0022626,GO:0032991,GO:0034641,GO:0034645,GO:0043043,GO:0043170,GO:0043226,GO:0043228,GO:0043229,GO:0043232,GO:0043603,GO:…	ko:K02871	50S ribosomal protein L13 [Candidatus Pelagibacter ubique]	LQEKYKIDIISNNSINPRTMTKFLKSGDLNSNWFEIDAKNAVVGRLASIIAMIVRGKNKTTFTPHMDDGDFVVVKNVEQAKFTGKKFKDKKYYRHTGHPGGIKEITPEKLLEKNKPGETLKLAIKRMLPGGVLGRKQLTKVKIYAGEEHPHAAQNPKLLDLGKLNSKNLIRN
AAZ21914.2S	1067111	1067836	-	ATT	rpsC	GO:0002181,GO:0003674,GO:0003735,GO:0005198,GO:0005575,GO:0005622,GO:0005623,GO:0005737,GO:0005829,GO:0005840,GO:0006412,GO:0006518,GO:0006807,GO:0008150,GO:0008152,GO:0009058,GO:0009059,GO:0009987,GO:0010467,GO:0015935,GO:0019538,GO:0022626,GO:0022627,GO:0032991,GO:0034641,GO:0034645,GO:0043043,GO:0043170,GO:0043226,GO:0043228,GO:0043229,GO:0043232,GO:0043603,GO:0043604,GO:0044237,GO:0044238,GO:…	ko:K02982	30S ribosomal protein S3 [Candidatus Pelagibacter ubique]	IQLLQLYYQKQNKWRVMGQKVNPVGFRLGVNRGWDSVWYAKKKDFGNYLIEDFKIRAYIKKNVVNSGVSKVMIERTSNKCFVTIYTSRPGFVIGKKGSDIDKIKNNLSKFTNNEVTLNIKEVKKPETNAYLVAENIAQQLVKRISYRRAMKRAMQSCLRLGAKGIKVSISGRLGGNEIARTEWLREGSIPSHTLRADIDYAEAEALTTFGIIGIKIWIYKGEVFAKEFSQETNKIVPKEVKE
AAZ21944.2S	1094543	1096735	+	ATA	purL	-	ko:K01952	phosphoribosylformylglycinamidine synthase subunit PurL [Candidatus Pelagibacter ubique]	IMIVNEQLAIDHGLKKDEYKKICDLLKRVPNITELGIFSAMWNEHCSYKSSRFHLKNLPTKGKNVIQGPGENAGVIDIGDDDAIVFKIESHNHPSFIEPYQGAATGVGGIMRDVFTMGARPIANLNSIHFGSPQHKKTKNLLRGVVHGIGGYGNCMGVPTIAGQTSFDESYNGNILVNAMTLGHVKKDKIFYSKAAGLGKPVIYVGSKTGRDGIHGASMASASFDDKIEEKKPTVQVGDPFTEKLLLEACLELMAGDSIIAIQDMGAAGLTSSSIEMASKGNLGIEINLSKVPCREANMSPYEIMLSESQERMLIVLENGKEEMAKKIFDKWNLDFAVIGQTTKSKKIELYFNEEKVADIPVNTLVENSPMYDRKWKKAKLPKRIKVDKEQFKTLKVKN…
AAZ21973.2	1122720	1123616	-	GTG	-	-	ko:K07448	endonuclease NucS domain-containing protein [Candidatus Pelagibacter ubique]	VKLEFKKGSKYSRKDIGWICYPEKGPPPRGNWETGYVRVEDNLIIFMNIGVPGTTGHDFANHYDHSKGVIVWYGKPKSHSGQPLFQKLLDGNLTPHFFARWDNKDPQFSYLGIGNVVSFKDGHPCLDGNKNEVETIELKLTVEDSGEIIPIQNQTNVDKNISLENNLTPKSSFLLEKHLEDYIIKNWSNIELNKNYDIHKENNKLCTQYSTGSGPLDILAISKDQKEFLVIELKKGRASDIVMGQIQRYMGHIKNNLAGDKDVKGLIIALEDDKNLRDALSVAPNIKFMKYEVSFKLVE
AAZ22006.2S	1149076	1149642	+	ATA	-	-	-	thioredoxin family protein [Candidatus Pelagibacter ubique	IYYYNMPLKTPICDFGQAAKSFELKSTNNEIIKLNDVKGTNGTLVMFICNHCPYVKAIIKDIVEDCKNLEKHGVKAVAISANDPINYPEDSFENMIEFARKHQFNFPYLFDETQNVAKSYDAVCTPDFFGYNNNLELQYRGRIRELDNLKPVRAGDSDLFTAMKQIAETGKGPETQIPSVGCSIKWLDN
AAZ22074.2S	1206546	1207544	-	TTG	-	-	ko:K01273	dipeptidase [Candidatus Pelagibacter sp.]	LVFFKTKKITMNFKIDNLQYCNWSREIFQINKQAGLDAIHVTIVYHEDFDELKTVLKNWENHFSENSDLIFHGKSFKDIEKAKSENKTAVFFGFQNCSPIEDDIGLVEKVYDLGCRFMQLTYNNQSLLATGCYEAIDSGVTNFGKEVIKEMNRLGLVIDMSHSAEKSTIDAIEISEKPIAITHANPSFWHPAKRNKSNELLKILSKHKGMLGLSLYPHHLKDGTDCSLESFCEMTAKTAEIMGVEKIGIGSDLCLNQPDTIVEWMRNGTWTKSKNYGEGSKNKPGFPKQPDWFLDARGFENLEIGLKKVGFSESEVNGILGNNWYNFYKEMNQ
AAZ22078.2S	1209717	1209977	+	GTG	-	-	ko:K03704	MULTISPECIES: cold-shock protein [Candidatus Pelagibacter]	VNYLIISNKSNTIKSKKINMSLQGKVKWFNPTKGFGFIEREDKEKDVFVHVSAVRDAGMNGLDEGQALTFEVEDGPKGPSAVNLKTA
AAZ22092.2S	1222648	1224042	+	ATA	ssdA	-	-	aldehyde dehydrogenase family protein [Candidatus Pelagibacter ubique]	IILTEIFMQKTITPIDNTLYIERNYDGAKIEETINGSMKAQKMWADLDIKERVKLLTSFVEDFLSRSDLICEELSRQIGRPISQAAGELKGFKERADYMLSIAEKKLSNIDVAKDDNFKSYIKRKALGVVFVIAPWNYPYLVAVNSIIPAMAAGNSVILKHSAQTPLCSEQLYQSAKKILPKDIFNYLHLNHEDSLKIVSDKRINFVSFTGSVKAGYDVQRATQNKFIDMTLELGGKDPAYARYDCDLEKTVENLVDGSFFNSGQSCCGIERIYVDEKIYNNFLELFVSKTYNYKLGNPLEKETNLGPVVKLSAADFILQQINSAIDKGAKKMIDESKFNFPKEHKNYLIPQVLTNVNHDMAFMTEETFGPCVGIMKVKDDNEAIKLMNDSPYGLTASV…
WP_027307116.2	3	410	-	ATG	leuA	-	ko:K01649	2-isopropylmalate synthase [Candidatus Pelagibacter ubique]	MSDKDKIFIFDTTMRDGEQSPGASMSLEEKIQIARIFDELGIDVIEAGFPIASPGDFEAVTAISKILKNSIPCGLSRASKKDIDACHEALKASPRFRIHTFISTSPLHMKHKLNKTPEQVLDAIKESVTYARNLTD
PUBSN001	479743	479808	-	TTG	-	-	-	-	LECSLLIFKRQEYQEIPKQERK
PUBSN003	6247	6381	-	ATA	-	-	-	-	ICLISIKNEKYVKKNGDDKRFTIKKWWVNFCSYRFYNYLVYKKLK
PUBSN004	879812	879874	+	ATG	-	-	-	-	MARRKYFFDWFFWANLKFFSW
PUBSN005	915649	915765	+	ATT	-	-	-	-	ISKCKNYNIRRRWCVAVLQWIKLGRCNLKSSNNCNRYLK
PUBSN006	1006276	1006377	+	TTG	-	-	-	-	LKLDMQTLLTQKTLKKLLMIKLELFMVRLYQILI
PUBSN007	597712	597789	+	ATG	-	-	-	-	MLQSIRLFYKELMIKWFMMWLFKVYL
PUBSN008	945859	945918	+	CTG	-	-	-	-	LLMFLKQLENTQLEKCLQRN
PUBSN009	658188	658283	+	ATA	-	-	-	-	INFICSKFWSFDHGHWKIILISHRRFYETGAD
PUBSN010	389973	390206	-	ATG	-	-	-	-	MGASILPSLLIFKILGFNGGGKPHHKLSFIYAIDSNVFWNLPACDFSAFAKVSNQSAISGKPSSLAVFAIPGYMSVYS
PUBSN011	1131899	1132048	-	TTG	-	-	-	-	LDYFLEFIWQSTQVLKLENILNQLLKSWLEFQQLYMVFLQRLLSAPFLEN
PUBSN012	1265099	1265170	+	ATT	-	-	-	-	IFFSCSSKRSSMSIGRSKICVPCI
PUBSN013	689510	689584	-	ATG	-	-	-	-	MNTKKKNIKKNIIETNYAIKKKSRK
PUBSN014	623143	623214	-	ATA	-	-	-	-	IEQLHFKTFSKLSGMFISASTSPQ
PUBSN015	246978	247043	-	TTG	-	-	-	-	LKIIFRMKKSKMPQTKYLIFLL
PUBSN016	1054108	1054194	-	ATG	-	-	-	-	MINFTKILSRKKMIQKLSKNIKKFSNIKK
PUBSN017	565991	566059	-	ATG	-	-	-	-	MKIDKINMLNLNIKGSISIILFY
PUBSN018	564791	564898	+	ATG	-	-	-	MULTISPECIES: aa3-type cytochrome c oxidase subunit IV [Candidatus Pelagibacter]	MDNQDHKNTWNNFTKFVLWGTVAVIGVLVLMAIFLL
PUBSN019	94654	94776	+	ATG	-	-	-	-	MIHFVFGVIDFSNSVGLILNPCFSLHSKIIGVPPANKTMSG
PUBSN020	1199861	1199929	-	ATG	-	-	-	-	MIGIFQKKAEQDKQVEWQILQKN
PUBSN021	536755	536835	+	TTG	-	-	-	-	LVFPGDSDLVRANKCVLFNDIISKISL
PUBSN022	404514	404669	+	ATA	-	-	-	-	ISSYFLLYSNLFFKISFSILLSPKIILFLILKEIIFCLNNISTCAIDPKISS
PUBSN023	254861	254923	-	CTG	-	-	-	-	LEVVLMTSMGHQSRMKFFTKL
PUBSN024	183725	183793	+	ATG	-	-	-	-	MVKLFIKVFHKDNLQDHLQSLRM
PUBSN025	602806	602901	-	ATG	-	-	-	-	MHGLLLDIDHMQVMKFFYLPMLLLQAQTYQTF
PUBSN026	987747	987887	-	ATG	-	-	-	-	MLLQVNYLLQNLFLLKDQQQYQNKVHPYFQVFHLYKALVPHQVNLHQ
PUBSN027	1184399	1184467	-	ATG	-	-	-	-	MLLKKIRYYFARKRVFSIIHYLT
PUBSN028	942491	942622	-	TTG	-	-	-	hypothetical protein BOSEA31B_14827 [Hyphomicrobiales bacterium]	LRGEGIVAEWLRRGLQILVSQFDSGRCLQKKNLVLLLKKSKLCF
PUBSN029	1038157	1038222	-	ATT	-	-	-	-	IASAIIPDTNGLKLNPVIIGKP
PUBSN030	1146105	1146164	+	TTG	-	-	-	-	LLNRLKSQLNLKIQMMKLVS
PUBSN031	1146971	1147177	+	ATG	-	-	-	-	MLELNNPRKKLCPKLEKNVNINPNKITLKFKLLNIGNRNYEQCCIYRFRCHGLSNGRIYIKSRSQCNCL
PUBSN032	1114385	1114450	-	TTG	-	-	-	-	LKELQSNLMMQNILLKKKEVLA
PUBSN033	951003	951065	-	ATG	-	-	-	-	MRVMYLDKKVIMVLLLYPNTN
PUBSN034	1270819	1270884	+	CTG	-	-	-	-	LLRITQQQLHQMKLQRQIMHQK
PUBSN035	891949	892008	-	ATA	-	-	-	-	IKISMMKMDYFKEHYMKNFY
PUBSN036	72368	72445	-	ATA	-	-	-	-	IKRSKKNRQIHNRIFHQKLKMKSLFH
PUBSN037	526960	527037	+	TTG	-	-	-	-	LGKKKLYPNVNMENRSLLYVETFKFR
PUBSN038	547525	547593	-	ATG	-	-	-	-	MMINPMKFIIIFFSKIIVNNILN
PUBSN039	26350	26541	+	ATG	-	-	-	-	MSARPLIPIPPIPTKCIISVLANSIFINNRYNFQIYIIPCVFIVKILHVLFFNKIFFFIINNIN
PUBSN040	635719	635835	-	ATT	-	-	-	-	IAFALLSSKGPAPTAAPTNKFNFLTFLISSTCFLISKFL
PUBSN041	963053	963121	-	TTG	-	-	-	-	LIWVLKVVSKGEILSQKANLRIL
PUBSN042	574344	574406	-	ATT	-	-	-	-	ISSYKKWRQKSYSFSSMQKCR
PUBSN043	1201266	1201343	+	ATT	-	-	-	-	IFGNKYFIHKMNFFDSIYKKDNHQEK
PUBSN044	638417	638482	-	TTG	-	-	-	-	LHKTFRKIKKISSHSIFRGNCS
PUBSN045	1001563	1001715	+	TTG	-	-	-	-	LNEKILKRVRAIPKDINIKKIVAYISRKVVFSTKRGSSILKYRKITEIIIA
PUBSN046	382221	382337	+	ATT	-	-	-	-	IKNVRTSCSRCSGKNYWYSSNFRNFQSFRYRKSCRLKSN
PUBSN047	1210316	1210420	-	ATG	-	-	-	-	MDWITQLIELQKHGSLKRINLNIFIYVKKRVNKLL
PUBSN048	525284	525379	+	CTG	-	-	-	-	LYPPNYKYNRIYLCLDKLRQLIVCNLYIYDFQ
PUBSN049	696791	696859	+	TTG	-	-	-	-	LSFYRWVWMKKFRKINNGKIIYF
PUBSN050	438415	438483	+	TTG	-	-	-	-	LITSETLQSLRILIMVNQQLQIG
PUBSN051	1188313	1188390	-	GTG	-	-	-	-	VELIYRNTIYNQHDSLNHLQYQPLTK
PUBSN052	641593	641673	-	ATT	-	-	-	-	INWACCSGWKRCRSSSSNCFRYYKQQP
PUBSN054	1241183	1241269	-	TTG	-	-	-	-	LSWCILMITLNHVKAHCSSVFKNFHKYWS
PUBSN055	163709	163771	-	ATA	-	-	-	-	ITLKKAHTYSVQDYLKSKVRI
PUBSN056	40345	40416	-	TTG	-	-	-	-	LVKFKCCSIYIFKTVFNFTRIFFR
PUBSN057	5494	5556	+	ATT	-	-	-	-	ILSIDLQLFLHRSMVLKNLSQ
PUBSN058	461389	461487	-	ATG	rpmH	GO:0003674,GO:0003735,GO:0005198,GO:0005575,GO:0005622,GO:0005623,GO:0005737,GO:0005829,GO:0005840,GO:0006412,GO:0006518,GO:0006807,GO:0008150,GO:0008152,GO:0009058,GO:0009059,GO:0009987,GO:0010467,GO:0015934,GO:0019538,GO:0022625,GO:0022626,GO:0032991,GO:0034641,GO:0034645,GO:0043043,GO:0043170,GO:0043226,GO:0043228,GO:0043229,GO:0043232,GO:0043603,GO:0043604,GO:0044237,GO:0044238,GO:0044249,GO:…	ko:K02914	50S ribosomal protein L34 [Candidatus Pelagibacter sp.]	MATKGGKKLIKRRRDKGRKNLTVSSTQKKPQGK
PUBSN059	527657	527743	-	ATA	-	-	-	-	ISFNCWGRMNIGKNPKNSIWPFFSYYRRI
PUBSN060	730757	730816	+	ATA	-	-	-	-	IKKIFQWHHQKKLRHKRAIQ
PUBSN061	1149311	1149385	-	ATT	-	-	-	-	IDVFLQIRSYFQNYLQDNLSDRLLK
PUBSN062	1048312	1048437	-	ATG	-	-	-	-	MFPEPISLISFFKNIFVSIKPKGIDPNKYELNATIKYSIIIT
PUBSN063	1046306	1046365	+	ATT	-	-	-	-	ISWKKIRCRCYVNEYGKFSY
PUBSN064	983298	983405	-	TTG	-	-	-	-	LFLVYQKKWAQVINTMCLVSMKMCIKNFTNRFNFIF
PUBSN065	501187	501252	-	ATA	-	-	-	-	IKFQDVLELQQLNLRSFMKYII
PUBSN066	793654	793719	-	ATG	-	-	-	-	MTLQDAQLRLMILTNYYLNLKN
PUBSN067	95451	95567	-	ATG	-	-	-	-	MLLVCSNHSKRQNIQQHFLGKMISSLHKVEPLMFYWEQV
PUBSN068	799620	799685	-	ATA	-	-	-	-	ICWICHNNLITRTNNTKYRQEN
PUBSN069	380343	380432	+	ATG	-	-	-	-	MKYGKQKNKINTVWHSQEIDREYRVSKNSK
PUBSN070	726729	726791	-	ATG	-	-	-	-	MPGHVIRMMFKFCYKYFIPFF
PUBSN071	987086	987154	-	ATT	-	-	-	-	IEPNTIKKRVPPTVHINAPVTKP
PUBSN072	679497	679562	+	ATG	-	-	-	-	MTYFGNKIRNCHCTYKVPNKIT
PUBSN073	878162	878272	-	ATA	-	-	-	-	IVRLLFSILTATSLKKPDLYNFFKISFMEFSSKGMLS
PUBSN074	318863	318952	-	ATA	-	-	-	-	IPTVASWLARTIAFDFTYLQTLNAKIKFFN
PUBSN075	633299	633385	-	ATG	-	-	-	-	MSLILFQLKKFLLTFLQLCHLMHQKLRQK
PUBSN076	514347	514460	+	CTG	-	-	-	-	LRRRCNGAKIMYRICGFTKFSNFVRGSGTFCKPAKGYP
PUBSN077	1019388	1019507	+	ATG	-	-	-	-	MSHIHHQICPYFISNLSKSFKVNYSRISATTTNYEFWFMF
PUBSN078	697699	697797	+	ATG	-	-	-	-	MKFIIDNIIKGKKIESVTGIFSFVPRTLKKLLI
PUBSN079	453915	454049	-	ATG	-	-	-	-	MKITNSFHANVSQKIVVVILLEQNLDGELIKNLALVDKKLVNNFF
PUBSN080	1006631	1006747	-	TTG	-	-	-	-	LSGDRAEPRSLSNVTRALTAKETLAPVNSGTTFPHIAPP
PUBSN081	420299	420373	+	ATA	-	-	-	-	IIQKFHLQAQKYVNLLENLGLILMK
PUBSN090	1235910	1235996	-	ATG	-	-	-	-	MKLERLKIWDIQTGLLKKDYVQVYQIGLL

## Sheet: Supplementary Table 2
Supplementary Table 2. List of HTCC1062 proteins commonly identified in all the six growth conditions.
ProID	Protein_abundance_C_limit	Protein_abundance_DSta	Protein_abundance_LSta	Protein_abundance_Slimit	Protein_abundance_T8	Protein_abundance_T12
AAZ20827.1	1.04053	1.02925	1.03777	1.07131	1.01358	1.17881
AAZ20828.1	1.06352	0.973205	1.03091	0.882425	1.11481	1.21644
AAZ20829.1	1.17252	0.999423	1.06517	1.15567	0.83105	1.05924
AAZ20830.1	1.24108	1.03383	1.03692	1.28244	0.858067	0.83797
AAZ20832.1	1.15882	0.947268	0.873102	1.23241	1.09739	0.881494
AAZ20833.1	1.25452	0.945104	0.928393	1.16359	1.11668	0.924157
AAZ20834.1	1.05673	0.952086	0.940449	0.967563	1.32514	1.15303
AAZ20835.1	0.998289	1.11537	1.08427	1.09046	0.94047	1.04176
AAZ20836.1	1.24554	0.961951	1.01032	1.07861	1.13033	0.913565
AAZ20837.1	1.05779	0.944233	0.934667	1.25212	0.9815	1.08289
AAZ20838.1	1.01439	1.05071	1.06911	0.913347	1.01052	1.22276
AAZ20839.1	1.02648	1.05919	1.09476	0.876358	1.0306	1.0221
AAZ20840.1	1.02647	1.11533	1.11933	1.21355	0.831065	1.0697
AAZ20841.1	1.07867	1.00504	1.03506	1.02365	1.11664	1.11659
AAZ20842.1	1.01797	0.910432	0.957365	1.15961	1.03164	1.07671
AAZ20843.1	1.1846	1.10057	1.09904	0.94971	0.632961	0.89143
AAZ20844.1	1.00155	0.722134	0.698582	0.64097	0.619382	0.835181
AAZ20845.1	0.978637	1.06127	1.00466	0.952072	1.05052	1.41869
AAZ20846.1	1.10967	1.05094	1.13531	1.15144	0.986378	0.894411
AAZ20847.1	1.10405	0.999267	0.852635	0.865836	1.303	1.39435
AAZ20848.1	1.00101	0.819198	0.749631	0.90013	0.997955	0.999632
AAZ20849.1	1.23247	1.06523	1.14679	1.0664	0.869162	0.990283
AAZ20850.1	1.60023	0.690478	0.629253	1.90359	1.02067	0.465853
AAZ20851.1	1.17724	0.912189	0.892801	1.10381	0.953325	1.03363
AAZ20852.1	1.6491	0.833306	0.586759	1.78966	1.0112	0.427711
AAZ20853.1	0.911838	0.886615	0.903284	0.892838	0.908362	0.897314
AAZ20855.1	0.941938	1.2004	1.01545	1.32226	1.02232	1.18536
AAZ20856.1	1.17756	1.12534	1.10573	1.06958	0.872435	0.976413
AAZ20857.1	1.25725	1.13977	0.92053	0.762638	1.3279	0.883668
AAZ20858.1	1.16308	1.06204	1.04109	1.18837	0.992489	0.860523
AAZ20859.1	1.25454	0.985576	0.962994	1.12312	0.804228	0.859055
AAZ20860.1	0.735673	1.19991	1.27411	0.73292	1.17348	1.14008
AAZ20861.1	1.3578	1.09266	1.15397	1.14831	0.731538	0.819174
AAZ20863.1	1.06253	0.899109	0.911166	0.873258	1.16035	1.00654
AAZ20864.1	1.16499	0.862543	1.10799	1.34439	0.988906	0.857697
AAZ20865.1	0.912151	0.961816	0.986234	0.997734	1.28232	1.32041
AAZ20866.1	0.906844	0.953136	0.940354	0.998669	1.04348	0.974433
AAZ20869.1	1.26798	1.04767	0.986636	1.10982	0.992814	0.97134
AAZ20870.1	1.01246	1.20574	0.991512	1.05573	3.14174	3.33465
AAZ20871.2	1.24502	1.06913	1.07359	1.01152	0.932395	0.97742
AAZ20872.1	0.853936	1.0679	1.01982	0.904563	1.0174	1.01425
AAZ20875.1	1.46546	0.804328	0.873866	1.5624	0.846633	0.650515
AAZ20876.1	0.427626	1.75902	1.53375	0.19859	1.4234	0.922278
AAZ20879.1	0.968772	1.27094	1.26718	0.712394	0.778699	1.28798
AAZ20880.1	0.751126	1.22247	1.29187	0.898949	0.815988	1.14781
AAZ20881.1	1.16383	1.23865	1.22468	1.06128	0.763669	0.883775
AAZ20882.1	0.693232	1.38664	1.28113	0.898157	0.832221	1.11904
AAZ20883.1	1.1459	1.03355	0.982211	0.992354	0.71783	1.16222
AAZ20884.1	1.17687	1.04145	1.02076	1.11026	0.994414	0.851957
AAZ20885.1	1.11881	1.08909	1.02539	1.08181	0.942356	1.03332
AAZ20886.1	0.777521	1.17206	1.12555	0.774316	1.00032	1.37912
AAZ20887.1	1.0296	0.918301	1.12614	1.26555	0.961159	0.849697
AAZ20888.1	1.21071	1.17335	1.113	1.07507	0.768394	0.70218
AAZ20889.1	1.08559	1.03455	0.963255	0.928982	1.30942	1.05591
AAZ20890.1	1.68597	0.96455	1.13279	1.67586	0.736982	0.777823
AAZ20891.1	0.912569	1.16568	1.15844	0.961086	1.16516	1.01268
AAZ20893.1	0.393154	1.27758	1.41768	0.264974	1.66497	1.51645
AAZ20896.1	0.619304	1.1389	1.13677	0.587217	1.0949	1.59517
AAZ20897.1	0.974075	1.03948	1.09916	0.618949	1.11519	1.18334
AAZ20898.1	1.01004	1.08444	0.962493	0.993195	1.15804	0.976467
AAZ20899.1	0.299227	0.260892	0.30974	0.220065	0.285897	0.232323
AAZ20900.1	1.27333	1.0099	1.1095	1.0987	0.989705	0.897718
AAZ20901.1	1.05471	1.13575	1.00104	1.18762	0.926825	1.01727
AAZ20902.1	1.11259	0.98055	0.866639	1.09789	1.08204	1.01467
AAZ20903.1	1.30852	1.0179	0.990148	1.10468	0.968642	1.07462
AAZ20904.1	0.797403	1.11145	1.13683	0.908834	1.11359	1.12293
AAZ20905.1	0.976406	0.998129	1.06961	1.08071	1.17018	0.994685
AAZ20906.1	1.06553	0.955449	1.01537	1.14584	1.09899	1.094
AAZ20907.1	0.98077	0.991793	0.941449	0.966758	1.17946	0.878059
AAZ20908.1	0.728145	0.745061	0.723062	0.443051	1.10792	0.823749
AAZ20909.1	0.775021	0.986879	0.991512	1.05573	0.474609	0.560136
AAZ20910.1	1.02612	0.98168	1.02025	1.3925	0.815039	0.93889
AAZ20911.1	0.872734	0.954179	1.02832	0.723081	0.947228	1.19772
AAZ20912.1	1.12951	1.03277	1.07507	1.15788	0.863736	0.976497
AAZ20913.1	1.14929	0.961386	0.972167	1.12482	0.952703	1.08283
AAZ20914.1	1.06503	0.918185	1.11891	0.970392	1.03823	1.27181
AAZ20915.1	1.29459	0.868126	0.858257	1.25176	0.85886	0.720408
AAZ20916.1	1.45916	0.92057	0.833396	0.820534	1.10285	1.39926
AAZ20918.1	0.979782	0.97217	0.962511	1.03028	1.2688	1.09242
AAZ20919.1	0.798247	1.07602	0.953106	0.870738	1.44275	1.24432
AAZ20920.1	0.917007	0.968097	0.991628	0.78606	1.19236	1.04414
AAZ20921.1	0.733033	1.41034	0.724537	0.606694	1.67664	0.884484
AAZ20922.1	1.28046	1.1761	1.17989	1.29363	0.619584	0.740763
AAZ20923.1	1.05187	1.24653	1.13341	1.09135	0.755358	0.963758
AAZ20924.1	0.995359	1.12584	1.1188	1.50553	0.834319	0.742907
AAZ20925.1	1.01871	1.13843	1.28721	0.884039	0.987431	1.1129
AAZ20926.1	1.05588	1.20223	1.29957	0.983957	0.988566	0.855603
AAZ20927.1	1.15415	0.987916	1.25791	1.05322	0.791481	0.89129
AAZ20928.1	0.749164	0.791547	0.911059	0.859366	0.893291	0.920465
AAZ20929.1	0.841847	1.02669	1.14117	0.833233	1.29659	1.28992
AAZ20930.1	0.771498	1.01313	0.953521	0.803672	1.25673	1.07723
AAZ20931.1	0.752747	0.469888	0.572325	2.72144	0.78483	0.88314
AAZ20932.1	0.146809	0.204231	0.219783	0.0857038	0.201648	0.226125
AAZ20933.1	0.533021	0.401149	0.526367	0.461587	1.39743	1.62581
AAZ20934.1	0.928949	0.906581	0.822303	0.921957	1.49592	1.24788
AAZ20935.1	1.16655	1.03728	1.07667	0.78669	1.3774	0.986196
AAZ20936.1	0.48874	0.592157	0.664091	0.404265	0.718173	0.71406
AAZ20938.1	1.00598	1.02973	0.98989	1.01396	1.07969	0.877952
AAZ20939.1	1.3382	0.67783	0.594319	1.0585	1.03369	1.21875
AAZ20940.1	2.06152	0.774464	0.76421	1.14003	1.10442	0.502005
AAZ20942.1	1.20879	0.902515	0.904033	1.33147	1.16569	0.871614
AAZ20944.1	1.04094	1.15808	1.05197	1.01731	1.10066	1.00349
AAZ20945.1	0.918336	1.21617	1.18477	1.02861	0.904324	1.08331
AAZ20948.1	0.937566	1.13541	0.917618	1.04694	1.31819	1.0726
AAZ20949.1	0.921203	0.952046	0.883467	0.893362	1.159	1.34255
AAZ20950.1	0.804881	0.789493	0.828186	0.773263	1.02114	0.981441
AAZ20951.1	0.972702	1.05143	1.04785	0.876631	1.25106	1.13887
AAZ20952.1	1.04379	1.02548	0.953205	1.05083	1.19622	1.12168
AAZ20953.1	0.738896	0.762517	0.738477	0.984142	1.56049	1.71732
AAZ20955.1	0.948248	0.936626	1.11918	1.20501	1.18853	0.985227
AAZ20958.1	1.29506	1.1274	0.791994	1.92279	0.66992	0.583125
AAZ20959.1	1.15094	1.15973	1.05683	1.08877	0.933692	0.934329
AAZ20960.1	0.994599	1.04127	1.17726	1.10035	0.90333	1.02127
AAZ20961.1	1.03062	1.06515	1.11752	1.25843	0.820837	1.03746
AAZ20962.1	0.901168	1.19542	0.983622	0.994773	1.31088	1.03773
AAZ20963.1	0.484007	0.783103	0.869272	0.386145	2.0158	1.99321
AAZ20965.1	1.18726	1.10503	1.18159	1.05807	0.782452	0.753098
AAZ20966.1	1.01535	1.0595	1.08719	1.02185	1.02691	1.04584
AAZ20967.1	1.01192	1.11528	1.23822	0.958326	1.03638	1.00744
AAZ20968.1	0.883059	1.27183	0.427397	0.633841	0.971882	0.655495
AAZ20969.1	1.01246	2.52508	1.44715	1.15475	1.46517	2.25955
AAZ20970.1	0.637835	0.480439	0.538089	0.560102	0.471226	0.486312
AAZ20971.1	0.963685	0.99565	1.06011	1.26827	0.849203	1.31017
AAZ20972.1	1.20775	1.05027	1.10244	0.955398	1.00693	1.0408
AAZ20973.1	1.07193	1.16016	1.14583	0.953112	0.854387	1.0315
AAZ20974.1	0.485518	1.58289	0.952132	0.841441	1.11946	1.84998
AAZ20975.1	1.15294	1.12791	1.0651	1.12336	1.00329	0.93489
AAZ20976.1	1.0695	0.953663	0.981584	0.874229	1.11962	0.983009
AAZ20977.1	0.910872	1.01022	0.977134	0.848758	1.16857	1.4227
AAZ20980.1	0.624118	0.648664	0.672538	2.93155	0.63939	0.649702
AAZ20981.1	1.07808	0.992985	0.982697	0.989822	1.01603	1.0541
AAZ20982.1	0.957458	1.06709	1.00416	0.950826	1.21973	0.983457
AAZ20983.1	0.959304	1.23912	1.17232	1.08873	0.978707	0.833582
AAZ20984.1	1.25332	1.05315	0.993523	1.22297	0.858729	0.860456
AAZ20986.1	1.04103	1.15784	0.935449	0.801965	1.55522	0.773443
AAZ20987.1	0.962485	0.896693	0.781397	0.999741	1.43064	1.04461
AAZ20988.1	1.9629	0.627283	0.879721	1.84161	1.19486	0.494055
AAZ20989.1	1.22562	0.985969	1.02021	1.06497	1.02391	1.07335
AAZ20990.1	0.979473	0.945872	1.05064	0.818762	1.38066	1.24187
AAZ20991.1	1.01138	0.965993	1.0594	1.00771	1.1956	0.993524
AAZ20992.1	0.574507	0.515551	0.522669	0.517485	0.616787	0.473542
AAZ20993.2S	0.765695	1.00535	1.10564	0.700146	1.55611	1.1078
AAZ20994.1	0.798915	0.792321	0.873077	0.788078	0.904841	0.772058
AAZ20995.1	0.515042	0.978647	1.36271	0.190721	1.57766	1.82473
AAZ20996.1	1.18758	1.24729	1.29001	0.702774	0.978842	0.762326
AAZ20997.1	1.01421	1.0396	1.05148	1.0947	1.1373	1.059
AAZ20998.1	0.796847	0.821034	0.788539	1.12581	0.775265	0.877075
AAZ20999.1	1.4652	1.04659	0.881867	1.25409	0.755211	0.859646
AAZ21000.1	1.24111	0.939041	0.925917	1.00151	1.23199	0.851603
AAZ21001.1	1.26332	1.01657	1.02664	1.31596	1.07951	0.657683
AAZ21002.1	1.27898	0.818302	0.59399	3.13097	0.355734	0.296061
AAZ21003.1	1.2516	1.0218	0.97949	1.28132	0.838989	0.81011
AAZ21004.1	1.59917	0.590715	0.892991	1.69285	1.05139	0.504303
AAZ21005.1	0.945274	0.947129	0.873525	0.884951	1.20701	1.40795
AAZ21006.1	1.09046	1.11364	0.952361	1.23954	0.875993	0.982531
AAZ21008.1	0.116898	0.453997	0.537238	6.36269	0.245647	0.0135256
AAZ21009.1	0.982097	0.669745	0.762879	1.69857	1.11174	1.01755
AAZ21010.1	1.1284	1.054	1.1616	0.89767	0.997505	0.9131
AAZ21011.1	1.18767	0.954526	1.00941	1.24854	0.981376	0.977062
AAZ21012.1	1.30487	0.836576	0.84288	1.49002	0.923076	0.684195
AAZ21013.1	0.889207	1.22647	0.939532	0.885455	1.01562	1.48112
AAZ21015.1	0.535091	0.70555	0.7001	0.496074	0.56878	0.589597
AAZ21016.1	0.927176	1.07736	1.24489	0.892253	1.03326	1.24604
AAZ21017.1	1.00104	1.02979	0.981427	0.984753	1.28644	1.1475
AAZ21018.1	1.11246	0.936044	1.03139	0.959991	1.02128	0.930616
AAZ21019.1	0.923531	0.966471	0.960156	1.03386	1.26665	1.05342
AAZ21020.1	1.09364	1.04519	0.990444	1.15775	0.892503	1.02504
AAZ21021.1	1.13748	1.16254	1.0367	1.03262	0.972366	1.04901
AAZ21022.1	1.08835	0.876703	0.890854	1.03055	1.12562	0.96545
AAZ21023.1	1.02368	0.894311	0.793236	0.89671	1.36626	1.33798
AAZ21025.1	0.920584	1.07455	1.03568	0.961018	1.27954	1.04206
AAZ21026.1	0.96786	0.790114	0.755061	0.813434	1.47506	0.658429
AAZ21027.1	1.0057	1.27535	1.1153	0.843569	1.04187	1.09503
AAZ21028.1	1.1329	1.06376	1.09888	1.14843	0.901874	1.08826
AAZ21029.1	1.01246	0.986879	0.991512	1.05573	6.22842	0.99979
AAZ21030.1	0.597868	1.09777	1.05486	0.751904	1.59845	1.0453
AAZ21031.1	1.05236	1.0628	1.06451	1.10843	1.10435	1.01951
AAZ21032.1	1.04616	0.989844	1.02591	1.04698	1.06942	1.18038
AAZ21034.1	4.56181	0.986879	0.991512	1.96326	1.39509	0.99979
AAZ21035.1	1.01281	1.11959	1.22317	0.863502	1.05556	1.1801
AAZ21036.1	0.958983	1.07746	1.11387	0.9074	1.13295	1.23584
AAZ21037.1	0.864674	1.0318	1.01654	1.03366	1.18283	1.27757
AAZ21038.1	0.524174	0.400788	0.442829	0.61472	0.381288	0.370452
AAZ21039.1	0.164005	0.054799	0.0608419	4.40959	0.0658249	0.0544602
AAZ21040.1	0.846303	1.09115	0.995651	0.968117	1.03564	1.56062
AAZ21041.1	0.65413	1.03958	1.02236	1.25425	1.31567	1.01042
AAZ21042.1	0.673884	1.33028	1.28124	0.624219	1.40338	1.00681
AAZ21043.1	0.967099	1.10482	1.10882	1.10221	1.12662	0.997839
AAZ21044.1	0.940561	0.987969	0.990516	1.00211	0.975845	0.891641
AAZ21045.1	1.39295	0.689624	0.794409	0.9874	0.775964	0.739994
AAZ21046.1	1.11012	1.10042	1.06606	0.92526	1.09903	1.11035
AAZ21047.1	0.750735	1.13298	0.87612	0.669332	1.53658	1.35297
AAZ21048.1	0.922583	0.96391	0.990055	0.816729	1.31923	1.1999
AAZ21049.1	1.13814	0.915636	0.981596	1.02858	1.15913	1.1159
AAZ21050.1	1.15701	1.09694	1.01735	1.0969	1.05075	0.917903
AAZ21051.1	0.805388	0.987268	0.893693	0.874647	0.999444	0.944402
AAZ21052.1	1.18389	1.02189	0.97758	1.15282	1.00285	0.970099
AAZ21053.1	0.781909	0.947937	0.886155	0.826114	0.926192	0.817913
AAZ21054.1	1.00979	0.961578	1.01225	1.04511	1.08347	1.18058
AAZ21055.1	1.00472	1.02424	1.07591	0.970269	1.19361	1.16422
AAZ21056.1	1.16088	1.03237	1.05648	1.15728	0.935511	0.997899
AAZ21057.1	1.31669	0.892721	0.972164	1.20564	0.876999	0.723775
AAZ21058.1	1.13559	0.999219	1.12377	0.819183	1.17878	1.07839
AAZ21059.1	1.16354	0.96141	1.12338	0.822258	1.23052	1.07134
AAZ21060.1	1.04501	1.03286	1.01244	0.979951	1.13142	1.11112
AAZ21061.1	1.14309	1.1436	1.02214	0.993429	1.0689	0.98122
AAZ21062.1	0.872299	0.915799	0.954538	0.894305	0.928074	0.788711
AAZ21063.1	0.946202	1.11733	1.11893	0.549078	1.46652	1.20952
AAZ21064.1	1.02508	1.12321	1.07652	0.705421	1.11139	0.999063
AAZ21066.1	2.52711	0.986879	0.991512	1.32234	2.5633	1.41867
AAZ21067.1	0.875279	0.953058	0.982627	0.914785	0.896883	0.927676
AAZ21068.1	1.21977	1.03003	1.14563	1.09411	0.990214	0.952379
AAZ21069.1	1.40637	1.05935	0.944495	1.3198	0.921852	0.693373
AAZ21070.1	1.06656	1.20596	1.26087	0.870285	0.839638	1.07984
AAZ21071.1	1.00817	1.03566	1.10001	1.04843	1.00738	1.10053
AAZ21072.1	1.10993	1.09028	1.05925	1.21348	0.926056	0.899394
AAZ21073.1	1.21644	1.08997	1.04134	1.13687	1.0469	0.819384
AAZ21074.1	1.09829	1.11602	1.07916	0.985298	1.09478	0.841532
AAZ21075.1	0.858775	1.05884	0.937174	1.03465	1.28228	1.15442
AAZ21076.1	0.764646	1.05396	1.21521	0.518134	0.747351	0.822007
AAZ21077.1	0.606942	1.28814	1.15019	1.138	1.42923	0.666911
AAZ21078.1	0.930767	1.03383	1.02692	0.868874	1.17609	1.08016
AAZ21079.1	1.17845	1.01366	0.945985	1.32269	1.04221	0.94669
AAZ21080.1	0.803498	0.99606	1.07685	0.799689	0.927257	1.02705
AAZ21081.1	1.39721	1.29691	0.830354	4.17891	1.01726	0.99979
AAZ21084.1	0.707797	0.83594	0.859363	0.660621	0.803695	0.72599
AAZ21085.1	3.13214	0.948652	1.17627	1.59656	1.63891	0.99979
AAZ21086.1	1.25961	0.902858	0.783069	1.64659	0.998639	0.725127
AAZ21087.1	1.21124	0.938166	0.95711	1.25506	0.994925	0.952443
AAZ21088.1	0.823716	0.784499	0.682512	0.692853	0.517899	0.556127
AAZ21089.1	1.37171	0.956615	0.915626	1.18256	0.830228	0.989678
AAZ21090.1	1.12238	0.998387	1.23152	1.75872	1.42801	0.888699
AAZ21092.1	1.20872	1.09216	1.0112	1.19384	0.792137	0.893915
AAZ21093.1	1.52291	1.50442	1.48994	0.812332	0.450767	0.928266
AAZ21094.1	1.12716	1.0168	0.928359	1.26226	1.19124	0.852078
AAZ21095.1	1.97348	0.836329	0.894457	1.60502	0.641728	0.682587
AAZ21096.1	1.06849	0.981639	0.984133	1.02131	1.15567	1.14994
AAZ21097.1	0.932994	1.06584	1.08196	0.861348	1.28669	1.21551
AAZ21098.1	1.05035	1.00225	1.10022	1.07872	1.10794	1.03794
AAZ21099.1	0.979521	1.11262	1.11773	0.837542	1.269	1.10336
AAZ21100.1	1.02705	1.03127	1.05876	0.941389	1.137	1.1718
AAZ21101.1	1.08826	1.09612	1.1017	0.916433	0.965033	1.09987
AAZ21102.1	0.454912	0.814203	0.641663	0.623726	2.0916	1.50657
AAZ21103.1	1.87224	1.30604	0.903313	1.3849	1.02995	1.35226
AAZ21104.1	1.169	0.92123	0.974583	1.22588	0.98823	0.973858
AAZ21105.1	1.59894	0.685145	0.824918	1.92207	0.737736	0.582567
AAZ21106.1	1.03836	1.12741	1.06836	1.04641	0.892357	0.985541
AAZ21107.1	0.304545	0.217892	0.369362	0.902227	0.500688	0.3015
AAZ21108.1	0.0578843	0.0265595	0.0272218	0.0621869	0.0411009	0.0374629
AAZ21109.1	1.09627	0.975525	0.818607	1.44007	1.23676	0.814468
AAZ21110.1	0.899202	0.801302	1.00873	1.3854	1.20858	0.993476
AAZ21111.1	0.393592	0.285707	0.23637	0.306549	0.648539	0.638886
AAZ21113.1	0.904059	1.21938	1.11769	1.02882	0.997426	1.07671
AAZ21114.1	0.979672	1.22439	1.13335	0.954028	0.988588	1.0247
AAZ21115.1	1.24939	0.952515	1.09392	1.13367	0.999029	0.943004
AAZ21116.1	1.15016	0.968303	1.0157	1.2659	1.00013	0.926669
AAZ21117.1	1.25784	0.777376	0.843763	1.42082	1.08985	0.984366
AAZ21118.1	0.526141	0.42973	0.491571	0.581662	0.896925	0.729482
AAZ21119.1	1.04596	0.989273	1.11431	0.876696	1.24437	1.14743
AAZ21121.1	1.08803	0.96099	1.12711	1.01176	0.98599	0.83799
AAZ21124.1	1.01169	0.948624	1.04643	1.08013	1.12547	1.13827
AAZ21126.1	1.17852	1.03455	1.17942	0.978343	0.973827	1.08498
AAZ21127.1	0.990859	0.743727	0.810305	1.15979	0.689443	0.599269
AAZ21128.1	0.825288	1.03451	1.08279	0.741131	0.954064	0.934683
AAZ21129.1	2.1072	0.986879	1.06046	1.89499	1.98973	1.86081
AAZ21130.1	1.37186	0.76984	0.703235	1.61271	0.698364	0.656131
AAZ21131.1	1.00724	1.05751	0.879984	1.07414	0.966348	1.16089
AAZ21132.1	1.07332	0.942051	0.966515	1.13926	1.14066	1.20692
AAZ21133.1	0.993477	1.23073	1.10287	0.952738	1.02251	1.13562
AAZ21134.1	1.01245	0.994658	0.917743	0.707357	0.791922	0.946272
AAZ21135.1	0.87815	0.818863	0.731729	2.74699	0.677972	0.616357
AAZ21136.1	1.04038	1.12274	1.25269	0.968166	0.987152	1.00551
AAZ21137.1	1.0455	1.01205	0.854359	1.05412	1.27585	1.04705
AAZ21138.1	1.38373	1.03394	0.979678	1.32927	0.677035	0.88715
AAZ21139.1	2.23672	0.631017	0.555349	2.0462	0.642726	0.260193
AAZ21140.1	1.50704	0.786954	0.967547	0.959531	1.04024	1.12686
AAZ21141.1	1.12654	1.10664	1.02397	1.00042	0.899695	1.34332
AAZ21142.1	0.939991	1.19975	0.964432	0.992692	1.06764	1.16471
AAZ21144.1	1.05311	1.13646	1.16953	1.02397	0.935366	1.10786
AAZ21145.1	0.860041	1.1119	1.16813	0.743104	1.41563	1.10412
AAZ21146.1	0.615131	0.709476	0.747912	0.647668	0.754902	0.848924
AAZ21147.1	1.11678	1.03299	0.975544	0.998554	1.12263	1.08821
AAZ21148.1	0.738608	1.13911	1.1893	0.381462	1.47859	1.5238
AAZ21149.1	1.20027	1.04551	1.09701	1.24654	0.770612	1.00927
AAZ21150.1	0.980322	1.1664	1.29449	0.969163	0.878742	1.03387
AAZ21151.1	1.16439	1.1052	1.12975	1.28142	0.809291	0.888527
AAZ21152.1	0.815383	1.18108	1.18201	1.03113	1.00365	1.23782
AAZ21153.1	1.05584	1.03639	1.09599	0.933855	0.96544	0.979443
AAZ21154.1	0.900957	1.03457	0.98644	1.28875	0.807651	0.965202
AAZ21155.1	0.869937	1.02137	1.01235	1.2788	1.05396	1.09175
AAZ21156.1	0.800179	1.18338	1.05307	1.17606	1.01853	1.02964
AAZ21157.1	0.757334	0.939863	0.798911	2.39171	0.678633	0.647358
AAZ21158.1	0.841658	0.879139	0.95456	1.25703	1.38569	0.946714
AAZ21159.1	1.14473	0.832412	0.845446	1.09493	1.01052	0.999461
AAZ21160.1	0.715055	0.930078	0.920415	0.703281	1.23957	1.54437
AAZ21161.1	1.15541	1.04129	1.04407	1.23785	0.962065	0.928616
AAZ21162.1	0.509335	0.486372	0.454536	3.822	0.543672	0.549394
AAZ21163.1	1.17616	1.00322	1.02429	0.920966	1.09201	1.25262
AAZ21164.1	1.10061	1.08285	1.03614	1.16598	0.996042	0.967948
AAZ21165.1	1.01955	1.0843	1.10898	0.99044	0.981025	1.00522
AAZ21166.1	0.998563	1.19458	1.10125	0.911881	1.05234	1.13939
AAZ21168.1	1.12364	0.98277	1.07167	1.07685	1.073	0.982578
AAZ21170.1	1.00053	1.24267	0.965575	1.14164	1.04133	0.874493
AAZ21171.1	0.992223	1.00919	0.967783	0.962337	0.976029	0.987243
AAZ21172.1	0.794572	0.786619	0.77619	2.56861	0.798548	0.731716
AAZ21173.1	0.569654	0.578914	0.572886	0.456016	0.712729	0.588657
AAZ21174.1	0.566578	0.545109	0.418518	3.5174	0.471618	0.491623
AAZ21175.1	1.18027	0.96874	0.945586	1.12527	1.07252	1.17471
AAZ21176.1	1.10948	1.09012	1.03121	1.147	1.07558	0.971069
AAZ21177.1	1.00751	1.05196	0.973261	1.05791	1.15517	1.17805
AAZ21178.1	0.475594	0.412456	0.338153	3.9651	0.468573	0.66977
AAZ21179.1	1.05154	1.07913	1.17852	0.996959	1.0943	0.946877
AAZ21180.1	0.534379	0.946383	0.902512	0.719322	1.68941	1.2166
AAZ21181.1	1.62249	0.948795	1.14526	0.906288	1.08172	0.734863
AAZ21182.1	0.0550692	0.0520776	0.0549156	0.0440611	0.0561931	0.0497041
AAZ21183.1	0.816358	1.03382	0.977837	1.34236	1.00124	1.22323
AAZ21184.1	1.21679	1.25766	1.03854	0.830531	1.13432	0.935891
AAZ21185.1	1.03725	0.695362	0.756912	0.910718	0.6961	0.911927
AAZ21186.1	0.950037	0.962339	0.928537	1.30886	1.01285	1.09578
AAZ21187.1	1.1184	1.12827	1.31886	0.966789	0.879322	0.977424
AAZ21188.1	0.752149	0.690028	0.800973	1.20177	0.711032	0.640632
AAZ21189.1	0.690392	1.65527	1.31586	0.591209	1.12548	1.06368
AAZ21190.1	1.3767	1.02425	0.998018	1.11609	0.671939	0.520156
AAZ21192.1	0.632955	0.733873	0.828357	0.584733	0.689468	0.901106
AAZ21193.1	0.965984	0.919748	0.896531	0.949542	0.721511	0.773881
AAZ21194.1	1.04315	0.952794	1.03261	1.18077	1.10035	1.11211
AAZ21195.1	1.16372	0.985887	0.998164	1.14279	0.962015	0.945894
AAZ21197.1	0.897057	1.31171	1.42929	0.716977	0.951815	1.08224
AAZ21198.1	0.870103	1.20329	1.29163	0.781941	1.03848	1.11935
AAZ21199.1	1.08231	1.04253	0.902439	0.928834	1.05385	1.08918
AAZ21200.1	1.05637	0.975299	0.992595	1.07262	1.0534	0.987374
AAZ21202.1	0.834993	0.932031	1.1879	1.41836	0.821428	0.947556
AAZ21203.1	0.995805	1.2169	1.26204	1.13226	0.8309	0.883012
AAZ21205.1	1.11969	0.947462	0.917745	0.864534	0.89564	0.8942
AAZ21206.1	0.956288	0.96076	1.01891	0.902058	1.04215	1.51193
AAZ21208.1	0.838034	1.30518	1.42784	0.726064	1.04212	1.05054
AAZ21210.1	1.04877	0.936736	0.878503	1.06483	1.41448	1.00982
AAZ21211.1	0.963786	1.11114	1.21647	0.849428	1.19189	1.046
AAZ21212.1	0.579328	0.980057	0.99083	0.605064	1.66582	1.45272
AAZ21213.1	0.75968	0.786952	0.735415	0.824594	1.04838	0.876718
AAZ21214.1	1.15421	0.918176	0.896936	0.88365	1.20169	1.26604
AAZ21215.1	1.23829	1.15904	1.2542	1.30753	0.601087	0.843051
AAZ21217.1	0.531417	0.534205	0.562412	0.443195	0.529948	0.515912
AAZ21219.1	0.640545	0.6017	0.551389	0.591706	0.814533	0.43815
AAZ21220.1	1.16451	1.07589	0.957835	1.35457	1.13257	0.623017
AAZ21221.1	0.969238	1.10213	1.12355	0.897595	1.19791	0.979136
AAZ21222.1	1.05788	0.946469	1.08895	1.17515	1.06858	0.986313
AAZ21223.1	0.610298	1.06559	1.20631	0.513544	1.05523	0.994735
AAZ21224.1	0.995407	0.835794	0.925688	0.9308	0.867618	1.07054
AAZ21225.1	1.70898	0.969217	0.929778	1.50973	0.572183	0.375926
AAZ21225.2	1.04333	1.02663	1.02754	1.40399	0.95884	0.91596
AAZ21226.1	0.856558	1.04865	0.906581	0.804416	1.30182	1.04647
AAZ21228.1	0.902006	1.03947	1.1843	0.832463	1.24243	1.15352
AAZ21229.1	1.13823	0.941975	0.974175	1.06917	1.02523	0.989685
AAZ21230.1	0.40282	0.515508	0.597108	0.323592	1.21186	0.837208
AAZ21233.1	1.38285	0.878353	0.847352	1.09366	0.984023	1.29294
AAZ21234.1	1.13518	0.912171	0.990909	0.892177	1.00549	0.994454
AAZ21235.1	0.585243	0.474974	0.397013	0.56258	1.18831	1.12554
AAZ21236.1	1.0036	1.12276	1.10599	0.948426	1.10876	1.08522
AAZ21237.1	1.05031	1.10343	1.05489	0.847221	1.14669	1.1183
AAZ21240.1	1.04689	1.16213	1.10707	0.53088	1.30185	1.29023
AAZ21241.1	0.628057	0.80893	0.683983	0.836273	1.18847	0.955934
AAZ21242.2S	1.47291	0.804131	0.899217	1.34398	1.09004	0.756623
AAZ21243.1	2.63043	1.43246	1.42954	1.2078	1.26799	0.898935
AAZ21246.1	0.903465	1.04162	1.25578	0.813994	1.03998	1.06647
AAZ21247.1	1.12232	1.09684	1.03292	1.18757	0.913249	1.04666
AAZ21248.1	0.968691	0.877184	0.910545	1.31399	0.991725	0.980942
AAZ21249.1	1.11006	1.04997	0.884272	1.1487	1.06336	1.17011
AAZ21250.1	0.733243	1.10191	1.1935	0.968672	1.05436	1.0771
AAZ21251.1	0.932288	1.0439	1.00856	0.898144	1.37772	1.12914
AAZ21252.1	1.07898	1.026	0.923616	1.06686	1.18335	1.14562
AAZ21254.1	1.01246	1.71134	0.991512	1.05573	3.01885	3.78653
AAZ21255.1	0.923718	0.994472	1.04823	0.829858	0.929964	0.922087
AAZ21256.1	1.035	1.12721	1.15148	0.984259	0.955254	0.959667
AAZ21257.1	1.01644	1.08451	1.20194	1.05122	0.928799	0.975009
AAZ21259.1	1.08013	1.05331	1.06419	1.01139	1.07538	1.08429
AAZ21260.1	1.06846	1.00945	1.07786	1.07211	1.01537	0.898652
AAZ21261.1	0.563321	1.11109	1.01016	0.501532	1.8853	1.27829
AAZ21262.1	0.213172	1.38282	1.22474	0.520996	2.16178	0.927506
AAZ21263.1	0.666557	1.18394	0.967115	0.744797	1.4726	1.29464
AAZ21264.1	1.00865	1.17365	1.14395	0.887711	1.03772	1.02427
AAZ21265.1	1.09826	1.01966	1.05629	1.09492	1.08651	0.968584
AAZ21266.1	0.897972	0.959445	0.995029	0.879103	1.19715	1.09375
AAZ21267.1	0.746344	0.682695	0.679695	0.421067	0.735469	0.849462
AAZ21268.1	1.03928	1.06483	1.04029	0.969296	1.19609	0.99414
AAZ21269.1	1.18344	0.877035	0.726446	1.18105	1.05163	1.03084
AAZ21270.1	1.16113	1.06138	0.961836	0.802526	0.95214	0.727264
AAZ21271.1	1.18584	1.01915	1.01915	1.04697	0.973089	1.03767
AAZ21272.1	0.961441	0.984758	1.09209	0.835125	1.12095	1.23499
AAZ21273.1	0.932587	0.959603	1.00603	0.972016	1.27722	1.07803
AAZ21274.1	1.12051	1.16061	1.08401	1.04931	0.944299	1.01043
AAZ21275.1	1.04755	1.00299	0.844311	0.838784	0.923468	1.02161
AAZ21276.1	1.60712	1.17171	1.05166	1.2825	0.808293	1.09438
AAZ21278.1	0.545325	0.484881	0.516722	0.437062	0.56149	0.492801
AAZ21279.1	1.01974	1.01311	1.0755	1.2316	0.99866	1.02453
AAZ21280.1	1.2814	0.957244	0.916648	0.806413	1.17797	1.16776
AAZ21281.1	0.90132	0.771469	0.902162	0.954425	1.17029	0.781166
AAZ21282.1	0.908119	1.08114	1.0852	0.904253	1.10388	1.43159
AAZ21283.1	0.991448	0.632474	0.732815	1.3425	1.35837	1.16683
AAZ21284.1	1.08054	1.00345	1.08759	1.12081	0.956133	0.944081
AAZ21285.1	1.24765	0.958556	0.975989	1.33335	0.945135	0.907047
AAZ21287.1	0.962995	0.992438	0.965019	0.998176	1.03305	1.14763
AAZ21288.1	1.27422	0.944615	0.916402	1.22237	1.01013	0.977056
AAZ21290.1	1.13329	1.01666	1.07826	1.11522	0.953517	1.1258
AAZ21291.1	1.54933	0.711294	0.736763	1.34614	1.28254	0.876966
AAZ21292.1	0.246166	1.31067	1.33542	0.540752	1.7767	0.560849
AAZ21294.1	1.04794	1.25856	1.26726	1.10447	0.769739	0.891571
AAZ21295.1	1.147	1.05634	1.11846	1.09782	0.92404	0.996866
AAZ21296.1	1.20229	1.04188	1.22959	1.04712	0.931333	0.977467
AAZ21297.1	1.00228	1.04329	1.11754	1.15913	0.94356	0.966798
AAZ21298.1	0.260237	0.612812	0.595024	0.373212	0.809268	0.59751
AAZ21299.1	0.273872	1.23296	1.66682	0.331633	1.38995	1.32926
AAZ21300.1	0.904001	1.10255	1.20768	1.25481	0.934649	0.91107
AAZ21301.1	0.993262	1.01448	1.04005	0.964784	0.94993	1.02555
AAZ21302.1	1.07375	0.922181	1.06654	1.24122	0.839048	0.900755
AAZ21303.1	1.27604	1.10406	1.12562	1.00543	0.910287	0.836994
AAZ21305.1	0.954731	0.937133	0.995224	1.01114	1.38107	1.00021
AAZ21306.1	0.781573	1.22689	1.20895	0.985809	0.992886	1.1223
AAZ21307.1	0.92456	0.973051	0.985378	1.00858	0.959356	1.07844
AAZ21308.1	1.3507	1.23822	1.19639	1.03115	0.732435	0.747506
AAZ21309.1	1.04189	0.988528	0.999452	0.974097	1.0322	1.08014
AAZ21310.1	1.07092	1.09411	1.1167	0.865538	1.17176	0.983965
AAZ21311.1	1.49481	0.45458	0.481969	0.631417	0.733701	0.788484
AAZ21312.1	0.952836	0.958804	0.896397	0.843223	1.45517	1.26075
AAZ21313.1	0.944046	0.840287	0.704956	0.938454	1.65613	1.32989
AAZ21314.1	1.11844	0.918009	0.83528	0.995212	1.29843	0.88137
AAZ21315.1	1.1261	0.984699	1.07142	1.23467	1.01366	0.940412
AAZ21316.1	1.01246	0.986879	0.991512	1.05573	1.01726	0.664793
AAZ21317.1	0.817699	1.02231	0.912984	0.771497	1.02127	1.22461
AAZ21318.1	0.364199	0.29531	0.267043	0.557297	0.237145	0.289944
AAZ21319.1	1.07355	1.00487	1.06421	0.959631	1.09949	1.07666
AAZ21320.1	1.17809	1.02746	0.988877	1.12553	0.879376	0.839385
AAZ21321.1	0.423398	0.391449	0.43101	0.433314	0.452237	0.541502
AAZ21322.1	0.764025	1.17282	1.27619	0.493225	1.28816	0.977862
AAZ21324.1	0.791007	1.09226	1.0359	1.0967	1.02893	1.1976
AAZ21325.2S	1.12479	0.967804	0.907833	1.11382	0.909185	1.02852
AAZ21326.1	1.13954	1.0601	1.13628	1.12948	0.939451	0.927479
AAZ21327.1	1.01811	1.0731	1.09654	0.954479	0.926352	1.13744
AAZ21328.1	0.951589	1.08757	1.05854	0.968299	1.02921	1.16178
AAZ21329.1	1.00654	0.983992	0.974356	1.33841	0.894309	0.858031
AAZ21330.1	0.601926	1.14267	1.24034	0.611647	1.36166	1.44988
AAZ21331.1	0.839784	1.24607	1.1448	0.974026	1.05851	1.09626
AAZ21332.1	0.889428	1.14686	1.16904	0.819637	0.927668	0.927904
AAZ21333.1	1.21169	1.08571	1.10545	1.1686	0.694233	0.646328
AAZ21334.1	1.17663	1.07306	1.00372	1.03867	0.982605	1.06074
AAZ21336.1	1.03572	1.13241	1.26224	1.13304	1.13733	0.67035
AAZ21337.1	1.04133	1.12382	1.1213	1.00852	1.00067	0.997505
AAZ21338.1	1.06049	1.17145	1.07037	1.07361	1.07023	0.774045
AAZ21339.1	0.882967	0.673437	0.733057	1.66986	0.652989	0.61737
AAZ21340.1	1.07384	1.14124	1.17401	0.89028	1.12895	0.913756
AAZ21341.1	1.09657	0.918184	0.953631	1.00774	0.612989	0.76479
AAZ21342.1	0.165063	1.56105	1.48559	0.397479	1.56195	1.01167
AAZ21343.1	1.04578	1.00159	0.958913	1.19594	0.909089	1.01167
AAZ21344.1	0.992242	0.758998	0.744663	0.958563	1.04623	0.96937
AAZ21345.1	1.43365	0.477754	0.412637	0.989902	0.41736	0.398928
AAZ21346.1	1.10672	0.952795	0.83544	1.01857	1.03465	1.18731
AAZ21347.1	0.818639	1.16338	1.13539	0.9764	0.99887	1.19207
AAZ21348.1	1.02584	0.991922	0.9782	0.961114	0.949285	1.16049
AAZ21349.1	1.1268	1.07062	1.15641	0.716239	1.17846	1.0075
AAZ21350.1	0.946528	0.747909	0.863641	0.826756	1.19556	1.31284
AAZ21351.1	0.917036	1.09452	1.13485	0.937485	1.081	1.23335
AAZ21352.1	0.983209	0.991422	0.986997	1.07308	1.10187	1.20606
AAZ21353.1	0.914813	1.09276	1.15016	0.993448	0.93746	1.24379
AAZ21354.1	1.087	1.01299	1.06271	0.991711	1.00821	1.17678
AAZ21355.1	0.915283	0.973909	0.957188	1.26872	0.910252	1.12211
AAZ21356.1	0.873382	0.671651	0.588411	0.64601	1.88731	1.72897
AAZ21357.1	0.876542	1.01231	1.02645	1.21389	1.17306	1.08971
AAZ21358.1	0.740534	1.084	1.14491	0.801189	1.26067	1.43209
AAZ21359.1	0.912831	1.04331	1.02213	1.05043	1.08828	1.17008
AAZ21360.1	0.944691	1.01973	1.0414	1.09185	1.0529	1.16251
AAZ21361.1	0.964847	0.834845	0.72827	0.908999	0.903408	1.03851
AAZ21362.1	1.00663	1.07148	1.0863	0.985221	1.12519	1.0259
AAZ21363.1	1.33073	1.05727	0.969505	1.11286	0.879958	1.06287
AAZ21364.1	1.16733	0.670798	0.433976	0.870339	2.42348	0.90727
AAZ21366.1	1.04274	0.975774	0.934328	1.20552	0.893272	1.29977
AAZ21367.1	0.986222	1.03386	1.30813	0.932739	0.974412	1.20417
AAZ21369.1	0.843368	0.900893	0.803576	0.793877	1.81824	1.52792
AAZ21372.1	1.09778	0.946639	0.949614	0.908982	0.850483	1.07792
AAZ21373.1	1.06404	1.12621	1.15131	1.08316	0.843087	1.07961
AAZ21374.1	1.02155	1.01606	1.10635	1.2141	0.792895	1.04262
AAZ21375.1	1.3355	0.864511	0.81972	1.32713	0.826232	0.837499
AAZ21376.1	1.13671	0.871003	1.04294	0.883794	0.841816	1.40637
AAZ21377.1	0.788377	0.670201	0.680516	0.827821	1.03708	1.12727
AAZ21379.1	1.12671	1.10582	1.09177	0.940668	0.820517	0.965015
AAZ21380.1	0.855581	1.07142	0.992714	1.13108	1.09692	1.09348
AAZ21381.1	1.06498	1.01016	0.901852	1.02353	0.865238	0.859476
AAZ21382.1	1.18478	0.811524	0.959402	0.973725	1.06878	1.40755
AAZ21383.1	1.00842	0.78387	0.916355	0.969814	1.11225	1.06929
AAZ21387.1	1.35669	0.922017	0.837987	1.41828	0.84738	0.791126
AAZ21390.1	1.07309	0.984124	1.11171	0.953997	1.05604	1.26809
AAZ21391.1	1.12962	1.07595	1.23725	1.03747	0.828376	0.964426
AAZ21392.1	0.713836	0.605007	0.639958	2.64293	0.743845	0.811866
AAZ21393.1	1.05186	1.02585	1.09242	0.980371	1.10268	1.22955
AAZ21395.1	1.04544	1.07447	1.05103	1.00664	1.10279	1.01267
AAZ21396.1	1.42457	0.916484	1.14953	1.37132	0.851505	0.953207
AAZ21397.1	1.46956	1.05995	0.950174	1.327	0.84604	0.660847
AAZ21398.1	1.09243	0.968145	1.13619	0.960674	0.926281	1.19339
AAZ21399.1	0.56169	0.878064	1.23668	0.495169	1.90154	1.4148
AAZ21400.1	0.714866	0.885991	0.650893	0.890725	0.772707	0.925779
AAZ21401.1	0.373053	1.34087	1.30633	0.500296	1.66746	1.07871
AAZ21402.1	0.927876	1.03932	0.949968	0.931755	1.22513	1.16101
AAZ21403.1	0.950885	0.827295	0.895756	0.9378	1.25278	1.10789
AAZ21404.1	1.03462	0.897621	1.0645	1.02928	1.14741	1.25409
AAZ21405.1	1.11398	1.11407	1.15794	1.07458	0.861974	0.954399
AAZ21406.1	1.27613	1.0712	1.10615	0.995467	0.832404	1.07523
AAZ21407.1	1.22612	1.06519	1.07366	1.14549	0.85984	0.944225
AAZ21408.1	1.1174	1.05409	1.00816	1.02715	0.953804	1.06313
AAZ21409.1	0.431662	1.47522	1.3839	0.541493	1.26354	1.04146
AAZ21410.1	0.869649	1.46311	1.33951	0.600228	0.96953	1.1113
AAZ21411.1	0.915081	0.816943	0.727953	0.862217	0.904882	0.899113
AAZ21412.1	0.932986	1.12414	1.12723	0.852305	1.16643	1.21164
AAZ21413.1	1.0284	1.12584	1.03051	0.979392	1.09633	1.15237
AAZ21414.1	1.12563	1.03686	1.03986	1.0684	1.0935	1.0894
AAZ21415.1	1.36337	1.00335	0.992723	1.42388	0.813734	0.733268
AAZ21416.1	1.3629	1.13831	1.05973	1.20991	0.749872	0.789835
AAZ21417.1	1.11803	1.1877	1.12202	0.959423	0.894356	0.879266
AAZ21418.1	1.25015	1.12325	1.06088	1.12949	0.887003	0.853265
AAZ21420.1	1.12482	1.18771	1.18812	1.13248	0.838161	0.807063
AAZ21422.1	0.618994	0.736682	0.759121	0.592318	1.05155	0.977747
AAZ21423.1	0.842451	1.1448	1.08659	0.734336	1.33152	1.30118
AAZ21424.1	0.761529	0.597995	0.63755	0.553324	0.761859	0.786199
AAZ21425.1	0.872311	0.857265	0.853951	0.873477	0.905059	0.955342
AAZ21426.1	0.701691	0.995416	0.829144	1.36686	0.978297	0.913411
AAZ21428.1	0.847046	0.872022	0.885886	0.793487	1.31349	1.11547
AAZ21429.1	1.00231	1.0389	1.01986	0.942273	1.19314	0.982892
AAZ21430.1	0.484595	1.05628	1.25068	0.856472	1.10684	1.38013
AAZ21432.1	0.771892	0.850702	0.884893	1.82702	0.908763	0.891631
AAZ21433.1	1.18497	1.10707	1.1619	1.00745	0.923299	0.944489
AAZ21434.1	0.955506	1.07492	1.08654	0.962008	1.09817	1.18923
AAZ21435.1	0.957783	0.814902	0.829589	1.16836	1.38802	1.08878
AAZ21436.1	1.11142	1.01142	0.881343	1.30389	1.0936	0.939389
AAZ21437.1	1.04247	0.991036	0.984296	1.20082	1.05861	1.10947
AAZ21438.1	1.08782	0.981431	1.06309	1.05846	0.99142	1.06269
AAZ21439.1	1.01226	1.12945	1.09015	0.935807	1.00935	1.00071
AAZ21440.1	1.01625	1.02808	1.13437	0.865543	1.04737	1.24886
AAZ21441.1	1.1783	1.01969	1.07788	0.755241	1.21662	1.10514
AAZ21442.1	0.938088	1.04152	1.02711	1.02436	1.02163	1.00537
AAZ21443.1	1.04639	0.846254	0.928065	1.1032	0.754989	0.706136
AAZ21445.1	1.13723	1.15215	1.17244	1.15738	0.860204	0.902518
AAZ21446.1	1.04956	0.479569	0.521089	1.18565	0.587872	0.394239
AAZ21447.1	0.755906	1.21228	1.30591	0.750692	1.28914	1.03352
AAZ21448.1	0.983623	1.15047	1.14484	1.03022	0.940014	1.03221
AAZ21449.1	1.01101	0.976109	1.05272	0.986135	1.0128	1.11032
AAZ21450.1	1.17062	1.11723	1.32379	0.897364	0.663784	1.11948
AAZ21454.1	0.836428	0.939608	1.03319	0.686111	0.953553	1.56319
AAZ21456.1	1.01246	0.986879	0.991512	1.05573	6.40881	0.99979
AAZ21457.1	0.899395	1.03416	1.17344	0.784312	1.24521	1.05376
AAZ21458.1	0.41858	0.919876	1.27088	0.352609	1.74133	1.89469
AAZ21460.1	1.11894	0.922117	0.961371	1.36422	1.02879	0.961025
AAZ21462.1	0.61317	1.18337	1.13369	0.466139	1.51732	1.54987
AAZ21463.1	1.06308	1.04677	1.02795	1.46348	0.860342	0.83582
AAZ21464.1	0.670296	0.63344	0.642113	0.528565	0.584815	0.638268
AAZ21465.1	1.2727	1.09513	0.907235	1.10725	0.895743	1.03778
AAZ21466.1	0.879614	0.857337	0.762137	0.941213	1.64816	1.2821
AAZ21467.1	1.0623	0.807966	0.794581	1.07402	0.732467	0.871456
AAZ21468.1	1.00757	1.22885	0.862217	0.871024	1.18349	1.102
AAZ21469.1	1.02558	0.915606	0.808292	1.06648	0.980644	1.05294
AAZ21470.1	0.939964	0.764905	1.06645	0.810649	1.1713	1.07362
AAZ21471.1	1.04109	1.03272	0.973791	1.04345	1.06255	1.20002
AAZ21472.1	1.18306	0.776997	0.915437	0.831598	0.947715	1.04716
AAZ21473.1	0.743494	0.82	0.781323	0.772473	0.848322	0.822789
AAZ21474.1	2.46705	0.986879	0.829189	2.76388	1.01726	1.19397
AAZ21475.1	1.17472	0.991206	0.96681	1.0762	0.916168	1.2095
AAZ21478.1	0.931147	1.02143	0.929912	1.22945	1.03828	1.04458
AAZ21479.1	0.911266	1.10259	1.03054	0.977373	1.11512	1.25658
AAZ21480.1	0.943123	1.0557	1.2257	0.921398	1.17855	1.07915
AAZ21481.1	0.920807	1.0915	1.18162	0.971572	1.01741	1.01483
AAZ21482.1	1.14658	1.09069	1.17527	0.727565	1.1471	1.16463
AAZ21483.1	0.982909	0.930454	1.0042	1.06836	1.10987	0.984089
AAZ21484.1	0.718658	0.862054	0.910092	2.17741	0.851739	0.78952
AAZ21486.1	1.09495	1.09965	1.16075	1.00801	0.930717	0.976878
AAZ21487.1	0.851112	1.29836	1.32503	0.998899	0.773679	0.933405
AAZ21488.1	1.06199	1.23303	1.10431	0.946802	0.93485	1.06178
AAZ21489.1	1.07269	1.04536	1.12849	1.0167	0.995095	1.20516
AAZ21490.1	0.736437	0.8633	0.816753	0.831178	0.880853	1.14695
AAZ21491.1	1.18996	1.05274	1.13813	0.938442	0.839599	1.04204
AAZ21492.1	1.19626	0.909403	0.988877	1.18431	1.07634	1.01215
AAZ21493.1	1.11545	1.06817	1.05915	1.2674	0.897469	0.94362
AAZ21495.1	1.13691	0.990564	1.01751	1.14303	1.13223	1.00303
AAZ21496.1	0.934019	1.03941	1.01996	0.898152	1.08955	1.3862
AAZ21497.1	0.982716	0.972885	0.923727	0.869632	1.11838	1.20384
AAZ21498.1	1.15999	1.15619	1.20348	0.953878	0.916839	0.963453
AAZ21499.2	1.42388	0.959141	0.818638	1.32549	0.937469	0.872089
AAZ21500.1	1.02663	1.05481	1.09351	0.955413	1.05056	1.11417
AAZ21502.1	0.985506	1.13299	1.11819	0.999624	1.0194	1.11495
AAZ21503.1	0.896079	0.967154	0.996737	1.06413	1.15545	1.41805
AAZ21504.1	0.852877	1.09905	0.993528	1.06025	1.25587	1.17974
AAZ21506.1	0.945147	1.09972	1.14977	0.999789	1.11335	1.02463
AAZ21507.1	0.90518	1.27117	1.25794	0.85462	1.03064	1.08343
AAZ21508.1	0.481543	0.558551	0.5749	0.356793	0.556792	0.592443
AAZ21510.1	1.21766	1.40771	1.40901	0.568971	0.761521	0.666984
AAZ21511.1	1.22245	1.09314	0.986997	1.20341	0.945446	0.996916
AAZ21512.1	0.284754	0.513373	0.395237	0.380573	0.386169	0.439799
AAZ21513.1	0.881605	0.765922	0.634586	0.698491	1.13138	1.27768
AAZ21514.1	1.6197	1.0827	0.966995	1.5372	0.957551	0.753988
AAZ21516.1	1.02067	1.01898	1.14667	0.948526	1.03467	1.16307
AAZ21517.1	0.948409	1.09674	1.0349	1.05925	1.2356	1.01852
AAZ21518.1	0.829329	0.938154	0.902105	0.711068	0.985595	1.06013
AAZ21519.1	1.19792	0.855607	0.975866	1.27775	1.32469	0.741723
AAZ21520.1	1.77228	0.737169	0.737904	1.56704	0.860828	0.624976
AAZ21521.1	1.14119	1.06919	1.00582	0.98119	1.12864	1.0759
AAZ21522.1	0.916686	1.01738	0.93797	1.0462	1.29871	1.11711
AAZ21523.1	0.52693	0.988834	0.999847	0.580418	1.90192	1.30997
AAZ21524.1	0.93214	1.13119	1.11732	0.956999	1.11377	0.963935
AAZ21525.1	1.07725	1.11172	1.16522	1.08747	0.834369	1.04641
AAZ21526.1	0.667252	0.833992	0.829562	0.661928	0.749221	0.931372
AAZ21527.1	0.890911	1.43639	1.30764	0.894047	0.878043	0.939248
AAZ21528.1	0.695614	0.982825	1.437	0.684499	0.812668	1.78068
AAZ21529.1	1.16973	0.927025	1.02716	1.20461	1.02147	1.0376
AAZ21530.1	1.0223	1.0919	1.07701	0.996087	0.999669	1.09861
AAZ21531.1	0.807041	1.03141	0.91579	0.694914	1.03389	2.04888
AAZ21532.1	1.04316	1.0107	1.04138	1.05356	0.958547	0.942064
AAZ21533.1	1.48344	0.978194	0.869292	1.2102	1.01632	0.771874
AAZ21534.1	0.923529	0.966419	1.00563	0.962202	0.851287	0.868289
AAZ21535.1	1.05611	1.07684	1.0214	1.09142	0.958833	0.977745
AAZ21536.1	0.958829	0.853057	0.894854	0.782849	0.898099	0.813779
AAZ21537.1	1.09116	1.14167	1.08982	0.903809	1.033	1.17123
AAZ21538.1	0.834209	1.06585	1.09458	0.89408	1.20566	1.32011
AAZ21541.1	1.17959	1.04553	1.05937	1.11079	0.987111	0.89027
AAZ21542.1	0.949711	1.02791	0.964921	0.952471	1.32478	1.00967
AAZ21543.1	0.664357	1.08147	1.17906	0.844096	0.981411	1.25247
AAZ21544.1	1.39307	1.91419	0.691772	1.30001	2.23603	2.69404
AAZ21545.1	1.0588	1.13717	1.18733	1.12373	0.915094	0.936268
AAZ21546.1	0.940551	1.03521	1.09094	1.13122	0.810398	0.742402
AAZ21547.1	0.853257	0.88161	0.781065	1.58217	0.771316	1.12558
AAZ21548.1	0.894424	0.924923	0.840302	1.09094	1.40583	1.33897
AAZ21549.1	1.29641	0.946202	0.877542	1.23223	0.934117	0.78242
AAZ21550.1	0.50438	0.617408	0.591749	0.521618	0.824833	0.778065
AAZ21551.1	0.671302	1.18371	1.23361	0.664936	1.07741	1.15153
AAZ21553.1	1.09461	1.03627	1.1275	1.01376	1.03148	0.963062
AAZ21554.1	0.761661	0.839741	0.854186	0.681627	1.0027	0.96038
AAZ21555.1	1.01891	1.0096	1.04131	0.848258	0.952321	1.26323
AAZ21556.1	0.779136	0.819983	0.80066	0.716309	1.11064	0.935853
AAZ21557.1	0.3782	0.478775	0.490511	0.887444	0.413065	0.52038
AAZ21558.1	0.900276	1.00403	1.08013	1.04913	1.06258	1.23159
AAZ21559.1	1.04956	0.905688	0.905738	1.14198	1.10145	1.19003
AAZ21560.1	0.903117	0.920731	0.91546	0.974484	1.08795	1.15602
AAZ21561.1	0.955172	0.912996	0.940233	1.52949	0.944679	1.035
AAZ21562.1	0.989373	1.09057	1.19099	0.975686	1.15748	1.01808
AAZ21563.1	0.558058	0.329502	0.371671	3.06361	0.892663	0.46301
AAZ21564.1	0.951213	1.0474	0.964399	0.854097	1.17736	1.25538
AAZ21565.1	1.01246	0.840631	0.991512	1.05573	2.86262	1.24674
AAZ21566.1	1.60277	0.661304	1.18114	1.28762	1.31398	0.70392
AAZ21567.1	0.858807	1.22428	1.14953	0.926644	1.10901	1.21632
AAZ21568.1	1.09136	1.47758	1.06596	1.40318	2.43773	1.21528
AAZ21569.1	0.683565	0.703664	0.79913	2.60013	0.723889	0.779905
AAZ21570.1	0.879515	0.896488	0.872293	2.02701	0.86991	0.845158
AAZ21572.1	1.021	1.0692	1.04948	1.12941	0.937276	1.04183
AAZ21573.1	0.937676	1.14489	1.06354	1.43661	0.874537	0.769563
AAZ21575.1	0.74908	0.679435	0.690425	0.504119	0.615875	0.597958
AAZ21577.1	1.02082	1.12708	1.04588	0.725539	1.14769	1.16332
AAZ21578.1	1.13511	1.14632	1.1968	1.03748	0.722018	0.89922
AAZ21579.1	1.15096	1.16448	1.13152	0.729829	1.15339	1.14161
AAZ21580.1	1.02251	1.01989	1.06502	0.920846	0.930034	0.996324
AAZ21581.1	1.2532	0.987562	0.896234	1.20917	1.05478	0.899682
AAZ21582.1	0.384163	0.287928	0.270932	5.04693	0.211752	0.228065
AAZ21583.1	1.26559	1.10127	1.27824	1.15262	0.57529	0.752104
AAZ21584.1	0.988823	1.06806	1.10766	0.970082	1.06211	1.0038
AAZ21585.1	1.04687	1.01832	1.09528	1.06724	0.983353	0.924077
AAZ21586.1	1.19306	1.07063	1.05474	1.01432	1.04075	0.997488
AAZ21587.1	1.20602	1.15029	1.0588	1.06567	0.819446	1.01788
AAZ21588.1	2.30948	0.372476	0.554687	1.54242	0.781454	0.420986
AAZ21589.1	1.50633	0.771341	0.830182	1.48239	0.797693	0.973766
AAZ21590.1	1.04307	1.13114	1.00489	1.14159	0.917444	1.04645
AAZ21591.1	1.12527	1.00324	1.04889	1.3544	0.780907	0.96444
AAZ21592.1	1.15357	1.06937	1.07752	1.34018	0.832434	0.871537
AAZ21593.1	1.09808	1.12067	1.24221	0.915481	0.90868	1.07257
AAZ21594.1	1.13875	0.980721	0.994086	1.45653	0.835166	0.964734
AAZ21595.1	0.885182	1.12983	1.15757	0.89216	1.14922	1.20566
AAZ21596.1	1.03072	0.933815	1.06694	1.05781	1.20692	1.03533
AAZ21597.1	1.11546	0.972713	0.979116	1.09373	1.10848	1.10843
AAZ21598.1	0.9513	1.08502	1.0957	1.15573	0.877047	1.03959
AAZ21600.1	0.874159	1.04353	1.02393	0.982827	1.19193	1.09363
AAZ21601.1	0.952164	1.03138	1.08555	0.826408	1.30336	1.16537
AAZ21602.1	0.948575	1.02732	0.820626	1.05733	1.25458	1.34436
AAZ21603.1	0.890128	0.922634	0.819126	1.13389	1.58587	1.1054
AAZ21606.1	1.25245	0.994404	0.818288	1.11032	1.1599	1.07247
AAZ21607.1	0.845225	1.24484	1.18457	0.82702	0.954491	1.02136
AAZ21608.1	1.24068	1.0257	1.03791	1.16539	0.796918	0.986541
AAZ21609.1	1.17649	1.10694	1.10558	1.1001	0.951097	0.783765
AAZ21610.1	1.3022	0.905154	0.949797	1.10368	0.658235	1.04451
AAZ21611.1	1.14052	1.2274	1.27562	1.12341	0.524537	0.776102
AAZ21613.1	0.619263	0.844225	0.980407	0.36626	0.579134	0.950366
AAZ21614.1	0.931551	1.19845	1.40397	0.840604	0.899083	0.933763
AAZ21615.1	1.1037	1.19045	1.1811	0.86452	0.81299	1.09738
AAZ21616.1	0.903351	1.02146	1.0033	0.944677	0.807303	0.903397
AAZ21617.1	1.58021	0.841068	0.875845	1.54192	0.640531	0.826997
AAZ21618.1	7.03049	0.986879	0.991512	1.05573	1.01726	0.99979
AAZ21619.1	1.06594	1.10961	1.12848	1.07891	1.05323	0.901277
AAZ21620.1	0.891045	2.26868	2.77156	1.05573	1.4912	0.995502
AAZ21621.1	0.992816	1.13113	0.992259	0.901843	1.0462	1.26271
AAZ21622.1	0.859362	1.08905	1.00078	0.85333	1.29547	1.32749
AAZ21623.1	0.750437	0.658485	0.650823	0.760398	0.653152	0.57074
AAZ21624.1	0.863287	1.07335	0.960534	1.10581	1.04963	1.23689
AAZ21625.1	0.955105	1.13024	1.03454	0.935803	1.01473	1.03327
AAZ21626.1	0.963324	0.928017	0.840232	0.853592	0.985878	0.918298
AAZ21627.1	1.21429	1.01549	1.0368	0.780302	1.26417	1.00284
AAZ21628.1	1.21223	0.834518	0.660508	0.798905	1.44869	1.44847
AAZ21630.1	0.917536	0.893857	0.810106	0.978727	1.21696	1.07283
AAZ21631.1	1.95735	0.476132	0.634611	1.66157	0.942513	0.67032
AAZ21633.1	1.13288	1.16664	0.890918	0.94879	0.941897	1.28565
AAZ21634.1	0.579489	1.2531	1.35201	0.607362	1.28058	1.27176
AAZ21635.1	1.31979	0.686976	0.576329	1.3643	1.59697	0.300379
AAZ21636.1	0.874393	0.971974	1.01334	1.47927	0.970737	0.985815
AAZ21637.1	1.19462	1.13698	0.973113	0.921072	0.9867	1.2383
AAZ21638.1	1.10994	1.17272	1.10769	1.06007	0.960574	0.918445
AAZ21639.1	1.01424	0.987584	0.866269	0.831929	1.10557	1.22132
AAZ21641.1	0.68687	0.863306	0.949148	0.663876	0.999068	0.806497
AAZ21642.1	1.85014	0.695433	0.625426	2.04804	1.35758	1.49915
AAZ21643.1	0.970978	1.00157	0.981908	0.870207	0.995678	1.08784
AAZ21644.1	0.948699	0.72773	0.846723	1.25529	1.5379	1.08545
AAZ21645.1	1.16882	0.729934	0.735729	0.92024	1.18661	0.87129
AAZ21648.1	0.381972	0.334892	0.351314	0.46078	0.453262	0.451578
AAZ21649.1	0.498403	0.72527	0.784785	1.23926	0.906357	0.909896
AAZ21651.1	3.47943	1.24205	1.38543	2.17103	1.01726	0.99979
AAZ21652.1	1.42206	1.04325	0.818238	1.44664	0.947005	0.671924
AAZ21653.1	1.00722	1.10192	1.07195	1.0441	1.00387	0.947777
AAZ21654.1	1.11358	1.17555	1.05584	1.00567	0.984267	0.996274
AAZ21655.1	1.10375	1.09531	1.12669	0.988276	1.07421	0.9239
AAZ21659.1	1.00642	1.13736	1.06823	1.16066	0.994543	0.915719
AAZ21660.1	0.873935	1.00509	1.21406	0.918067	1.22249	0.96157
AAZ21661.1	0.990765	1.08776	0.972362	0.907045	0.991781	1.01973
AAZ21662.1	1.1947	1.15298	1.18937	1.12408	0.867164	0.874316
AAZ21663.1	0.87477	1.1804	1.13006	0.798047	1.17957	1.30915
AAZ21664.1	0.6973	0.538059	0.715981	0.582292	0.711242	0.958935
AAZ21666.1	0.956327	0.907124	1.00783	0.995012	1.20217	0.975517
AAZ21667.1	0.80368	1.11258	1.0859	0.747363	1.20148	1.12854
AAZ21668.1	1.17668	1.01611	1.09115	1.02554	0.9815	1.10478
AAZ21669.1	1.06504	1.01987	0.976341	1.11818	1.08024	1.11049
AAZ21670.1	0.869443	1.0792	1.10464	0.843779	1.30085	1.16172
AAZ21671.1	0.91264	1.18027	1.20718	0.883995	1.06818	1.05564
AAZ21672.1	0.37914	0.342531	0.342356	0.387293	0.328193	0.334905
AAZ21674.1	1.08473	1.28482	1.20668	0.857839	0.962804	0.997993
AAZ21675.1	0.887693	1.31172	1.23071	0.957258	0.991807	0.886889
AAZ21676.1	0.934374	1.01388	1.06788	1.32581	0.984442	0.905699
AAZ21677.1	0.885076	0.89978	1.06552	0.823725	0.724973	1.02039
AAZ21678.1	1.04439	1.18823	1.18205	0.979518	0.888853	0.962012
AAZ21679.1	1.11585	1.12182	1.02096	1.21807	0.910604	0.901695
AAZ21680.1	1.24639	1.10996	0.923928	1.24148	0.920259	0.877768
AAZ21682.1	1.71334	0.422353	0.49437	1.29455	1.0158	0.777433
AAZ21684.1	1.77461	1.26566	1.19566	1.30559	0.852856	0.635827
AAZ21685.1	1.09984	1.04912	1.14023	1.04602	0.963213	1.1642
AAZ21688.1	1.91317	0.509028	0.895503	1.16597	1.01446	0.81476
AAZ21689.1	0.970755	0.911243	1.09358	1.13623	0.769008	0.743224
AAZ21690.1	0.537563	1.12438	1.01905	0.453749	0.595717	0.665432
AAZ21693.1	0.960514	1.1144	1.02685	0.784746	1.58822	0.894688
AAZ21694.1	1.26862	1.27835	1.28587	0.85246	1.09975	0.594644
AAZ21695.1	1.09986	0.915027	0.958706	1.18253	1.05082	1.02732
AAZ21696.1	1.09509	1.0355	1.05043	1.20354	1.05903	0.915468
AAZ21697.1	0.96787	0.888478	0.885742	0.894028	1.11004	0.94082
AAZ21699.1	1.09973	0.956658	1.2454	0.79963	1.08732	1.15564
AAZ21700.1	1.01983	1.12637	1.183	1.00022	0.997956	0.983935
AAZ21701.1	0.982169	0.779559	0.762056	1.16534	0.948256	0.826361
AAZ21702.1	0.951537	0.976484	1.18787	1.31338	0.998668	0.948539
AAZ21703.1	0.914646	1.04893	1.21153	0.810305	1.15026	1.11589
AAZ21704.1	1.11017	1.0135	1.16612	1.01547	0.959007	1.01499
AAZ21705.1	2.95498	0.255115	0.348124	2.36628	0.724123	0.627098
AAZ21706.1	0.886456	0.992111	1.07618	0.744217	1.114	1.28172
AAZ21707.1	1.67683	0.683326	0.768898	2.17001	1.30372	0.41562
AAZ21709.1	1.65004	0.446413	0.421987	1.65691	0.622601	0.545047
AAZ21710.1	3.37745	0.619333	0.659464	2.28358	1.03835	0.967084
AAZ21711.1	1.60458	1.09651	0.742392	1.3499	0.747355	0.87041
AAZ21712.1	1.02859	0.849871	0.963153	1.24331	1.08137	1.20167
AAZ21713.1	1.09235	1.00111	0.962082	1.03121	1.118	1.24144
AAZ21714.1	0.938402	0.871041	0.840678	1.0437	1.45166	1.28331
AAZ21715.1	1.69711	0.986879	0.824568	4.43623	0.723279	0.99979
AAZ21716.1	1.02079	0.874501	0.987606	1.19259	0.797945	0.802524
AAZ21717.1	1.10337	0.482848	0.458744	2.47705	0.789049	0.691862
AAZ21718.1	1.07972	1.03231	0.963963	0.849841	1.2207	1.20087
AAZ21719.1	1.03381	0.956923	0.956101	0.977773	1.03076	0.99526
AAZ21720.1	0.983578	1.01481	0.980423	0.943981	1.18203	1.09841
AAZ21721.1	0.689896	0.873952	0.898027	0.691719	1.15686	1.11525
AAZ21722.1	0.936879	1.07077	1.19813	0.900798	0.785215	0.888685
AAZ21723.1	0.992778	1.04755	1.03667	1.06155	1.09302	1.1663
AAZ21724.1	1.14615	0.614194	0.702544	1.02404	0.996343	0.953972
AAZ21725.1	0.709911	0.795997	0.872709	1.99536	0.722001	0.845379
AAZ21726.1	0.994423	1.05026	0.9812	1.09453	1.14682	1.06928
AAZ21727.1	0.768278	1.12284	1.20474	0.686653	1.3441	1.0653
AAZ21728.1	1.01054	0.932788	0.888827	1.18897	0.920451	1.04786
AAZ21729.1	0.658154	0.569328	0.654337	2.87193	0.895824	0.807581
AAZ21730.1	0.916862	0.994957	1.10103	0.913675	1.20991	1.15933
AAZ21731.1	1.30771	1.00968	1.09558	1.00789	0.942354	0.980948
AAZ21732.1	1.1061	0.946121	0.971826	1.00122	0.937268	1.0476
AAZ21733.1	1.01639	0.992108	1.05443	0.953769	1.10314	1.01635
AAZ21734.1	0.979882	1.09225	0.972624	0.944309	1.3148	1.14053
AAZ21735.1	1.26769	1.11967	1.04338	0.929508	0.906422	1.04147
AAZ21736.1	1.13113	1.06404	1.06518	0.98505	0.988588	0.9715
AAZ21737.1	1.22801	0.862185	1.00716	0.983139	1.14378	1.20319
AAZ21738.1	1.0643	0.924313	1.10567	1.09098	1.06759	1.16305
AAZ21739.1	1.18069	0.986946	0.985593	1.03093	1.08503	1.1002
AAZ21740.2S	0.597482	0.64726	0.64619	0.484788	0.733383	0.708631
AAZ21741.1	1.75842	0.737538	0.801605	0.961893	1.19415	0.945329
AAZ21744.1	1.01246	2.4457	2.20543	1.05573	1.10157	1.69753
AAZ21745.1	0.841274	1.10751	1.10553	0.616788	1.23479	1.10598
AAZ21746.1	0.922616	0.907623	0.920709	1.69849	0.992791	0.961493
AAZ21747.1	1.12199	0.935401	1.00196	1.15075	1.17412	1.00203
AAZ21749.1	0.99875	1.12294	1.11033	0.888855	1.14189	1.02903
AAZ21750.1	0.937609	1.02879	1.07906	1.5232	0.866498	0.944763
AAZ21751.1	0.994251	1.06897	1.10821	1.0843	0.8229	0.986153
AAZ21752.1	1.21786	1.0177	1.02128	1.06328	1.07069	1.00211
AAZ21753.1	1.28375	1.02459	1.12886	0.950007	1.02121	0.836522
AAZ21754.1	1.18117	1.02269	1.22153	1.0596	0.842579	1.093
AAZ21755.1	1.02714	1.42379	1.2406	1.20058	0.570215	0.928673
AAZ21756.1	1.86929	0.673838	1.14152	1.61097	0.694459	1.21421
AAZ21757.1	0.989154	1.05634	1.01206	0.901105	0.910978	0.8171
AAZ21758.1	1.36311	0.896956	0.869817	1.39494	0.91498	0.926823
AAZ21759.1	0.948771	1.05232	0.942692	1.10487	0.989558	1.06928
AAZ21760.1	1.11026	0.928792	0.867941	1.50392	0.882375	0.942232
AAZ21762.1	1.29951	1.00295	0.991686	1.225	0.95977	0.858754
AAZ21763.1	1.37174	0.994163	0.93047	1.3237	0.882513	0.634365
AAZ21765.1	1.11974	1.19113	1.10777	1.03607	0.964176	0.926167
AAZ21766.1	1.05367	1.01216	1.04395	1.00953	1.20013	1.02982
AAZ21767.1	0.661847	1.03256	1.0486	0.533935	1.54284	1.58722
AAZ21768.1	0.973441	1.08875	1.03614	1.11586	1.06132	1.07824
AAZ21769.1	1.02625	1.2006	1.20646	0.95246	0.997165	0.905535
AAZ21770.1	1.02854	0.936199	0.958427	0.981491	1.03592	1.01132
AAZ21772.1	0.687492	0.97124	0.748627	0.761775	0.977479	0.95668
AAZ21773.1	1.44604	0.604838	0.619743	1.46173	0.964719	1.44599
AAZ21774.1	0.323005	0.445105	0.467186	0.369192	0.337096	0.363518
AAZ21775.1	0.966164	1.08173	1.08741	1.01597	1.01593	1.04822
AAZ21776.1	1.14197	0.968314	0.933785	1.16062	1.11102	1.01678
AAZ21777.1	0.727166	0.919083	0.92268	0.759844	1.25627	1.13815
AAZ21778.1	0.816205	1.0448	0.983373	0.851548	1.20818	1.29295
AAZ21779.1	1.20054	1.02852	0.982781	1.08906	1.09114	1.01071
AAZ21780.1	0.808999	1.05487	1.02665	0.710147	1.10315	1.31701
AAZ21781.1	1.13735	0.951387	1.01212	0.964096	1.11924	1.11598
AAZ21782.1	0.767758	0.888687	0.754955	0.660739	1.07194	1.07302
AAZ21783.1	1.04096	0.830114	0.766721	1.82315	0.797035	0.797952
AAZ21784.1	0.886443	1.11258	0.846107	0.859357	1.25617	1.51013
AAZ21785.1	1.07267	0.753157	0.865762	1.35142	0.916597	1.50746
AAZ21786.1	0.961504	1.13873	1.20088	0.884236	1.04024	1.14086
AAZ21787.1	1.56373	0.689181	0.702979	1.20367	1.00501	0.55306
AAZ21788.1	1.3077	0.834123	0.749785	1.30956	1.1623	0.849038
AAZ21789.1	1.2359	0.786411	0.741605	1.28518	0.890448	0.677614
AAZ21790.1	1.60118	0.750449	0.82168	1.15376	0.718992	0.382529
AAZ21791.1	0.767824	0.739603	0.78645	0.809881	0.913515	0.803922
AAZ21792.1	0.897278	1.11526	1.18848	1.01327	1.07721	1.02627
AAZ21793.1	0.68242	0.647273	0.64491	0.665566	0.665218	0.635602
AAZ21794.1	1.20741	0.990005	1.17487	1.01429	0.833048	1.14426
AAZ21796.1	0.490764	0.439662	0.594367	0.502024	0.3755	0.302245
AAZ21799.1	1.0697	0.98981	0.984579	1.17722	0.894568	0.972644
AAZ21800.1	0.882659	0.846257	0.848364	1.54971	0.804345	0.736816
AAZ21801.1	1.02309	1.25699	1.05536	0.907492	1.08215	1.126
AAZ21803.1	0.761026	1.07033	1.07197	0.774829	1.06477	1.17174
AAZ21804.1	0.821471	1.33835	1.04268	0.959565	1.10932	1.07367
AAZ21805.1	1.16267	0.973961	0.976363	1.0845	1.02728	1.00783
AAZ21806.1	1.14282	1.16572	1.02991	1.08794	0.872527	1.10512
AAZ21807.1	0.963166	1.23181	0.957765	0.856875	1.10741	1.374
AAZ21808.1	0.485577	2.84623	0.731636	0.462303	0.796467	0.825893
AAZ21809.1	0.193427	0.200717	0.184375	0.172623	0.171742	0.195241
AAZ21810.1	0.26937	0.231535	0.209979	0.251355	0.207549	0.318339
AAZ21811.1	0.838361	1.24998	1.41029	0.783693	0.953922	1.15174
AAZ21813.1	0.806377	1.12884	0.807948	0.89768	1.28348	1.48405
AAZ21814.1	0.534039	1.00022	1.22948	0.774057	1.14621	0.957466
AAZ21815.1	1.0992	0.83035	0.829894	1.05604	0.874553	0.851172
AAZ21816.1	1.11629	1.04002	1.13254	1.11208	0.985167	0.953466
AAZ21817.1	1.00691	0.939341	0.888557	1.02683	1.1148	1.12628
AAZ21818.1	0.467269	0.960695	1.30914	0.462695	2.23161	1.4109
AAZ21819.1	1.01904	0.971285	0.912248	0.953044	1.21743	1.28764
AAZ21820.1	1.11361	0.945623	0.912369	1.22138	0.598262	0.83869
AAZ21822.1	0.655099	0.185945	0.251203	3.4535	0.251304	0.218225
AAZ21823.1	1.15356	0.900055	0.961425	0.974095	1.11046	1.19654
AAZ21824.1	0.888717	0.95396	0.974647	0.960054	1.0826	1.5551
AAZ21825.1	1.06877	1.04711	1.09747	1.18782	0.86587	1.12045
AAZ21826.1	0.707241	0.53328	0.553112	1.56806	0.726008	0.965828
AAZ21827.1	0.935973	1.16142	1.14366	1.2018	0.872039	1.03375
AAZ21828.1	0.634683	0.875863	1.96544	0.794036	1.61147	0.696816
AAZ21831.1	1.07361	1.07055	1.09715	1.08888	0.956961	1.10678
AAZ21832.1	1.05584	1.05245	1.05057	0.937301	1.30559	0.985029
AAZ21833.1	0.82158	1.15882	1.20471	0.975076	0.931697	1.31997
AAZ21834.1	0.718856	0.931441	0.913355	0.758298	1.22323	0.970173
AAZ21836.1	0.25481	0.210654	0.214839	3.65977	0.14452	0.167926
AAZ21837.1	1.36488	0.933079	0.714953	1.2985	1.49663	1.14106
AAZ21838.1	1.04993	1.09732	1.33317	0.824291	1.0128	1.05856
AAZ21839.1	0.368559	1.24031	1.27964	0.766729	1.61045	1.00403
AAZ21840.1	1.14649	1.16986	1.02051	1.14978	0.964987	0.722993
AAZ21841.1	0.698814	0.968679	0.911274	0.857408	1.70024	1.30675
AAZ21842.1	1.0088	1.03119	1.11537	1.04809	1.01513	1.04256
AAZ21843.1	0.967259	0.608653	0.907682	0.974369	0.886388	0.731117
AAZ21844.1	1.0024	0.924872	0.933511	1.37544	0.937365	1.17743
AAZ21845.1	0.207354	0.217958	0.202093	0.165963	0.200933	0.201258
AAZ21846.1	1.88631	0.708652	0.687044	1.78596	0.802188	0.416333
AAZ21847.1	1.08981	1.13949	1.12888	1.01224	0.783672	0.828773
AAZ21848.1	0.80774	0.498642	0.541677	0.638671	0.759883	0.801277
AAZ21849.1	1.08028	1.04849	0.950975	1.36803	0.947012	0.958082
AAZ21850.1	1.03897	1.03052	1.05589	0.947019	1.00023	1.02356
AAZ21851.1	1.21088	1.02725	1.03323	1.34003	0.814875	0.968814
AAZ21852.1	1.70197	0.667714	0.826456	1.41239	0.348109	0.59919
AAZ21853.1	1.23999	1.05361	1.06022	0.99639	1.00551	1.1062
AAZ21854.1	0.872881	1.064	1.05703	0.896788	1.14779	1.39558
AAZ21855.1	1.03533	1.10728	1.00382	0.911654	1.24414	1.14753
AAZ21856.1	1.01322	0.969104	0.969546	1.23954	1.45221	0.761944
AAZ21857.1	0.943425	1.13037	1.17222	1.08045	0.900258	1.02639
AAZ21858.1	0.998417	0.537917	0.590805	2.09659	0.511986	0.768115
AAZ21859.1	1.22955	0.971155	1.25845	1.28365	0.668442	0.858925
AAZ21860.1	0.944871	0.986172	0.993768	1.11319	0.864795	1.21834
AAZ21861.1	0.982251	1.16916	1.23663	0.965421	0.944388	1.13335
AAZ21862.1	1.05901	1.14081	1.1591	1.11691	0.900994	1.04284
AAZ21863.1	1.08729	1.0229	1.08434	1.05623	0.961018	1.06308
AAZ21864.1	0.925601	1.08335	1.11557	1.43956	0.8307	0.924402
AAZ21865.1	1.13896	1.17577	1.12812	0.836853	0.958918	1.2302
AAZ21866.1	1.13194	1.08182	1.06774	0.925206	1.18209	1.05523
AAZ21867.1	0.644407	0.835074	0.875371	0.679224	0.942906	0.843104
AAZ21868.1	0.234149	0.223658	0.222196	0.250856	0.181917	0.203894
AAZ21869.1	0.908739	1.0022	0.960611	1.10533	1.1392	1.13349
AAZ21870.1	0.808557	1.15438	1.10676	0.505212	1.38013	1.56905
AAZ21871.1	0.925665	1.01962	1.02715	1.08759	1.02884	1.11239
AAZ21873.1	0.832057	1.06075	1.14441	0.686587	1.13366	1.39904
AAZ21875.1	0.284725	0.472661	0.681637	0.195193	3.6248	1.3542
AAZ21876.1	0.888684	1.39143	1.4871	0.679819	1.08899	1.08112
AAZ21877.1	1.51145	0.645516	0.436899	1.65222	1.16432	0.902191
AAZ21878.1	1.15718	1.03967	1.24265	0.856384	1.20963	0.900518
AAZ21879.1	1.088	1.04168	1.10811	0.980001	0.83142	0.924696
AAZ21880.1	0.999989	1.10931	1.09865	1.05024	1.06416	0.968567
AAZ21881.1	0.923597	1.2151	1.22039	0.768864	1.15788	1.07496
AAZ21882.1	0.699579	1.04665	1.41068	1.23938	1.00932	0.853627
AAZ21883.1	0.559194	0.584596	0.599183	0.542074	0.659948	0.6073
AAZ21884.1	0.290997	0.367969	0.356952	0.267591	0.373124	0.370027
AAZ21885.1	0.842009	1.0392	1.08454	0.818206	1.14316	1.01501
AAZ21886.1	1.15236	1.11252	1.23757	1.04363	0.912406	0.880721
AAZ21887.1	0.654605	0.628786	0.622351	0.564089	0.546731	0.516527
AAZ21888.1	0.421569	0.267716	0.248843	4.58584	0.267717	0.214727
AAZ21889.1	1.00542	1.06468	1.02221	1.01604	0.883918	1.34041
AAZ21890.1	1.07236	1.13242	1.17733	0.847918	1.00328	1.11914
AAZ21891.1	1.04121	1.15287	1.10838	1.04344	0.889406	1.13484
AAZ21892.1	0.935956	1.09517	1.04496	0.892305	1.16644	1.31582
AAZ21893.1	1.21579	0.870333	0.856306	1.14763	1.06259	0.962738
AAZ21894.1	2.08535	0.942108	0.766317	1.309	0.650547	0.574837
AAZ21895.1	1.00608	1.03328	1.03341	0.935484	1.40766	1.0129
AAZ21896.1	0.701341	1.03234	0.976334	0.937047	1.50165	1.14226
AAZ21897.1	0.757788	0.859535	0.771484	0.721641	1.07445	0.877835
AAZ21898.1	0.938209	1.04575	0.975919	0.826131	1.40595	1.05394
AAZ21899.1	1.02059	0.962892	0.879399	1.04826	1.37728	1.11728
AAZ21900.1	1.15345	0.878457	0.812846	1.04264	1.28075	1.16289
AAZ21901.1	1.41348	0.825229	0.77327	1.29952	1.00846	0.658128
AAZ21902.1	0.566903	0.662982	0.674099	2.771	0.942776	0.780467
AAZ21903.1	0.899379	1.02118	0.938588	0.733097	1.56154	1.26297
AAZ21904.1	0.948861	1.04306	1.01662	0.864684	1.35604	1.11237
AAZ21905.1	0.892274	0.987537	0.983124	0.900713	1.32586	1.14024
AAZ21906.1	0.853347	1.09736	0.92211	0.825716	1.28919	1.11355
AAZ21907.1	0.658017	1.02946	0.964347	0.695561	1.65856	1.22997
AAZ21908.1	0.91003	1.04074	0.961865	1.03042	1.26268	1.13579
AAZ21909.1	1.28539	0.626836	0.618527	1.21301	0.68796	0.577185
AAZ21910.1	0.609648	0.756912	0.727363	1.03814	1.03372	0.935124
AAZ21911.1	0.664876	1.19611	1.11285	0.724511	1.59641	0.974393
AAZ21912.1	0.916691	0.945724	1.03823	0.760761	1.20309	1.03288
AAZ21913.1	0.891431	1.01844	1.0427	0.910078	1.32422	1.17487
AAZ21915.1	0.751004	0.92526	0.794561	0.775965	1.44492	1.57982
AAZ21916.1	0.700351	1.04309	1.03379	0.826489	1.29142	1.01479
AAZ21917.1	0.653916	0.95918	0.818871	0.410842	1.04065	0.76546
AAZ21918.1	0.878493	1.06796	1.06702	1.05577	1.37602	0.938242
AAZ21919.1	0.710701	1.12986	0.995975	0.781542	1.45308	1.30479
AAZ21920.1	0.866641	1.00065	1.00363	1.02253	1.35099	1.11002
AAZ21921.1	0.60819	1.17327	1.05993	0.681303	1.48965	1.3026
AAZ21922.1	0.83863	1.09573	0.996469	0.833285	1.37762	1.21926
AAZ21923.1	0.602908	0.841992	0.824391	0.726706	1.33863	1.03233
AAZ21924.1	1.17864	0.981556	1.08168	0.965637	1.17904	1.06305
AAZ21925.1	1.02618	0.935339	0.937917	1.00546	1.18618	0.98431
AAZ21926.1	0.95676	0.932892	0.950354	0.960149	1.07531	0.944138
AAZ21927.1	0.917761	0.867968	0.98683	0.917616	1.4384	1.16522
AAZ21928.1	0.636108	0.985594	0.923754	0.908158	1.48174	1.28271
AAZ21929.1	0.873348	0.904619	0.915922	0.902644	1.24238	1.09303
AAZ21930.1	0.784626	1.10259	1.03049	0.777676	1.5142	1.1589
AAZ21931.1	0.843438	1.15649	1.16808	0.923636	1.16236	1.03005
AAZ21932.1	4.59896	0.986879	0.991512	1.05573	1.01726	3.33652
AAZ21933.1	1.05382	1.14388	1.12173	0.960546	1.04383	1.01734
AAZ21934.1	0.981291	1.04955	1.02889	1.01176	1.1757	1.14007
AAZ21935.1	1.063	0.952858	1.01438	1.21159	0.944847	1.24525
AAZ21936.1	1.00063	0.949638	0.969217	0.954135	0.896892	0.847807
AAZ21937.1	0.921603	0.958452	0.854326	0.921469	1.00139	0.998324
AAZ21938.1	1.00596	0.908619	0.952509	1.1641	0.916904	0.856161
AAZ21939.1	0.979846	1.08822	1.01977	0.860981	0.939323	1.17837
AAZ21940.1	0.99567	1.03904	1.05155	1.01991	1.03246	1.11033
AAZ21941.1	0.811141	1.00467	0.907951	0.89311	1.38728	1.21452
AAZ21942.1	0.853275	1.14865	1.08662	0.779591	1.18272	1.40201
AAZ21943.1	0.917503	1.08729	1.00409	0.836126	1.01609	1.03958
AAZ21944.1	0.959795	0.940246	1.01678	0.864271	1.00586	1.01612
AAZ21945.1	0.611648	1.18624	1.36833	0.527356	1.31407	1.32586
AAZ21946.1	1.08299	0.992916	1.06102	1.0096	0.98408	1.01723
AAZ21947.1	1.17782	1.33477	1.4426	1.05604	0.168445	0.642408
AAZ21948.1	0.851545	1.02647	1.04193	0.926093	1.40708	1.0954
AAZ21949.1	1.145	1.00549	1.12026	0.842793	1.12835	1.2285
AAZ21950.1	1.00208	1.14229	1.1662	1.25523	0.881083	0.918913
AAZ21951.1	0.947052	0.952694	1.03707	1.0675	0.898496	0.914859
AAZ21953.1	0.818468	0.883201	0.88955	0.847221	1.17386	0.89738
AAZ21954.1	1.0266	0.916726	0.952913	0.816194	1.14651	0.858028
AAZ21955.1	0.807715	1.21957	1.31409	0.651527	1.15576	1.20254
AAZ21956.1	0.941793	1.13555	1.07752	0.987084	0.954282	1.02136
AAZ21957.1	1.0632	1.11253	1.13377	1.17752	0.88403	0.965253
AAZ21958.1	1.00061	1.1817	1.18275	1.00998	0.890781	0.997832
AAZ21959.1	0.89375	1.1208	1.12425	0.898206	1.04571	1.04829
AAZ21960.1	1.12204	0.973598	0.99645	0.923572	1.13345	1.35556
AAZ21962.1	0.792604	0.90136	0.905624	0.855428	0.987307	0.942827
AAZ21963.1	0.949648	0.953386	0.912203	1.30088	0.966881	0.826087
AAZ21964.1	1.01887	0.782262	0.577106	0.674805	0.967799	0.857644
AAZ21965.1	0.586932	1.35644	1.50599	0.503547	1.16829	1.13791
AAZ21966.1	0.206382	1.30212	1.87653	0.287934	1.22398	1.43097
AAZ21967.1	1.88006	2.99694	2.72713	1.05573	1.01726	0.99979
AAZ21970.1	1.28686	1.1481	1.04261	1.18625	0.913403	0.825552
AAZ21971.1	1.15349	0.685692	0.657085	1.22864	0.538693	0.552616
AAZ21973.1	0.906477	1.0632	1.08711	0.83126	0.962066	0.992518
AAZ21975.1	0.775942	1.01536	1.09495	1.72751	0.705387	0.922194
AAZ21976.1	1.01246	0.986879	0.991512	6.46913	1.01726	0.99979
AAZ21977.1	0.118993	0.198346	0.293033	3.02162	0.514416	0.059059
AAZ21979.1	1.77172	1.12192	1.39842	1.51051	1.21884	1.74038
AAZ21980.1	0.970458	1.14774	1.05835	1.02511	0.958233	1.29741
AAZ21981.1	1.2024	0.977647	0.928781	1.06501	0.921519	1.22212
AAZ21982.1	0.975752	1.31814	1.18592	0.809351	1.03995	0.996843
AAZ21983.1	1.06078	1.34321	1.09661	0.866405	0.861354	1.00902
AAZ21984.1	0.874377	0.848518	0.95929	0.934264	0.869817	0.401894
AAZ21985.1	1.15666	1.01232	0.929978	1.29346	0.977686	0.930345
AAZ21986.1	1.13864	0.997434	1.03711	1.1395	1.02681	0.982788
AAZ21987.1	1.70393	0.41218	0.488574	1.37131	1.62015	1.22244
AAZ21991.1	1.37416	1.53925	1.45867	0.895337	0.346911	0.352719
AAZ21993.1	1.02533	1.21355	1.23737	1.00849	0.913529	0.953078
AAZ21994.1	1.14221	0.94964	0.911417	1.1459	0.890892	0.900772
AAZ21995.1	0.946352	1.00694	0.64022	0.492629	2.28193	1.40076
AAZ21996.1	1.13611	1.11831	1.22455	0.697507	1.07362	1.13589
AAZ21997.1	1.55045	0.709642	0.634069	1.40537	2.96759	1.17217
AAZ21998.1	0.928013	1.11499	1.07108	0.951298	0.81083	1.13611
AAZ22000.1	0.898257	0.968058	0.594354	0.784054	1.05432	1.02962
AAZ22001.1	0.531195	1.01022	1.00108	0.509329	1.17027	0.949122
AAZ22002.1	1.95249	0.984069	1.01897	2.52347	1.10647	0.754956
AAZ22003.1	0.736855	1.09222	1.09823	0.680518	1.23378	1.41895
AAZ22004.1	0.677414	1.07211	1.52476	0.601987	1.14584	1.38985
AAZ22005.1	1.11185	1.16486	1.01207	1.26367	0.862058	0.944088
AAZ22006.2S	0.890097	1.00736	1.02392	1.78943	0.734206	0.944927
AAZ22007.1	1.21635	0.73068	1.44874	2.82532	0.781421	1.04266
AAZ22008.1	2.76546	0.852512	0.892853	1.83598	1.05931	0.621072
AAZ22009.1	1.88898	0.817991	0.7234	1.51259	1.39555	0.926232
AAZ22010.1	1.10835	1.1156	0.959126	0.966806	1.00507	1.01994
AAZ22011.1	1.39279	0.8683	0.99207	1.31997	1.17	1.37603
AAZ22012.1	1.11673	1.13663	1.11532	1.06516	0.923834	0.961209
AAZ22013.1	1.24164	1.00642	1.04698	1.2233	0.954225	0.803317
AAZ22014.1	1.97797	0.539808	0.781604	1.74064	0.726453	0.524976
AAZ22016.1	1.11457	1.07022	1.02291	0.920427	0.941659	1.23093
AAZ22017.1	1.07538	1.27195	1.17449	0.981808	0.890051	0.914257
AAZ22018.1	0.98682	1.19796	1.16952	0.86544	1.03595	1.18859
AAZ22019.1	1.08521	0.887359	1.02672	1.17469	1.04034	1.02285
AAZ22020.1	0.879725	0.799961	0.8827	0.682612	0.968267	0.990765
AAZ22021.1	0.579793	0.673576	0.730279	0.525401	0.930694	0.758081
AAZ22025.1	1.23712	0.736875	1.10145	0.988918	1.02722	1.39465
AAZ22026.1	0.433289	0.338869	0.302329	4.83223	0.394722	0.172565
AAZ22027.1	1.16866	1.10109	1.12975	1.09419	0.77777	0.943546
AAZ22028.1	1.47353	1.18877	1.2001	1.24782	0.385729	0.481339
AAZ22030.1	0.727103	1.20853	1.2962	0.956153	0.782429	0.866945
AAZ22032.1	1.0094	1.12779	1.09307	0.932499	1.17572	1.03944
AAZ22033.1	2.74532	0.472521	0.425749	1.18143	0.280664	1.26869
AAZ22034.1	1.07041	0.864794	0.878461	1.00474	1.05893	1.03205
AAZ22036.1	0.513387	1.22992	1.08494	0.549268	1.41718	1.8848
AAZ22040.1	0.792596	1.01884	1.18744	0.705273	0.838232	1.82749
AAZ22041.1	0.81271	1.1326	0.983852	0.585395	1.18167	1.73937
AAZ22042.1	0.0920498	0.410777	1.20777	0.10542	0.3243	4.35381
AAZ22043.1	1.13791	1.27249	1.19005	1.08925	0.868738	1.27855
AAZ22046.1	1.09553	0.994355	0.963448	1.16978	1.12805	0.899311
AAZ22047.1	0.931793	0.813257	0.86741	0.829919	0.907871	0.784537
AAZ22048.1	1.07961	1.07542	1.04422	1.06482	1.0034	1.02872
AAZ22049.1	0.926601	0.786936	0.806753	1.74711	0.972133	0.81716
AAZ22050.1	0.769408	1.17051	1.12563	0.796136	1.33884	1.15886
AAZ22051.1	0.777932	0.987019	0.679939	1.01123	1.55139	1.43069
AAZ22052.1	1.09892	1.17126	1.17427	1.01871	0.917914	0.922077
AAZ22055.1	1.04838	1.00791	1.047	1.0235	0.923498	0.970055
AAZ22056.1	0.918754	0.975659	1.57212	1.02435	0.953587	0.934181
AAZ22057.1	0.970325	1.11222	1.16888	1.07884	1.04044	1.00592
AAZ22059.1	0.949783	1.044	1.07707	1.09361	1.10857	1.17148
AAZ22060.1	1.17504	1.12831	1.14817	0.95314	1.20176	0.905555
AAZ22061.1	1.01246	0.986879	0.991512	1.05573	1.31862	0.996027
AAZ22063.1	0.938872	1.07577	1.19267	1.11884	0.878028	1.2198
AAZ22064.1	1.09763	1.18637	1.11965	0.92862	0.896155	1.08017
AAZ22065.1	1.24551	1.06044	1.02483	1.19312	0.855363	0.89822
AAZ22066.1	0.887575	1.28432	1.32775	0.803627	1.0002	1.12762
AAZ22067.1	0.872631	1.3666	1.33055	0.845231	0.553059	0.790146
AAZ22068.1	0.91462	1.00248	1.08559	1.66259	0.699079	0.752208
AAZ22069.1	0.704822	1.36553	1.08778	1.02813	0.581936	0.795845
AAZ22070.1	1.59054	0.699114	0.848597	1.24935	0.861451	1.1148
AAZ22072.1	0.729232	0.711271	0.710921	0.760574	0.593881	0.663198
AAZ22073.1	1.06066	1.28313	0.889148	0.913343	1.04778	1.26682
AAZ22074.2S	0.938794	1.17094	1.01051	1.12975	0.963175	1.06506
AAZ22075.1	0.841078	0.932666	0.974465	0.688608	1.08736	1.04804
AAZ22076.1	0.966932	1.06124	1.00534	1.0945	0.939355	1.04099
AAZ22077.1	0.974669	1.04432	1.08056	1.42523	0.944355	0.925856
AAZ22078.2S	0.181646	1.03723	1.16247	0.283223	1.86673	1.81813
AAZ22081.1	1.11701	1.11202	1.21769	0.9346	1.03732	0.994866
AAZ22082.1	1.15854	1.11739	1.07916	0.909003	1.0763	0.939285
AAZ22085.1	1.13549	1.00303	1.13072	1.02853	0.785818	0.987287
AAZ22086.1	1.11488	1.10817	1.10705	1.02339	1.04946	0.962363
AAZ22087.1	1.26768	0.927255	1.12354	0.841618	1.05878	1.19452
AAZ22088.1	1.05623	1.11571	1.06973	1.11689	1.00115	1.09311
AAZ22089.1	1.00538	1.11823	1.02412	0.995312	1.18911	1.02633
AAZ22090.1	1.05081	1.03	0.984162	0.964637	1.03181	0.995942
AAZ22091.1	0.863734	1.13572	1.17031	1.00331	1.04884	1.03187
AAZ22092.2S	0.972054	1.1127	1.13653	0.939678	0.915884	1.13813
AAZ22093.1	0.949621	1.16356	1.15789	1.01848	0.898496	1.06418
AAZ22094.1	1.27793	1.19354	1.1019	1.15445	0.683837	0.880695
AAZ22095.1	2.34294	0.658746	0.585606	1.89849	0.834628	0.763309
AAZ22096.1	1.94013	0.427049	1.03984	1.61596	1.0533	1.15174
AAZ22097.1	1.01171	1.2019	1.21287	0.904427	1.1423	0.943506
AAZ22098.1	0.902998	0.993138	1.02816	1.14671	1.04822	1.10006
AAZ22099.1	0.835027	0.967372	0.949094	0.762777	0.611049	0.662121
AAZ22100.1	1.51512	1.07668	0.966438	1.03195	0.55398	0.790448
AAZ22101.1	1.54204	0.999059	1.1463	0.955376	0.747537	0.894705
AAZ22103.1	0.807134	1.79858	1.92937	0.571997	0.948345	1.22329
AAZ22104.1	0.847738	1.17685	1.32063	0.688404	1.19584	1.2038
AAZ22105.1	1.0254	1.26181	1.06554	0.909249	0.635807	0.866801
AAZ22106.1	1.15344	1.23129	1.28256	1.09937	0.659202	0.860881
AAZ22107.1	0.913412	0.912387	0.907777	0.768837	0.541781	0.721525
AAZ22108.1	1.00215	1.58315	1.35735	0.996909	0.678529	0.754014
AAZ22109.1	0.966899	1.19897	1.13782	1.06627	0.620211	0.739422
AAZ22110.1	0.897624	0.812298	0.874719	0.801197	0.475728	0.478232
AAZ22111.1	0.886945	1.42911	1.48655	0.705105	0.857781	0.965209
AAZ22112.1	1.0026	1.26785	1.4045	0.760648	0.801586	0.931375
AAZ22113.1	0.786756	1.52096	1.43654	0.63661	0.750965	0.868176
AAZ22114.1	1.62603	0.859398	0.769654	1.60828	0.777354	0.56079
AAZ22116.1	1.01246	1.39759	1.97086	1.05573	2.16854	3.22944
AAZ22117.1	1.09907	1.22513	1.17974	0.957013	0.856149	1.05366
AAZ22118.1	1.13496	1.05023	1.0053	1.03485	1.06906	1.03452
AAZ22119.1	0.850043	1.25784	1.26628	0.891657	1.01558	1.10414
AAZ22120.1	0.24895	0.275938	0.301132	0.274923	0.313024	0.293001
AAZ22121.1	1.11772	1.05073	1.04308	1.10791	0.918097	0.963808
AAZ22122.1	0.801811	0.825071	0.880529	0.904503	0.869312	0.856308
AAZ22123.1	0.99643	0.897127	0.652215	1.39182	0.804096	1.37134
AAZ22125.1	1.41325	1.15875	1.29165	0.84864	1.50275	0.886653
AAZ22126.1	0.990034	0.961936	0.986588	1.10533	1.14544	1.20339
AAZ22127.1	1.17565	0.969589	0.92907	1.06229	1.0583	1.21863
AAZ22128.1	0.958482	0.869919	0.905087	0.999477	0.862962	0.781694
AAZ22129.1	1.89947	0.555782	1.07045	2.11862	0.750668	0.56272
AAZ22130.1	0.891675	1.10388	1.11256	1.01996	0.976906	1.29777
AAZ22131.1	0.855986	0.801114	0.77069	0.811278	0.714591	0.693296
AAZ22132.1	0.922793	1.13916	1.09311	0.912279	1.05638	1.04461
AAZ22133.1	1.11054	1.21852	1.18974	1.12876	0.879929	0.772894
AAZ22134.1	1.19175	1.04804	1.20784	0.923237	0.873127	1.19142
AAZ22135.1	1.12181	1.00042	0.967315	0.938522	0.916855	1.04063
AAZ22136.1	1.01246	0.986879	0.991512	1.05573	1.01726	0.504867
AAZ22137.1	1.10552	1.02556	1.10649	1.08245	1.11	0.92113
AAZ22138.1	1.72963	0.762614	0.857163	1.56581	0.776165	0.643321
AAZ22139.1	1.16862	1.05515	1.1072	1.13444	0.859465	1.04323
AAZ22140.1	1.16049	1.15333	0.969322	0.992975	1.08737	1.02112
AAZ22141.1	1.03578	1.12948	1.12063	1.03517	0.95212	1.05425
AAZ22142.1	1.17154	1.08123	1.10431	1.33747	0.814803	0.85086
AAZ22143.1	1.18765	1.16177	1.24685	1.08472	0.80574	0.892905
AAZ22145.1	0.942799	0.894256	1.04777	1.03652	1.11677	1.02762
AAZ22146.1	0.812943	0.737496	0.738117	2.52111	0.853905	0.807859
AAZ22147.1	0.940415	1.15897	1.16093	0.947104	1.01561	1.04437
AAZ22149.1	1.3188	1.04975	1.04899	1.07691	0.860673	0.836579
AAZ22151.1	4.10074	0.986879	0.991512	1.05573	1.94478	1.74491
AAZ22152.1	2.90947	0.671925	0.828828	2.80418	1.21191	0.931195
AAZ22153.1	0.984622	0.720329	0.732384	4.69409	1.24601	0.99979
AAZ22154.1	0.944925	1.17186	1.12274	0.905745	1.23883	0.935178
AAZ22155.1	0.689654	0.599078	0.621398	3.02435	0.691586	0.680998
AAZ22156.1	1.01593	0.962795	1.08205	0.978874	0.84103	0.861516
AAZ22157.1	1.05586	0.972392	1.06824	0.969775	1.01	1.03148
AAZ22161.1	1.20474	0.995381	1.07753	1.04719	1.02748	0.973681
AAZ22164.1	1.09309	1.14195	1.07175	0.947918	1.0205	0.997227
AAZ22165.1	1.58176	0.790865	1.00108	1.24892	0.999095	0.697233
AAZ22166.1	0.933252	1.13382	1.01664	1.19161	1.2093	0.950868
AAZ22167.1	1.00725	1.09252	1.04785	1.44746	0.853839	0.892571
AAZ22168.1	0.654106	1.10654	1.07886	0.60372	1.71266	1.32333
AAZ22169.1	1.1852	0.876766	0.817667	1.09665	1.19283	1.16359
AAZ22171.1	1.25946	0.982076	1.01496	1.22257	0.938844	0.90625
AAZ22172.1	2.17116	0.513098	0.876055	1.87149	1.03888	0.159571
AAZ22173.1	0.742909	0.986995	0.948195	0.833321	1.40103	1.20862
AAZ22176.1	1.28578	0.922865	0.89567	1.40746	0.958964	0.85587
AAZ22177.1	0.893632	1.254	1.17588	0.858907	1.08795	1.00006
AAZ22179.1	0.874986	0.439949	0.643297	4.08616	0.704545	0.45644
WP_006996698.1	1.27649	1.59742	1.91074	1.33487	1.40094	0.751074
WP_006996769.1	0.980674	1.34865	1.13215	0.949803	0.998204	0.963694
WP_006996857.1	1.33206	0.574505	0.554799	1.32897	1.22173	1.01541
WP_006996859.1	1.48095	0.851076	0.987763	1.11011	0.912526	0.921575
WP_006996915.1	3.79214	1.07296	0.991512	1.71612	1.642	0.99979
WP_006996981.1	1.15036	1.02475	1.10609	0.97109	1.00443	1.05466
WP_006997053.1	1.08452	0.924983	0.788647	1.10776	1.37625	1.09105
WP_006997306.1	1.25406	0.973668	0.941022	1.31243	0.967945	0.871039
WP_006997336.1	0.906165	1.10243	1.18474	0.752412	0.81804	1.14762
WP_006997347.1	1.03012	1.046	0.980778	0.881519	1.10643	1.40969
WP_006997354.1	1.06728	0.9275	0.965306	1.34194	0.92916	1.08449
WP_006997355.1	1.407	1.12205	1.31442	0.963537	1.17592	2.7947
WP_006997357.1	1.05794	1.02794	1.06982	0.987715	1.05262	1.08357
WP_006997502.1	1.17982	0.962586	0.972251	1.20015	0.977454	0.973423
WP_006997513.1	1.39412	1.01792	1.0668	0.929378	0.884175	0.520668
WP_006997587.1	0.851592	0.957461	0.995764	0.8446	0.956382	0.952657
WP_006997789.1	1.1199	0.972129	0.955081	1.22188	1.11877	0.969878
WP_006997871.1	0.201691	0.234955	0.215055	0.238905	0.281026	0.228918
WP_006997909.1	0.950093	1.03491	1.08212	0.943814	1.21613	1.12821
WP_006997943.1	1.86654	1.5966	1.13583	0.822451	0.565773	0.349143
WP_006997989.1	0.926669	0.946761	1.1666	1.26797	1.10135	0.99707
WP_006998006.1	0.422506	0.956601	0.996388	0.739797	0.382223	1.26084
WP_011281495.1	1.0206	1.44883	0.991512	1.05573	3.14409	2.16403
WP_011281587.1	1.12068	1.08753	1.03183	1.19584	0.85295	0.918816
WP_011281617.1	0.795621	1.00791	1.16901	0.766262	1.20608	1.28529
WP_011281638.1	1.0706	0.967139	0.969955	1.07025	1.1135	1.08661
WP_011281658.1	0.664279	1.56386	1.39486	0.799403	0.960549	0.954583
WP_011281663.1	0.997849	1.08846	1.0625	0.987749	1.08268	1.0206
WP_011281689.1	1.13139	1.09622	1.05086	1.06044	0.944128	1.11251
WP_011281749.1	1.15636	0.961094	1.07866	1.03996	0.991401	1.20514
WP_011281765.1	0.757014	0.743352	0.751807	0.784322	0.650979	0.689062
WP_011281790.1	1.14431	0.942771	0.991995	0.969589	1.23207	1.05459
WP_011281811.1	0.78794	0.898773	0.787985	0.834196	0.760228	0.990826
WP_011281824.1	0.931421	0.742589	1.08644	0.829292	1.22411	1.12044
WP_011281832.1	0.969399	1.11743	1.10227	1.09625	1.02851	0.749091
WP_011281889.1	1.03396	1.12835	1.13818	0.905434	0.974903	1.0795
WP_011281950.1	0.587296	1.39762	1.50954	0.586498	0.561776	0.761483
WP_011281977.1	1.06567	1.08012	1.05657	1.18069	0.971209	0.923763
WP_011282086.1	1.13636	1.08157	1.10715	1.04156	0.776779	0.989374
WP_011282334.1	1.09228	0.991126	1.06701	0.944292	1.10342	1.1831
WP_018413556.1	1.96024	1.58576	0.85303	2.39413	1.9978	0.922071
WP_018413569.1	1.37825	0.893679	0.860133	1.29981	1.0652	0.869543
WP_018413646.1	1.6861	0.728218	0.851441	1.13353	1.39234	0.864249
WP_018413984.1	1.12492	1.01196	1.07434	1.04653	0.917285	1.12268
WP_018414011.1	1.40081	0.998712	1.95143	1.01269	0.226815	0.734523
WP_018414265.1	0.828683	1.03277	1.15843	0.83199	0.557572	0.457645
WP_020169003.1	0.866498	0.922936	0.79679	0.694847	1.44876	0.975691
WP_020169009.1	1.03172	1.0443	1.00183	1.00922	1.16889	1.19022
WP_020169227.1	0.90112	1.01256	0.984827	0.831519	0.976718	1.05183
WP_020169284.1	0.115442	0.133623	0.145163	0.184389	0.163054	0.177893
WP_020169615.1	0.994203	1.01899	1.11167	0.939848	0.877459	1.35034
WP_027306694.1	1.05582	0.908299	1.14858	0.65433	1.05524	1.18402
WP_027306947.1	0.615426	1.20955	1.13465	0.514879	1.50399	1.48889
WP_027307056.1	0.739803	1.08807	0.804438	0.588242	1.08868	2.24761
WP_027307111.1	1.7251	0.676592	0.559266	1.82359	1.0078	0.486466
WP_027307112.1	1.57082	0.674005	0.683799	1.5345	0.616135	0.383817
WP_027307116.2	0.813713	1.19046	1.1985	0.907159	1.19646	1.01356
WP_027307127.1	1.06054	1.00842	1.10283	0.848792	0.866155	1.14709
WP_027307135.1	1.08425	0.896638	0.922673	1.24389	0.817824	0.782714
WP_027307145.1	1.01246	0.986879	6.6736	1.05573	1.01726	0.99979
WP_027307146.1	0.814553	1.16444	1.04761	0.806601	1.08734	1.29315
WP_041185763.1	1.28928	0.979709	1.1546	1.08015	0.906585	0.9615
WP_041185765.1	0.892591	1.25315	1.26704	0.528971	1.18734	1.20951
WP_041185766.1	1.10998	1.00193	1.08777	0.966061	1.07345	1.08816
WP_041185767.1	1.07247	1.10922	0.996998	0.958227	1.18344	1.09715
WP_041185768.1	1.01182	1.11857	1.08497	0.988424	1.09444	1.10552
WP_041185770.1	0.762901	0.776094	0.76043	0.769771	0.954591	0.720933
WP_041185771.1	1.31646	0.720224	0.624796	1.55087	1.11176	0.905351
WP_041185773.1	0.784895	1.15232	1.21358	0.799393	1.23961	1.11756
WP_041185775.1	0.888006	1.03984	1.09242	1.03118	1.07848	1.18176
WP_041185776.1	0.930978	1.1905	1.16601	0.967714	0.913232	0.984253
WP_041185777.1	1.50779	0.709153	0.714806	2.52277	1.3092	0.975528
WP_041185778.1	1.09103	1.02758	1.02994	0.970456	0.866147	1.16413
WP_041185782.1	0.970017	1.14377	1.18766	0.922801	0.831995	0.998956
WP_041185785.1	0.589857	1.04222	0.819786	0.69169	1.49876	1.75516
WP_041185787.1	0.729233	1.0581	1.08408	0.590754	1.23633	1.15675
WP_041185788.1	0.892373	0.87331	1.35797	0.701997	0.867019	1.15369
WP_041185789.1	1.01246	2.03755	0.991512	1.05573	3.23937	2.08385
WP_041185790.1	0.854965	1.09077	1.07141	0.902015	1.17058	1.35355
WP_041185792.1	1.17654	0.998865	1.17536	1.15916	0.9091	0.997033
WP_041185793.1	0.97224	1.02817	1.23893	0.95364	1.00129	0.93974
WP_041185794.1	0.934665	1.00932	1.13053	0.890083	0.882777	1.13079
WP_041185795.1	0.969688	0.998793	1.03285	1.21699	1.079	1.10686
WP_041185796.1	0.766576	0.745414	0.815467	0.857684	0.871946	1.02671
WP_041185799.1	1.34738	1.01198	1.09916	0.973591	0.928336	1.10219
WP_041185800.1	0.956379	1.00196	1.11767	0.969064	0.779447	0.783135
WP_041185803.1	0.785314	1.04056	1.01792	0.712651	0.871523	0.956005
WP_080502254.1	0.967791	0.999918	0.966427	1.03224	1.29371	1.01308

## Sheet: Supplementary Table 3
Supplementary Table 3. List of identified phosphopeptides in this study.
Annotated Sequence	Modifications	Qvality q-value	# Proteins	# PSMs	Modifications in Master Proteins	# Missed Cleavages	Theo. MH+ [Da]	Percolator q-Value (by Search Engine): Sequest HT	Percolator PEP (by Search Engine): Sequest HT	XCorr (by Search Engine): Sequest HT	Top Apex RT [min]
[K].AVDTSLDPVGACVGMR.[G]	1xPhospho [T4]	7.46065e-05	2	15	WP_080502254.1 1xPhospho [T264]	0	1670.73	3.872e-06	2.624e-07	4.11	81.47
[K].AVDTSLDPVGACVGMR.[G]	1xPhospho [T4]; 1xOxidation [M15]	7.46065e-05	2	2	WP_080502254.1 1xPhospho [T264]	0	1686.72	3.872e-06	1.216e-05	3.79	68.87
[R].VNVDSVAK.[K]	1xPhospho [S5]	0.00073039	2	2	WP_080502254.1 1xPhospho [S321]	0	911.423	0.0001117	0.001737	2.52	27.06
[K].QVISFNVR.[E]	1xPhospho [S4]	0.00900729	2	1	WP_080502254.1 1xPhospho [S137]	0	1042.51	0.001499	0.07508	1.16	68.57
[K].DFCETNFNITFPITDK.[T]	1xPhospho [T5]	7.46065e-05	2	4	WP_049752873.1 1xPhospho [T110]	0	1984.84	3.872e-06	2.675e-07	3.35	111.75
[R].VNCSLNDDGIWR.[W]	1xPhospho [S4]	0.000620841	2	1	WP_041185803.1 1xPhospho [S313]	0	1471.6	7.984e-05	0.001362	1.34
[R].FYLLGHSMGGMIVQEMAK.[L]	1xPhospho [S7]	7.46065e-05	2	1	WP_041185800.1 1xPhospho [S86]	0	2091.95	3.872e-06	1.442e-09	4.28
[R].YCPAGVYEVQNENGVNK.[F]	1xPhospho [Y1]	7.46065e-05	2	2	WP_041185799.1 1xPhospho [Y484]	0	1963.83	3.872e-06	3.863e-08	3.7	61.44
[K].SSQHDLSLK.[H]	1xPhospho [S1]	7.46065e-05	2	35	WP_041185793.1 1xPhospho [S]	0	1094.49	3.872e-06	1.578e-05	3.06	20.94
[K].IIEDTCESLGAEYNNK.[K]	1xPhospho [T5]	7.46065e-05	2	2	WP_041185790.1 1xPhospho [T171]	0	1878.78	3.872e-06	2.532e-06	2.48
[K].MDNTTSDVGLCYK.[N]	1xPhospho [T4]	0.00014459	2	1	WP_041185785.1 1xPhospho [T143]	0	1526.59	1.068e-05	0.000132	1.76
[K].TSTTNILAK.[I]	1xPhospho [T3]	0.00014459	2	4	WP_041185773.1 1xPhospho [T]	0	1028.5	1.068e-05	0.0001632	2.83	34.06
[K].SNEVKPEIK.[K]	1xPhospho [S1]	7.46065e-05	2	10	WP_041185773.1 1xPhospho [S94]	1	1123.54	3.872e-06	1.855e-05	3.23	19.99
[K].KTSTTNILAK.[I]	1xPhospho [S3]	7.46065e-05	2	8	WP_041185773.1 1xPhospho [S10]	1	1156.6	3.872e-06	1.653e-06	4.12	22.13
[K].TIDHNFQDCVQK.[S]	1xPhospho [T1]	7.46065e-05	2	7	WP_041185767.1 1xPhospho [T53]	0	1527.63	3.872e-06	1.71e-05	2.58	32.38
[K].CGGDDTTDDERDGILR.[F]	1xPhospho [T6]	0.00157713	2	4	WP_041185765.1 1xPhospho [T788]	1	1817.7	0.0002224	0.007127	1.21	37.74
[R].FDLTSPYDVSTCAFANQTSDLDTGTLQDGSNAGDITEGTNNR.[L]	1xPhospho [T23]	7.46065e-05	2	4	WP_041185763.1 1xPhospho [T161]	0	4491.9	3.872e-06	1.881e-11	6.41	109.17
[K].FLNYIGCGCSGLMLGACSTAPITDR.[R]	3xPhospho [S10; S18; T19]; 1xOxidation [M13]	0.00715036	1	1	WP_027306947.1 3xPhospho [S15; S23; T24]	0	2819.08	0.001214	0.05795	1.76	61.6
[R].MEDAISEYFYR.[A]	1xPhospho [Y10]	7.46065e-05	2	4	WP_027306947.1 1xPhospho [Y84]	0	1503.59	3.872e-06	2.821e-07	3.6	89.25
[K].NCEHHIPIEASSAALNYIK.[N]	1xPhospho [S11]	7.46065e-05	2	6	WP_020169009.1 1xPhospho [S205]	0	2190	3.872e-06	2.816e-10	5.47	72.07
[-].MATDTFHWSCK.[H]	1xPhospho [T3]; 1xMet-loss [N-Term]	0.000356001	1	4	WP_018414244.1 1xPhospho [T3]; 1xMet-loss [N-Term]	0	1275.49	2.745e-05	0.0006094	2.82	43.56
[K].NLELLATAECLDNGKPIR.[E]	1xPhospho [T7]	7.46065e-05	2	17	WP_018413984.1 1xPhospho [T170]	1	2050	3.872e-06	3.073e-08	3.75	92.6
[K].NLELLATAECLDNGK.[P]	1xPhospho [T7]	7.46065e-05	2	13	WP_018413984.1 1xPhospho [T170]	0	1683.77	3.872e-06	4.196e-06	3.3	99.33
[K].IAFTGETTTGR.[L]	1xPhospho [T7]	7.46065e-05	2	9	WP_018413984.1 1xPhospho [T]	0	1233.55	3.872e-06	5.359e-06	3.74	39.39
[R].SPLLDTSHLNVK.[F]	1xPhospho [S7]	7.46065e-05	2	10	WP_018413984.1 1xPhospho [S77]	0	1403.69	3.872e-06	4.079e-08	4.83	58.9
[K].VLCGGEVANLNSGLEK.[G]	1xPhospho [S12]	7.46065e-05	2	11	WP_018413984.1 1xPhospho [S447]	0	1682.78	3.872e-06	1.064e-06	3.06	74.87
[K].AQSLCLIGPNGAGK.[S]	1xPhospho [S3]	7.46065e-05	2	8	WP_011282334.1 1xPhospho [S54]	0	1408.67	3.872e-06	6.572e-06	3.39	67.15
[-].MSNQYDVLGK.[A]	1xPhospho [S2]; 1xMet-loss [N-Term]	0.00014459	1	43	WP_011282334.1 1xPhospho [S2]; 1xMet-loss [N-Term]	0	1103.48	1.068e-05	0.0001559	2.94	45.21
[R].SQDPNSANSQFFICFK.[E]	1xPhospho [S1]	7.46065e-05	2	15	WP_011282086.1 1xPhospho [S]	0	1912.79	3.872e-06	5.055e-09	4.08	100.91
[R].AMTITGTAGNCK.[T]	1xPhospho [T3]; 1xOxidation [M2]	0.00014459	2	70	WP_011281950.1 1xPhospho [T106]	0	1263.51	7.47e-06	8.369e-05	2.44	32.4
[R].AMTITGTAGNCK.[T]	1xPhospho [T3]	0.00014459	2	25	WP_011281950.1 1xPhospho [T106]	0	1247.52	7.47e-06	7.437e-05	2.6	32.29
[K].FYSSVR.[M]	1xPhospho [Y2]	0.00375074	2	1	WP_011281832.1 1xPhospho [Y234]	0	838.35	0.000592	0.02223	1.15	22.26
[K].AGGICAFIDAEHALDPIYAK.[K]	1xPhospho [Y18]	7.46065e-05	2	2	WP_011281832.1 1xPhospho [Y119]	0	2154.99	3.872e-06	5.96e-06	2.61
[K].IGVMFGSPETTSGGNALK.[F]	1xPhospho [S7]	7.46065e-05	2	8	WP_011281832.1 1xPhospho [S221]	0	1845.85	3.872e-06	7.466e-11	4.68	81.28
[K].IGVMFGSPETTSGGNALK.[F]	1xPhospho [S7]; 1xOxidation [M4]	7.46065e-05	2	2	WP_011281832.1 1xPhospho [S221]	0	1861.84	3.872e-06	1.726e-08	4.06	70.23
[K].TFGFCAETAEPIGLK.[R]	1xPhospho [T1]	7.46065e-05	2	5	WP_011281824.1 1xPhospho [T138]	0	1663.74	3.872e-06	1.397e-07	2.55	102.83
[K].ANNEALYNGSMDDNSVSADIVDQASSYTDK.[T]	1xPhospho [S26]	7.46065e-05	2	1	WP_011281824.1 1xPhospho [S106]	0	3274.34	3.872e-06	1.001e-06	4.85
[R].NANAFTGSDGYK.[G]	1xPhospho [S8]	0.00014459	2	5	WP_011281765.1 1xPhospho [S99]	0	1324.52	1.068e-05	0.0001549	2.67	33.47
[K].NYCEIVGNGINGFK.[Y]	1xPhospho [Y2]	7.46065e-05	2	1	WP_011281749.1 1xPhospho [Y72]	0	1607.69	3.872e-06	1.19e-05	2.66	90.42
[K].FNVNQQDLQQALNYCQGVIEK.[R]	1xPhospho [Y14]	7.46065e-05	1	22	WP_011281689.1 1xPhospho [Y16]	0	2532.16	3.872e-06	4.059e-09	4.33	99.39
[K].ESLTVKFDHDLEISFNSR.[Y]	1xPhospho [S2]	0.00616501	2	1	WP_011281689.1 1xPhospho [S310]	1	2217.02	0.0009622	0.04107	2.56	60.39
[K].VVVNGAGASAIACTNLFK.[N]	1xPhospho [S9]	0.00014459	2	4	WP_011281663.1 1xPhospho [S203]	0	1814.89	7.47e-06	6.758e-05	1.93	94.52
[K].DQNINSENQNEEIK.[E]	1xPhospho [S6]	7.46065e-05	1	9	WP_011281658.1 1xPhospho [S9]	0	1754.72	3.872e-06	2.214e-09	3.62	27.51
[K].AEEQNQVEQEISADKTEEAK.[E]	1xPhospho [S12]	0.00014459	1	2	WP_011281658.1 1xPhospho [S32]	1	2356.02	1.068e-05	0.0002738	3.39	39.75
[K].SLNIPVICFPR.[G]	1xPhospho [S1]	0.00120767	3	1	WP_011281638.1 1xPhospho [S228]	0	1338.66	0.0001952	0.005925	1.26
[K].GIAYCVGSIDLK.[P]	1xPhospho [Y4]	0.000219704	2	11	WP_011281617.1 1xPhospho [Y76]	0	1318.61	1.76e-05	0.0003921	1.66	87.29
[K].GIAYCVGSIDLKPLR.[M]	1xPhospho [Y4]	7.46065e-05	2	5	WP_011281617.1 1xPhospho [Y76]	1	1684.85	3.872e-06	1.214e-05	3.03	89.21
[K].LGCTYTVADVLEEGFIEK.[V]	1xPhospho [T4]	7.46065e-05	2	13	WP_011281617.1 1xPhospho [T]	0	2066.94	3.872e-06	1.435e-08	5.65	113.84
[K].LTDELYEAVCNATK.[L]	1xPhospho [T2]	7.46065e-05	2	9	WP_006997989.1 1xPhospho [T100]	0	1649.71	3.872e-06	7.581e-07	3.34	85.57
[K].NGFETLTEAGYEPEMAYFECLHEVK.[L]	1xPhospho [Y11]	7.46065e-05	2	1	WP_006997909.1 1xPhospho [Y219]	0	2987.25	3.872e-06	1.257e-05	3.48
[R].GGGVPCLFAVHQDGTGK.[A]	1xPhospho [T15]	0.00014459	2	38	WP_006997909.1 1xPhospho [T158]	0	1722.77	1.068e-05	0.0001643	2.03	74.09
[K].EVLADIQSGK.[F]	1xPhospho [S8]	0.00073039	2	1	WP_006997909.1 1xPhospho [S284]	0	1139.53	0.0001391	0.002618	1.95	39.44
[K].PVGDEEDSSLGDFIEDTK.[A]	1xPhospho [S8]	7.46065e-05	2	1	WP_006997871.1 1xPhospho [S511]	0	2032.83	3.872e-06	1.49e-08	4.46	93.22
[K].EPVSLEKPVGDEEDSSLGDFIEDTK.[A]	1xPhospho [S4]	0.000219704	2	2	WP_006997871.1 1xPhospho [S500]	1	2815.24	1.414e-05	0.0003344	3.96	94.36
[K].EKLDCILNAVSFSAAK.[E]	1xPhospho [S11]	0.00014459	2	1	WP_006997871.1 1xPhospho [S232]	1	1788.86	1.068e-05	0.0002204	1.82	103.34
[K].LDCILNAVSFSAAK.[E]	1xPhospho [S9]	0.0035883	2	1	WP_006997871.1 1xPhospho [S232]	0	1531.72	0.0005383	0.02014	1.89	105.77
[R].LDSCQIAIDK.[M]	1xPhospho [S3]	0.00073039	2	5	WP_006997587.1 1xPhospho [S442]	0	1185.52	0.0001145	0.002012	1.53	48.73
[K].HANPCGVSINK.[N]	1xPhospho [S8]	0.0061112	2	15	WP_006997587.1 1xPhospho [S286]	0	1219.53	0.0009505	0.04003	1.8	21.6
[K].AIPNYNVMGVCK.[S]	1xPhospho [Y5]	0.00073039	2	16	WP_006997513.1 1xPhospho [Y154]	0	1388.61	0.0001176	0.002117	1.12	70.44
[K].AIPNYNVMGVCK.[S]	1xPhospho [Y5]; 1xOxidation [M8]	0.00415593	2	4	WP_006997513.1 1xPhospho [Y154]	0	1404.61	0.0006631	0.02621	0.74	54.75
[K].ATFSCDVENK.[E]	1xPhospho [T2]	0.000219704	2	13	WP_006997513.1 1xPhospho [T60]	0	1193.45	1.414e-05	0.000334	2.16	32.14
[K].TLAASAIGDAK.[F]	1xPhospho [S5]	7.46065e-05	2	6	WP_006997513.1 1xPhospho [S196]	0	1097.52	3.872e-06	1.01e-06	2.92	40.62
[K].DPINTLNESLK.[S]	1xPhospho [S9]	7.46065e-05	2	3	WP_006997502.1 1xPhospho [S450]	0	1323.62	3.872e-06	2.447e-06	4.48	58.84
[R].SIGEPIFGQSVK.[D]	1xPhospho [S10]	7.46065e-05	2	3	WP_006997502.1 1xPhospho [S374]	0	1341.65	3.872e-06	5.509e-06	3.57	71.86
[K].LTPNNNNTINHFLHESQNDFYSVIGSGLSCK.[L]	1xPhospho [T2]	7.46065e-05	2	3	WP_006997336.1 1xPhospho [T]	0	3543.6	3.872e-06	1.248e-08	4.22
[K].AATQGTWTEAFS.[-]	1xPhospho [S12]	7.46065e-05	2	7	WP_006996769.1 1xPhospho [S342]	0	1349.54	3.872e-06	4.407e-06	3.61	80.15
[R].NLTDDVEWSCEDGTR.[T]	1xPhospho [T3]	7.46065e-05	1	3	AAZ22177.1 1xPhospho [T27]	0	1819.68	3.872e-06	1.363e-06	3.39	70.13
[K].IVETAISSGAK.[T]	1xPhospho [S8]	0.00073039	3	1	AAZ22177.1 1xPhospho [S55]	0	1155.57	0.0001117	0.001791	1.69
[R].ILICVPTGSTPVER.[K]	1xPhospho [T7]	0.000356001	1	10	AAZ22176.1 1xPhospho [T116]	0	1564.78	3.075e-05	0.0007379	1.94	87.54
[K].DCDHLLSRPVIFQNR.[G]	1xPhospho [S7]	0.00014459	1	11	AAZ22171.1 1xPhospho [S287]	1	1892.88	7.47e-06	6.348e-05	1.79	69.38
[K].YIITSGSR.[N]	1xPhospho [S7]	0.00704395	1	2	AAZ22169.1 1xPhospho [S80]	0	976.45	0.001194	0.05572	1.96	31.93
[K].CGGHHGHIFEDGPKPTGK.[R]	1xPhospho [T16]	0.00375074	1	1	AAZ22168.1 1xPhospho [T107]	1	1953.84	0.0006037	0.02331	2.76	19
[K].VDVPMLAMTHCDAAK.[L]	1xPhospho [T9]; 1xOxidation [M]	0.00014459	1	45	AAZ22164.1 1xPhospho [T263]	0	1697.71	1.068e-05	0.0003187	2.01	58.93
[K].VDVPMLAMTHCDAAK.[L]	1xPhospho [T9]; 2xOxidation [M5; M8]	0.000841492	1	9	AAZ22164.1 1xPhospho [T263]	0	1713.7	0.0001594	0.003735	1.5	46.96
[K].VDVPMLAMTHCDAAK.[L]	1xPhospho [T9]	0.000219704	1	37	AAZ22164.1 1xPhospho [T263]	0	1681.71	1.414e-05	0.0003404	1.98	73.33
[K].PMVLFQVSCNDDGSK.[C]	1xPhospho [S8]	7.46065e-05	1	45	AAZ22164.1 1xPhospho [S380]	0	1719.71	3.872e-06	2.27e-06	3.25	90.53
[R].VFCLAHGQMLANGTPDEIK.[N]	1xPhospho [T14]; 1xOxidation [M9]	0.00014459	1	1	AAZ22161.1 1xPhospho [T228]	0	2139.96	1.068e-05	0.0002163	2.33
[R].VFCLAHGQMLANGTPDEIK.[N]	1xPhospho [T14]	7.46065e-05	1	8	AAZ22161.1 1xPhospho [T228]	0	2123.97	3.872e-06	8.621e-08	3.82	82.86
[K].LNCIQNMLISHKPENDGILTVFQK.[I]	1xPhospho [S10]	7.46065e-05	1	4	AAZ22161.1 1xPhospho [S102]	1	2835.39	3.872e-06	6.74e-08	4.4	103.71
[K].IEEQNVQGGETAMLHLDDWEHCEDLFNDPIGK.[Q]	1xPhospho [T11]	7.46065e-05	1	3	AAZ22157.1 1xPhospho [T174]	0	3762.61	3.872e-06	2.106e-11	4.42
[K].YFGGLAAVSDCSLK.[I]	1xPhospho [Y1]	7.46065e-05	1	2	AAZ22155.1 1xPhospho [Y16]	0	1510.66	3.872e-06	9.062e-07	2.55	88.8
[K].GLDLLAKGKKVDYEGATGVTFTNVGEAEGSFLEK.[E]	3xPhospho [Y13; T20; T22]	0.00594485	1	2	AAZ22149.1 3xPhospho [Y360; T367; T369]	3	3783.72	0.0009062	0.03733	3.34
[K].GVVNIITGLGEPCGK.[A]	1xPhospho [T7]	0.00671508	1	1	AAZ22147.1 1xPhospho [T207]	0	1536.75	0.001103	0.04954	1.38	100.39
[R].VTDQGSELFCNFSK.[D]	1xPhospho [T2]	7.46065e-05	1	9	AAZ22142.1 1xPhospho [T371]	0	1654.68	3.872e-06	3.076e-06	2.14	82.39
[R].QCDAVSEIQAALIK.[G]	1xPhospho [S6]	7.46065e-05	1	6	AAZ22142.1 1xPhospho [S194]	0	1568.74	3.872e-06	7.276e-06	3.5	103.77
[K].TTCLMMLAGFETPTHGEIYLDGK.[V]	1xPhospho [T2]	7.46065e-05	1	1	AAZ22141.1 1xPhospho [T49]	0	2608.15	3.872e-06	7.486e-08	4.9
[K].KGNVLDIGWNSIDCR.[A]	1xPhospho [S11]	0.00073039	1	2	AAZ22141.1 1xPhospho [S353]	1	1769.8	0.0001117	0.001836	2.42
[K].GNVLDIGWNSIDCR.[A]	1xPhospho [S10]	0.000785971	1	8	AAZ22141.1 1xPhospho [S353]	0	1641.71	0.0001482	0.002955	1.94	102.78
[K].FSGQVLDISGDK.[C]	1xPhospho [S9]	7.46065e-05	1	15	AAZ22141.1 1xPhospho [S253]	0	1345.6	3.872e-06	1.191e-07	3.99	64.95
[K].DTIVGCDEGIFHEFDFDK.[D]	1xPhospho [T2]	7.46065e-05	1	110	AAZ22140.1 1xPhospho [T86]	0	2166.87	3.872e-06	1.862e-13	5.23	107.44
[K].ILSSDGIPLEISLK.[K]	1xPhospho [S3]	7.46065e-05	1	61	AAZ22139.1 1xPhospho [S]	0	1564.82	3.872e-06	2.42e-11	4.06	109.01
[K].GAIICNDTPGFLGNR.[I]	1xPhospho [T8]	0.00073039	1	3	AAZ22137.1 1xPhospho [T182]	0	1627.73	0.0001145	0.002079	1.77	87.53
[K].DFCITHFFNPVR.[Y]	1xPhospho [T5]	0.000290278	1	4	AAZ22137.1 1xPhospho [T136]	0	1575.68	2.431e-05	0.000443	2.65	107.17
[K].IIHCDEFQTQGTDK.[I]	1xPhospho [T12]	0.000219704	1	13	AAZ22133.1 1xPhospho [T]	0	1714.71	1.414e-05	0.000336	2.41	35.12
[K].NPVQPISGTK.[V]	1xPhospho [S7]	0.00014459	1	18	AAZ22133.1 1xPhospho [S14]	0	1120.54	1.068e-05	0.0001984	2.82	25.15
[R].NKNPVQPISGTK.[V]	1xPhospho [S9]	0.000356001	1	2	AAZ22133.1 1xPhospho [S14]	1	1362.68	3.075e-05	0.0007595	3.78	20.15
[K].VIDPSTEEECAVISLAGVDDVNDAVSAATK.[A]	1xPhospho [S14]	7.46065e-05	1	4	AAZ22132.1 1xPhospho [S37]	0	3098.41	3.872e-06	8.269e-11	4.15	110.88
[K].DGICIIGEPTNMK.[I]	1xPhospho [T10]	0.00520635	1	5	AAZ22131.1 1xPhospho [T176]	0	1470.64	0.0007974	0.03121	1.81	88.43
[K].TISGEDNSSLINYCDEILNK.[L]	1xPhospho [S3]	7.46065e-05	1	15	AAZ22131.1 1xPhospho [S]	0	2308.01	3.872e-06	6.343e-09	5.19	92.94
[R].ATIANMAPEYGATCGFFPIDEETLK.[Y]	1xPhospho [Y10]	7.46065e-05	1	1	AAZ22128.1 1xPhospho [Y313]	0	2769.22	3.872e-06	2.555e-08	4.17
[R].IVPPGTGICHQVNLEYLSK.[V]	1xPhospho [T6]	7.46065e-05	1	45	AAZ22128.1 1xPhospho [T180]	0	2148.06	3.872e-06	2.453e-08	2.82	88.53
[K].TENTSIYNWDSSSTYVK.[K]	1xPhospho [S11]	7.46065e-05	1	2	AAZ22128.1 1xPhospho [S633]	0	2074.86	3.872e-06	9.333e-07	3.45	79.55
[K].VSGTDYEIK.[D]	1xPhospho [S2]	0.00073039	1	1	AAZ22128.1 1xPhospho [S413]	0	1091.47	0.0001117	0.001754	2.06	35.06
[K].PCYDQSALMR.[R]	1xPhospho [Y3]	0.000905785	1	2	AAZ22120.1 1xPhospho [Y148]	0	1263.49	0.0001656	0.00423	2.02	55.96
[K].PCYDQSALMR.[R]	1xPhospho [Y3]; 1xOxidation [M9]	0.000841492	1	3	AAZ22120.1 1xPhospho [Y148]	0	1279.48	0.000154	0.003514	1.39	40.62
[K].IDPGEPLSCNMYTDHK.[N]	1xPhospho [S8]; 1xOxidation [M11]	0.00014459	1	5	AAZ22120.1 1xPhospho [S362]	0	1915.76	1.068e-05	0.0002916	2.25	49.97
[R].DTQSKPCYDQSALMR.[R]	1xPhospho [S4]; 1xOxidation [M14]	0.0087814	1	1	AAZ22120.1 1xPhospho [S144]	1	1838.74	0.00147	0.07309	1.45	34.88
[K].SGVECEYFLISEDGSK.[I]	1xPhospho [S1]	7.46065e-05	1	16	AAZ22120.1 1xPhospho [S120]	0	1842.75	3.872e-06	1.282e-07	3.44	97.36
[K].CNTSVILGDR.[F]	1xPhospho [T3]	0.00157713	1	2	AAZ22119.1 1xPhospho [T66]	0	1157.5	0.0002224	0.006701	1.84	50.49
[K].CPVGVATQDPILEK.[R]	1xPhospho [T7]	0.000219704	1	8	AAZ22119.1 1xPhospho [T361]	0	1549.73	1.414e-05	0.0003695	1.48	72.27
[K].GHTGYYCAGMNK.[N]	1xPhospho [T3]	0.000290278	1	1	AAZ22118.1 1xPhospho [T56]	0	1381.51	2.431e-05	0.0004886	2.39	25.43
[K].YSICLNQLTDK.[E]	1xPhospho [Y1]	0.00014459	1	1	AAZ22117.1 1xPhospho [Y52]	0	1377.61	7.47e-06	7.922e-05	1.75	85.36
[K].WYYQCIQSR.[Y]	1xPhospho [Y2]	0.00102366	1	4	AAZ22112.1 1xPhospho [Y166]	0	1326.53	0.000174	0.005053	1.67	68.82
[R].CPVGVATQDPK.[L]	1xPhospho [T7]	0.00157713	1	19	AAZ22112.1 1xPhospho [T395]	0	1194.52	0.0002224	0.007139	2.66	31.07
[R].GATMAGSATCSGEGGMIPDER.[R]	1xPhospho [T3]	7.46065e-05	1	3	AAZ22112.1 1xPhospho [T141]	0	2077.8	3.872e-06	1.449e-09	4.24	58.85
[K].VTDQVAEMRSLPSGIDQR.[S]	1xPhospho [S10]	7.46065e-05	1	1	AAZ22112.1 1xPhospho [S217]	1	2081.97	3.872e-06	2.812e-09	5.59	61.96
[R].SLPSGIDQR.[S]	1xPhospho [S1]	0.000219704	1	44	AAZ22112.1 1xPhospho [S]	0	1052.48	1.414e-05	0.0003212	2.17	19.64
[K].NAGSCFGAAIR.[G]	1xPhospho [S4]	0.00014459	1	6	AAZ22111.1 1xPhospho [S148]	0	1146.48	1.068e-05	0.0001377	2.48	55.76
[R].VGWSCAENLMAGK.[V]	1xPhospho [S4]	7.46065e-05	1	5	AAZ22111.1 1xPhospho [S130]	0	1445.6	3.872e-06	2.961e-05	1.72	93.68
[K].VGENVGEGSSSIMEDVSVYDK.[R]	1xPhospho [S10]	0.00404199	1	1	AAZ22110.1 1xPhospho [S63]	0	2280.96	0.0006455	0.02519	1.22	90.29
[K].PYCYHIDQFESLRPVFMK.[V]	1xPhospho [Y2]	7.46065e-05	1	10	AAZ22109.1 1xPhospho [Y]	1	2353.05	3.872e-06	6.855e-09	4.32	99.8
[K].ELVGIPDPETFCQLPWDK.[K]	1xPhospho [T10]	0.00014459	1	2	AAZ22109.1 1xPhospho [T97]	0	2166.98	1.068e-05	0.0001318	1.92
[K].CFDDGITNNIDPGKPESR.[S]	1xPhospho [T7]	7.46065e-05	1	46	AAZ22109.1 1xPhospho [T406]	1	2057.86	3.872e-06	1.926e-07	3.37	62.71
[K].SALIINEACEK.[G]	1xPhospho [S1]	0.00014459	1	8	AAZ22107.1 1xPhospho [S67]	0	1270.57	7.47e-06	7.239e-05	2.04	52.62
[K].GLCPGLPDWTALK.[N]	1xPhospho [T10]	0.00199416	1	17	AAZ22105.1 1xPhospho [T135]	0	1450.68	0.0002886	0.01037	1.65	106.64
[K].CGSPDGYLKK.[A]	1xPhospho [S3]	0.00283162	1	5	AAZ22105.1 1xPhospho [S246]	1	1147.49	0.0003941	0.01476	1.93	24.68
[K].CGSPDGYLK.[K]	1xPhospho [S3]	0.005434	1	3	AAZ22105.1 1xPhospho [S246]	0	1019.39	0.000818	0.03232	1.13	36.38
[K].IADLMEKPETENLSDFKVSK.[N]	1xPhospho [S19]	0.000356001	1	2	AAZ22101.1 1xPhospho [S294]	2	2374.12	3.075e-05	0.0007595	5.06	70.08
[K].IVGSVHPSK.[I]	1xPhospho [S4]	0.005434	1	4	AAZ22101.1 1xPhospho [S]	0	1003.5	0.0008238	0.03291	1.67	19.14
[K].ECLEFADYSFDEHFGK.[P]	1xPhospho [Y8]	7.46065e-05	1	11	AAZ22099.1 1xPhospho [Y83]	0	2016.77	3.872e-06	1.676e-06	3.44	96.9
[K].APYAYSASNPIK.[W]	1xPhospho [S6]	7.46065e-05	1	6	AAZ22094.1 1xPhospho [S]	0	1361.61	3.872e-06	7.243e-07	3.77	50.79
[K].AFWDETSSISPR.[A]	1xPhospho [S7]	7.46065e-05	1	8	AAZ22094.1 1xPhospho [S]	0	1475.62	3.872e-06	1.356e-07	3.14	78.72
[R].SDLICEELSR.[Q]	1xPhospho [S1]	0.00014459	2	12	AAZ22092.2S 1xPhospho [S67]	0	1244.52	1.068e-05	0.0001637	1.85	75.85
[K].GCSLSEVAYEK.[L]	1xPhospho [S3]	0.00014459	2	15	AAZ22092.2S 1xPhospho [S444]	0	1265.51	1.068e-05	0.0002841	2.95	48.16
[K].MTAATGMDALAHNLEAYCAPGYHPMADGIALEGMR.[L]	1xPhospho [T5]	7.46065e-05	1	2	AAZ22091.1 1xPhospho [T196]	0	3729.6	3.872e-06	2.63e-14	5.75
[K].NNCDGVIAFGGGSGLDVGK.[A]	1xPhospho [S13]	7.46065e-05	1	16	AAZ22091.1 1xPhospho [S99]	0	1859.8	3.872e-06	1.456e-05	2.63	90.03
[K].KNNCDGVIAFGGGSGLDVGK.[A]	1xPhospho [S14]	0.00073039	1	1	AAZ22091.1 1xPhospho [S99]	1	1987.89	0.0001301	0.0024	1.65
[K].HINFASNCFTQK.[K]	1xPhospho [S6]	0.000290278	1	5	AAZ22090.1 1xPhospho [S93]	0	1489.63	2.431e-05	0.0004375	2.18	50.19
[K].NFLNEEEYESHISYIK.[S]	1xPhospho [S13]	7.46065e-05	1	9	AAZ22090.1 1xPhospho [S236]	0	2094.91	3.872e-06	3.856e-08	4.49	79.58
[K].DAIRPNVTQTLENNPAIIHGGPFANIAHGCNSVIATK.[T]	1xPhospho [T10]	7.46065e-05	1	1	AAZ22089.1 1xPhospho [T264]	1	3933.94	3.872e-06	2.377e-09	5.48	93.48
[K].ELASHVAELCEK.[N]	1xPhospho [S4]	0.00014459	1	16	AAZ22089.1 1xPhospho [S426]	0	1408.62	7.47e-06	5.281e-05	2.67	38.22
[K].ASLCTHWANGGEGTK.[E]	1xPhospho [S2]	7.46065e-05	1	3	AAZ22089.1 1xPhospho [S409]	0	1611.66	3.872e-06	3.885e-07	3.26	39.68
[R].TNVGVCDVTTLGK.[I]	1xPhospho [T1]	7.46065e-05	1	2	AAZ22086.1 1xPhospho [T657]	0	1386.63	3.872e-06	8.658e-06	2.21	70.95
[K].NETLNISCNTNTR.[I]	1xPhospho [T3]	0.000290278	1	3	AAZ22085.1 1xPhospho [T65]	0	1559.65	2.431e-05	0.0004984	2.49	41.41
[K].WFNPTK.[G]	1xPhospho [T5]	0.00715036	2	6	AAZ22078.2S 1xPhospho [T32]	0	872.37	0.001208	0.05752	1.87	41.43
[K].DVFVHVSAVR.[D]	1xPhospho [S7]	0.000356001	2	1	AAZ22078.2S 1xPhospho [S52]	0	1208.58	2.745e-05	0.0006923	2.6	61.08
[R].SVSPEGSAHVLDIAGLKDPTIK.[F]	1xPhospho [S7]	7.46065e-05	1	4	AAZ22077.1 1xPhospho [S33]	1	2314.17	3.872e-06	2.548e-08	4.8	74.4
[R].SVSPEGSAHVLDIAGLK.[D]	1xPhospho [S7]	7.46065e-05	1	193	AAZ22077.1 1xPhospho [S33]	0	1759.86	3.872e-06	8.866e-16	6.11	73.31
[K].TMTFCQNILK.[K]	1xPhospho [T1]; 1xOxidation [M2]	0.00766166	1	1	AAZ22075.1 1xPhospho [T21]	0	1294.56	0.001288	0.06117	1.58
[K].IDNLQYCNWSR.[E]	1xPhospho [Y6]	0.00073039	2	2	AAZ22074.2S 1xPhospho [Y20]	0	1491.61	0.0001145	0.001962	2.6	73.39
[-].MSNEFDYTK.[L]	1xPhospho [S2]; 1xMet-loss [N-Term]	0.00073039	1	2	AAZ22069.1 1xPhospho [S2]; 1xMet-loss [N-Term]	0	1083.4	0.0001117	0.001762	1.79	34.84
[R].DATKISPMR.[A]	1xPhospho [S6]	0.00861053	1	1	AAZ22069.1 1xPhospho [S125]	1	1098.5	0.001464	0.07265	1.95	23.83
[K].QSVPVHVGITGPMKITSLIKFANIVGAK.[N]	3xPhospho [T10; T16; S17]; 1xOxidation [M13]	0.00073039	1	45	AAZ22068.1 3xPhospho [T167; T173; S174]	2	3161.56	0.0001391	0.002774	2.36	102.16
[K].FDCQVTTQDAK.[H]	1xPhospho [T6]	0.00073039	1	3	AAZ22066.1 1xPhospho [T]	0	1335.53	0.0001301	0.002417	1.37	32.16
[K].TGQVCIQIR.[D]	1xPhospho [T1]	0.00014459	1	2	AAZ22065.1 1xPhospho [T36]	0	1097.52	1.068e-05	0.0002903	2.31	54.08
[K].LFLNINPAFPVLQS.[-]	1xPhospho [S14]	7.46065e-05	1	5	AAZ22063.1 1xPhospho [S145]	0	1652.84	3.872e-06	2.251e-07	4.59	115.79
[R].IGGGCTSGHGISGIGR.[F]	1xPhospho [T6]	0.00014459	1	1	AAZ22062.1 1xPhospho [T103]	0	1508.67	7.47e-06	5.591e-05	2.21	36.13
[K].NGNTVDCVDLYK.[D]	1xPhospho [T4]	0.00073039	1	1	AAZ22059.1 1xPhospho [T34]	0	1420.58	0.0001145	0.002001	1.7
[R].AADAGKPCPVYLK.[R]	1xPhospho [Y11]	0.00704395	1	3	AAZ22051.1 1xPhospho [Y99]	1	1412.66	0.001203	0.05635	1.7	37.55
[K].NVLGEDLEECSNDPLTGWHR.[D]	1xPhospho [S11]	0.00014459	1	1	AAZ22051.1 1xPhospho [S17]	0	2364	1.068e-05	0.0002722	1.76
[K].NISVSSHCEHHMAPIVGTAHVAYIPNER.[V]	1xPhospho [S3]	7.46065e-05	1	2	AAZ22049.1 1xPhospho [S88]	0	3149.44	3.872e-06	2.411e-08	4.86	56.28
[R].DNGIVAACGNASDYK.[L]	1xPhospho [S12]	0.00622135	1	13	AAZ22048.1 1xPhospho [S252]	0	1577.63	0.0009858	0.04228	2.27	47.61
[K].ALVVNQESENFTR.[E]	1xPhospho [S8]	7.46065e-05	1	14	AAZ22048.1 1xPhospho [S14]	0	1586.72	3.872e-06	7.502e-08	3.78	53.83
[K].GSEVQLLLQPEDLEHDDQSNLK.[L]	1xPhospho [S2]	7.46065e-05	1	1	AAZ22040.1 1xPhospho [S275]	0	2587.19	3.872e-06	2.167e-07	4.15	92.43
[K].YPHQISSGEAQR.[A]	1xPhospho [S7]	0.00709719	1	1	AAZ22040.1 1xPhospho [S141]	0	1452.63	0.001208	0.05743	1.94	21.47
[K].TTSFNYLQNLEEK.[G]	1xPhospho [S3]	0.00369959	1	1	AAZ22021.1 1xPhospho [S218]	0	1666.74	0.0005743	0.02143	1.7	85.96
[K].EGYSCGTGDSFVNK.[K]	1xPhospho [Y3]	7.46065e-05	1	6	AAZ22018.1 1xPhospho [Y99]	0	1543.58	3.872e-06	2.569e-06	3.01	45.98
[R].ECTIVEQDWDGMIPALLMR.[K]	1xPhospho [T3]	0.00014459	1	5	AAZ22016.1 1xPhospho [T66]	0	2300.02	7.47e-06	6.208e-05	2.09	114.38
[R].CDVALAAAVAFTDYADK.[S]	1xPhospho [T12]	7.46065e-05	1	16	AAZ22016.1 1xPhospho [T207]	0	1823.79	3.872e-06	7.562e-06	3.44	113.52
[K].DASGALIGFEVELAEELCK.[I]	1xPhospho [S3]	7.46065e-05	1	9	AAZ22016.1 1xPhospho [S43]	0	2073.95	3.872e-06	1.622e-08	4.43	114.3
[K].HGSLGDIAQACGAIQDISENHPEDQIHILTTK.[P]	1xPhospho [S18]	0.000620841	1	1	AAZ22012.1 1xPhospho [S26]	0	3491.63	9.274e-05	0.001561	3.09
[K].TPICDFGQAAK.[S]	1xPhospho [T1]	7.46065e-05	2	7	AAZ22006.2S 1xPhospho [T10]	0	1230.52	3.872e-06	2.076e-05	2.31	56.3
[K].NCIIGANALITENK.[V]	1xPhospho [T11]	0.00537914	1	4	AAZ22005.1 1xPhospho [T121]	0	1553.74	0.0008061	0.03196	1.5	83.57
[K].VECTVNHENDITK.[Q]	1xPhospho [T4]	7.46065e-05	1	18	AAZ22004.1 1xPhospho [T101]	0	1581.66	3.872e-06	2.806e-05	2.92	22.28
[K].AAEDADFVFTCVGNDNDLR.[E]	1xPhospho [T10]	7.46065e-05	1	18	AAZ22003.1 1xPhospho [T64]	0	2151.87	3.872e-06	1.386e-08	3.94	100.34
[-].MARVTVEDCIDK.[V]	1xPhospho [T5]; 1xMet-loss [N-Term]	0.00810636	1	1	AAZ22001.1 1xPhospho [T5]; 1xMet-loss [N-Term]	1	1328.59	0.001364	0.066	1.22	30.17
[R].VTVEDCIDK.[V]	1xPhospho [T2]	0.00073039	1	9	AAZ22001.1 1xPhospho [T5]	0	1101.45	0.0001145	0.001932	1.98	38.08
[R].EIAADTIKVSDLTDSAIHK.[L]	1xPhospho [S10]	0.00329092	1	1	AAZ22001.1 1xPhospho [S61]	1	2107.03	0.0004901	0.01857	3.1	72.36
[K].IQVSSDDLEELTAK.[A]	1xPhospho [S4]	7.46065e-05	1	77	AAZ22001.1 1xPhospho [S]	0	1627.75	3.872e-06	1.119e-08	4.11	77.95
[K].LFCAGVGTDHPDITNASR.[A]	1xPhospho [T8]	7.46065e-05	1	16	AAZ21985.1 1xPhospho [T74]	0	1953.85	3.872e-06	2.094e-08	3.22	64.45
[K].EVTALIGPSGCGK.[S]	1xPhospho [T3]	0.000290278	1	4	AAZ21982.1 1xPhospho [T36]	0	1311.6	2.431e-05	0.0004599	1.88	56.07
[K].DRLNEAGTGLSGGQQQR.[L]	1xPhospho [S11]	7.46065e-05	1	2	AAZ21982.1 1xPhospho [S153]	1	1866.85	3.872e-06	6.611e-06	4.85	27.97
[K].SIYDNISYGPTIHGLTENK.[T]	1xPhospho [S7]	0.00073039	1	1	AAZ21982.1 1xPhospho [S109]	0	2202.01	0.0001269	0.002375	1.82	80.25
[-].MSDITHIVK.[S]	1xPhospho [S2]; 1xMet-loss [N-Term]	7.46065e-05	1	40	AAZ21981.1 1xPhospho [S2]; 1xMet-loss [N-Term]	0	992.481	3.872e-06	2.6e-05	3.69	28.91
[R].FITSDDTSEFCHR.[V]	1xPhospho [T3]	7.46065e-05	1	17	AAZ21979.1 1xPhospho [T8]	0	1637.63	3.872e-06	1.291e-05	3.19	49.17
[K].DIIQEYNIDCDVTGDSNYVVAHHPNK.[F]	1xPhospho [Y6]	7.46065e-05	1	4	AAZ21975.1 1xPhospho [Y127]	0	3039.32	3.872e-06	1.853e-13	5.69	79.09
[R].NAGFCSLPPSK.[M]	1xPhospho [S6]	0.00974034	1	1	AAZ21975.1 1xPhospho [S86]	0	1200.51	0.001599	0.0809	0.92
[K].KKPLSNMAVQACPAVNQVESR.[Y]	1xPhospho [S5]	7.46065e-05	1	1	AAZ21971.1 1xPhospho [S35]	2	2350.14	3.872e-06	8.349e-07	4.14	48.29
[R].YVSNTFSLFK.[T]	1xPhospho [S3]	0.00014459	1	2	AAZ21971.1 1xPhospho [S217]	0	1285.59	7.47e-06	8.437e-05	3.48	96.2
[K].TPEEIMELTAFATEECENNQ.[-]	1xPhospho [T9]	7.46065e-05	1	1	AAZ21964.1 1xPhospho [T82]	0	2378.94	3.872e-06	1.628e-06	3.74
[K].AVVACGNGTAGIFAPEILR.[G]	1xPhospho [T9]	7.46065e-05	1	5	AAZ21963.1 1xPhospho [T186]	0	1938.95	3.872e-06	5.429e-08	3.81	106.57
[R].ASSNKPSLVIVTESPTSDERK.[K]	1xPhospho [S3]	7.46065e-05	1	2	AAZ21963.1 1xPhospho [S442]	2	2325.13	3.872e-06	4.962e-07	3.65	45.59
[R].ASSNKPSLVIVTESPTSDER.[K]	1xPhospho [S3]	7.46065e-05	1	2	AAZ21963.1 1xPhospho [S442]	1	2197.04	3.872e-06	3.378e-05	2.89	57.72
[K].VLSDNNCETIYWK.[T]	1xPhospho [S3]	7.46065e-05	1	2	AAZ21963.1 1xPhospho [S300]	0	1664.7	3.872e-06	2.656e-05	2.75	77.65
[R].GACPDAADYGYNER.[F]	1xPhospho [Y9]	0.00300424	1	3	AAZ21962.1 1xPhospho [Y451]	0	1581.57	0.0004395	0.01595	0.93	43.2
[K].TSNLCSEITLPTGIDK.[N]	1xPhospho [S2]	7.46065e-05	1	3	AAZ21962.1 1xPhospho [S315]	0	1771.82	3.872e-06	5.918e-08	3.07	97.01
[K].VMDSLTMAISQGSLR.[R]	1xPhospho [S10]	7.46065e-05	1	4	AAZ21962.1 1xPhospho [S195]	0	1688.77	3.872e-06	1.926e-09	4.16	90.05
[R].NVCELLHSIHGNDFK.[Y]	1xPhospho [S8]	0.00102366	1	3	AAZ21960.1 1xPhospho [S53]	0	1805.8	0.000174	0.004647	1.89	79.31
[R].GYAAQDLCAR.[C]	1xPhospho [Y2]	0.000219704	1	11	AAZ21959.1 1xPhospho [Y34]	0	1147.46	1.76e-05	0.0003814	2.06	36.46
[K].IYNFSTEGHE.[-]	1xPhospho [S5]	0.000219704	1	3	AAZ21958.1 1xPhospho [S293]	0	1276.49	1.414e-05	0.0003316	3.04	50.7
[K].ELSCYLLANMTEFGK.[S]	1xPhospho [S3]	0.00073039	1	1	AAZ21958.1 1xPhospho [S204]	0	1798.78	0.0001117	0.001869	2.79
[K].FDCEWAAWSNGTAVR.[E]	1xPhospho [S9]	0.00014459	1	3	AAZ21957.1 1xPhospho [S98]	0	1792.71	1.068e-05	0.0001857	1.87	101.74
[K].IGNNVTINSFSHLEDCK.[I]	1xPhospho [T6]	7.46065e-05	1	10	AAZ21955.1 1xPhospho [T61]	0	1970.87	3.872e-06	1.583e-08	3.78	69.04
[K].GVNVGAGTITCNYDGVKK.[S]	1xPhospho [T8]	7.46065e-05	1	5	AAZ21955.1 1xPhospho [T135]	1	1875.87	3.872e-06	8.157e-07	4	49.63
[K].GVNVGAGTITCNYDGVK.[K]	1xPhospho [T8]	7.46065e-05	1	17	AAZ21955.1 1xPhospho [T135]	0	1747.77	3.872e-06	5.83e-07	2.92	64.98
[K].INHLSYVGDSELGK.[G]	1xPhospho [S10]	0.00014459	1	1	AAZ21955.1 1xPhospho [S123]	0	1611.74	1.068e-05	0.0003061	3.28
[R].DSNFVLPIHCGQEIGVASTK.[A]	1xPhospho [S2]	7.46065e-05	1	2	AAZ21954.1 1xPhospho [S381]	0	2195.02	3.872e-06	2.885e-08	3.53	90.84
[K].AFLLQGGDCAESFAEFHPDNIRDTFK.[L]	1xPhospho [S12]	0.000356001	1	3	AAZ21953.1 1xPhospho [S71]	1	3008.33	2.745e-05	0.000703	3.08	101.8
[K].AFLLQGGDCAESFAEFHPDNIR.[D]	1xPhospho [S12]	7.46065e-05	1	2	AAZ21953.1 1xPhospho [S71]	0	2517.09	3.872e-06	2.221e-05	2.92
[K].ISDQDLSSR.[Y]	1xPhospho [S7]	0.00014459	1	11	AAZ21953.1 1xPhospho [S417]	0	1100.46	1.068e-05	0.0001759	2.25	22.59
[R].IADALAFMDACGINSDFNR.[R]	1xPhospho [S15]	0.00014459	1	6	AAZ21953.1 1xPhospho [S219]	0	2123.89	7.47e-06	9.569e-05	2.71	109.92
[K].DFNDDCNYLNLDNPSQQPK.[A]	1xPhospho [Y8]	7.46065e-05	1	32	AAZ21951.1 1xPhospho [Y107]	0	2319.92	3.872e-06	5.243e-10	3.8	88.58
[K].SSINEDDILEMISLR.[N]	1xPhospho [S13]	7.46065e-05	1	7	AAZ21951.1 1xPhospho [S413]	0	1814.82	3.872e-06	1.024e-09	5.16	110
[K].IMCTGEGNGPVNALDNAIR.[Q]	1xPhospho [T4]	7.46065e-05	1	5	AAZ21950.1 1xPhospho [T436]	0	2024.89	3.872e-06	1.307e-09	4.58	92.84
[K].IMCTGEGNGPVNALDNAIR.[Q]	1xPhospho [T4]; 1xOxidation [M2]	0.00294753	1	1	AAZ21950.1 1xPhospho [T436]	0	2040.89	0.0004395	0.01587	0.91
[R].WIVLCDTNGGTLPHEVTK.[I]	1xPhospho [T7]	7.46065e-05	1	3	AAZ21950.1 1xPhospho [T178]	0	2062.97	3.872e-06	7.52e-08	3.32	85.32
[K].KDSSGTIVSSAK.[A]	1xPhospho [S3]	0.000290278	1	1	AAZ21950.1 1xPhospho [S414]	1	1259.59	2.431e-05	0.0004366	2.24	18.66
[K].ANPSYALSCLK.[S]	1xPhospho [S4]	0.000687861	1	10	AAZ21950.1 1xPhospho [S156]	0	1246.55	0.0001089	0.001661	1.97	63.86
[R].SADNDPGLSALLNSNTPAVCIVGK.[S]	1xPhospho [S14]	7.46065e-05	1	9	AAZ21950.1 1xPhospho [S]	0	2436.15	3.872e-06	4.226e-12	4.58	108.65
[K].VHETLESAVK.[K]	1xPhospho [S7]	0.00014459	1	5	AAZ21949.1 1xPhospho [S70]	0	1192.56	1.068e-05	0.0002048	2.39	28.64
[K].NLIQGHIETNEVCLFMK.[G]	1xPhospho [T9]	7.46065e-05	1	11	AAZ21946.1 1xPhospho [T15]	0	2068.96	3.872e-06	4.564e-07	2.81	96.49
[K].GINVLESQSLR.[E]	1xPhospho [S9]	7.46065e-05	1	8	AAZ21946.1 1xPhospho [S58]	0	1295.64	3.872e-06	2.341e-06	4.06	64.89
[K].EALPDAIIEIQDLAGDSNHYSATITSK.[E]	1xPhospho [S17]	7.46065e-05	1	2	AAZ21945.1 1xPhospho [S30]	0	2952.39	3.872e-06	3.581e-13	7.5	106.03
[K].ILSNPNVCSK.[E]	1xPhospho [S3]	0.00163247	2	5	AAZ21944.1 1xPhospho [S405]	0	1154.53	0.0002375	0.007826	1.47	32.08
[K].NIYEFHIAHNEGNYFCSNDQIK.[E]	1xPhospho [Y3]	7.46065e-05	1	2	AAZ21943.1 1xPhospho [Y134]	0	2736.15	3.872e-06	7.337e-07	2.24	76.87
[-].MHSSVITFPGSNCDR.[D]	1xPhospho [S3]	0.00014459	1	2	AAZ21943.1 1xPhospho [S3]	0	1730.7	7.47e-06	6.407e-05	3.22	58.53
[R].NVATGSITKR.[L]	1xPhospho [S6]	0.00014459	1	3	AAZ21941.1 1xPhospho [S100]	1	1126.56	1.068e-05	0.0002469	2.58	18.83
[K].GSSAMPHK.[K]	1xPhospho [S3]; 1xOxidation [M5]	0.00163247	1	31	AAZ21940.1 1xPhospho [S263]	0	910.349	0.0002345	0.007741	1.35	16.05
[R].LVDAIDEISTCAISGAVGTFANINPNVEK.[H]	1xPhospho [S14]	7.46065e-05	1	4	AAZ21940.1 1xPhospho [S181]	0	3041.45	3.872e-06	6.022e-10	5.06	113.46
[K].GSSAMPHK.[K]	1xPhospho [S2]	0.000424016	1	12	AAZ21940.1 1xPhospho [S]	0	894.354	4.061e-05	0.0009282	3.12	16.42
[K].EIVTAHCPNTGSMK.[G]	1xPhospho [T4]; 1xOxidation [M13]	7.46065e-05	1	1	AAZ21938.1 1xPhospho [T31]	0	1583.66	3.872e-06	8.862e-06	2.9
[K].EIVTAHCPNTGSMK.[G]	1xPhospho [T4]	0.00014459	1	1	AAZ21938.1 1xPhospho [T31]	0	1567.66	1.068e-05	0.0002632	3.1	28.39
[K].CSSEVLEFVNLK.[K]	1xPhospho [S2]	7.46065e-05	1	6	AAZ21937.1 1xPhospho [S]	0	1447.65	3.872e-06	7.915e-06	3.57	102.8
[K].GKNELTFVCIDEVTDPR.[N]	1xPhospho [T6]	0.00014459	1	1	AAZ21934.1 1xPhospho [T98]	1	2015.91	1.068e-05	0.000134	2.49	90.57
[K].AASGCMEHINIFEVSNINSTLK.[N]	1xPhospho [S15]	7.46065e-05	1	6	AAZ21934.1 1xPhospho [S157]	0	2458.11	3.872e-06	1e-09	4.43	101.07
[R].NIGSLIR.[S]	1xPhospho [S4]	0.0061112	1	1	AAZ21934.1 1xPhospho [S113]	0	852.434	0.0009478	0.03937	1.54	60.71
[K].AVAYDQIDK.[A]	1xPhospho [Y4]	7.46065e-05	1	15	AAZ21933.1 1xPhospho [Y47]	0	1102.48	3.872e-06	2.502e-05	2.02	37.82
[R].HYAHVDCPGHADYVK.[N]	1xPhospho [Y13]	7.46065e-05	1	61	AAZ21933.1 1xPhospho [Y]	0	1791.73	3.872e-06	6.51e-10	3.35	22.62
[R].GITISTAHVEYETEKR.[H]	1xPhospho [T3]	7.46065e-05	1	2	AAZ21933.1 1xPhospho [T62]	1	1913.9	3.872e-06	4.872e-05	3.95	45.93
[R].TVGAGVVTK.[I]	1xPhospho [T1]	0.00014459	1	1	AAZ21933.1 1xPhospho [T385]	0	911.46	1.068e-05	0.0003173	2.69	26.6
[R].EGGRTVGAGVVTK.[I]	1xPhospho [T5]	7.46065e-05	1	9	AAZ21933.1 1xPhospho [T385]	1	1310.65	3.872e-06	2.693e-08	4.52	21.83
[R].TTDVTGEVTLPAGTEMVMPGDDAK.[F]	1xPhospho [T5]	7.46065e-05	1	3	AAZ21933.1 1xPhospho [T341]	0	2515.1	3.872e-06	3.871e-13	5.31	97.92
[K].TGEEVEIVGVTATKK.[S]	1xPhospho [T11]	7.46065e-05	1	1	AAZ21933.1 1xPhospho [T251]	1	1640.81	3.872e-06	1.055e-07	4.19
[K].PHCNIGTIGHVDHGK.[T]	1xPhospho [T7]	7.46065e-05	1	59	AAZ21933.1 1xPhospho [T17]	0	1664.74	3.872e-06	9.992e-08	1.86	20.02
[R].NKPHCNIGTIGHVDHGK.[T]	1xPhospho [T9]	7.46065e-05	1	68	AAZ21933.1 1xPhospho [T17]	1	1906.87	3.872e-06	8.058e-08	4.66	18.83
[K].KSVCTGVEMFR.[K]	1xPhospho [S2]	0.000785971	1	2	AAZ21933.1 1xPhospho [S256]	1	1336.58	0.0001509	0.003264	1.88
[K].SVCTGVEMFRK.[L]	1xPhospho [S1]	0.00014459	1	18	AAZ21933.1 1xPhospho [S256]	1	1336.58	1.068e-05	0.0002156	2.19	54.02
[K].PFLMPVEDVFSISGR.[G]	1xPhospho [S13]	7.46065e-05	1	13	AAZ21933.1 1xPhospho [S224]	0	1773.83	3.872e-06	1.203e-11	4.22	113.83
[K].PFLMPVEDVFSISGR.[G]	1xPhospho [S13]; 1xOxidation [M4]	7.46065e-05	1	3	AAZ21933.1 1xPhospho [S224]	0	1789.82	3.872e-06	1.332e-05	3.74	108.81
[R].DIDKPFLMPVEDVFSISGR.[G]	1xPhospho [S15]	7.46065e-05	1	6	AAZ21933.1 1xPhospho [S]	1	2245.06	3.872e-06	3.468e-13	4.9	112.06
[R].PTPVDLEYNQVEKAS.[-]	1xPhospho [S15]	7.46065e-05	1	1	AAZ21931.1 1xPhospho [S176]	1	1769.8	3.872e-06	5.88e-06	3.69
[K].VQVVDGPFASFSGMVEDIDEEK.[S]	1xPhospho [S12]	0.000620841	1	1	AAZ21931.1 1xPhospho [S139]	0	2478.08	8.302e-05	0.001418	2.61	112.31
[K].SGIEYSIGEK.[V]	1xPhospho [S1]	7.46065e-05	1	6	AAZ21931.1 1xPhospho [S118]	0	1162.5	3.872e-06	1.465e-05	3.49	49.25
[K].LICTPGMMVK.[L]	1xPhospho [T4]	0.00265164	1	5	AAZ21929.1 1xPhospho [T115]	0	1172.53	0.0003789	0.01424	1.69	72.61
[K].MSSLSPENS.[-]	1xPhospho [S9]	0.000785971	1	10	AAZ21928.1 1xPhospho [S166]	0	1031.38	0.0001509	0.003311	2.68	37.19
[K].WGVTAMAAAAPAAAAGGAAEEAK.[D]	1xPhospho [T4]	0.00073039	1	1	AAZ21927.1 1xPhospho [T33]	0	2122.96	0.0001391	0.002722	2.53
[R].AATSLGLK.[E]	1xPhospho [S4]	0.00014459	1	84	AAZ21927.1 1xPhospho [S78]	0	840.423	1.068e-05	0.0002453	2.85	33.93
[K].IIEDLSSLTVVEAAELSK.[Q]	1xPhospho [S7]	7.46065e-05	1	4	AAZ21927.1 1xPhospho [S13]	0	1997.01	3.872e-06	5.62e-11	4.81	107.62
[K].ININDVFKITVGNVNDEASIAQLK.[D]	2xPhospho [T10; S19]	0.00163247	1	19	AAZ21926.1 2xPhospho [T1023; S1032]	1	2775.34	0.0002375	0.007885	2.59	102.05
[K].PKFDTEECIQR.[G]	1xPhospho [T5]	0.00169131	1	28	AAZ21926.1 1xPhospho [T85]	1	1445.61	0.0002618	0.008532	2.07	34.11
[K].FDTEECIQR.[G]	1xPhospho [T3]	0.000785971	1	25	AAZ21926.1 1xPhospho [T85]	0	1220.47	0.0001509	0.003384	1.55	39.14
[R].ICPIETPEGPNIGLINSLSTYAK.[I]	1xPhospho [T6]	7.46065e-05	1	5	AAZ21926.1 1xPhospho [T573]	0	2510.22	3.872e-06	4.109e-11	4.37	111.05
[R].MNVGQILETHLGWACK.[E]	1xPhospho [T9]	7.46065e-05	1	5	AAZ21926.1 1xPhospho [T1137]	0	1879.86	3.872e-06	1.544e-05	2.87	102.1
[R].CVTDDVFTSVHIVEYEVMAR.[D]	1xPhospho [T3]	7.46065e-05	1	8	AAZ21926.1 1xPhospho [T]	0	2393.06	3.872e-06	5.226e-12	5.91	111.77
[R].ANQILSGASLTK.[K]	1xPhospho [S6]	7.46065e-05	1	4	AAZ21926.1 1xPhospho [S989]	0	1282.64	3.872e-06	1.457e-05	2.94	54.79
[R].GSSGTVVDVR.[V]	1xPhospho [S3]	0.00073039	1	1	AAZ21926.1 1xPhospho [S934]	0	1056.47	0.0001145	0.00195	1.93	28.63
[R].SNQNTCINQKPLVR.[V]	1xPhospho [S1]	0.00014459	1	1	AAZ21926.1 1xPhospho [S768]	1	1694.8	7.47e-06	9.626e-05	2.52	29.64
[R].ENLNFVLSNPSK.[I]	1xPhospho [S11]	7.46065e-05	1	1	AAZ21926.1 1xPhospho [S658]	0	1441.67	3.872e-06	4.624e-05	2.97	74.4
[K].LAETLSIPNLIEVQK.[N]	1xPhospho [S6]	0.00014459	1	3	AAZ21926.1 1xPhospho [S23]	0	1747.92	7.47e-06	5.27e-05	2.8	106.21
[K].TEFSDLCENLQNGIAISTPVFDGAK.[E]	1xPhospho [S17]	7.46065e-05	1	12	AAZ21926.1 1xPhospho [S]	0	2749.24	3.872e-06	1.044e-10	5.57	111.34
[K].AYSVMTCSSK.[L]	1xPhospho [Y2]	0.00108465	1	4	AAZ21925.1 1xPhospho [Y879]	0	1156.44	0.0001768	0.005464	1.3	33.05
[K].ICEWDPYTTPVIAEK.[S]	1xPhospho [Y7]	7.46065e-05	1	18	AAZ21925.1 1xPhospho [Y1018]	0	1844.82	3.872e-06	2.947e-05	3.09	100.79
[K].ETMIDEAGCDK.[I]	1xPhospho [T2]; 1xOxidation [M3]	0.00014459	1	3	AAZ21925.1 1xPhospho [T858]	0	1307.45	1.068e-05	0.0001688	2.76	24.32
[K].KETMIDEAGCDK.[I]	1xPhospho [T3]	0.00014459	1	7	AAZ21925.1 1xPhospho [T858]	1	1419.55	7.47e-06	6.009e-05	3	23.19
[K].ETMIDEAGCDKIDAAGVK.[F]	1xPhospho [T2]	7.46065e-05	1	9	AAZ21925.1 1xPhospho [T858]	1	1945.83	3.872e-06	5.31e-09	4.55	55.82
[K].ETMIDEAGCDK.[I]	1xPhospho [T2]	7.46065e-05	1	16	AAZ21925.1 1xPhospho [T858]	0	1291.46	3.872e-06	4.537e-05	2.81	33.58
[R].LCDVAQDLTISK.[I]	1xPhospho [T9]	0.00163247	1	24	AAZ21925.1 1xPhospho [T804]	0	1385.64	0.0002345	0.00764	2.2	75.01
[K].TTVIFCDHLK.[D]	1xPhospho [T1]	0.00014459	1	32	AAZ21925.1 1xPhospho [T]	0	1256.57	7.47e-06	9.075e-05	2.61	58.37
[R].GISATESTPDGMK.[I]	1xPhospho [S3]; 1xOxidation [M12]	7.46065e-05	1	1	AAZ21925.1 1xPhospho [S704]	0	1389.56	3.872e-06	8.406e-07	3.19	25.52
[R].GISATESTPDGMK.[I]	1xPhospho [S3]	7.46065e-05	1	2	AAZ21925.1 1xPhospho [S704]	0	1373.57	3.872e-06	3.525e-06	3.43	38.03
[K].NSEVSEAQNFNSIK.[I]	1xPhospho [S5]	7.46065e-05	1	1	AAZ21925.1 1xPhospho [S15]	0	1646.71	3.872e-06	4.528e-06	2.13
[K].VVTPDPIFNSTIIPK.[L]	1xPhospho [T11]	0.00199416	1	1	AAZ21923.1 1xPhospho [T21]	0	1720.89	0.0002916	0.0104	1.8	91.97
[R].GITITSAATTCFWNDHR.[I]	1xPhospho [T3]	7.46065e-05	1	4	AAZ21922.1 1xPhospho [T62]	0	1973.86	3.872e-06	2.643e-08	5.14	87.97
[-].MSEIALIGK.[K]	1xPhospho [S2]; 1xMet-loss [N-Term]	0.000356001	1	15	AAZ21920.1 1xPhospho [S2]; 1xMet-loss [N-Term]	0	910.465	2.745e-05	0.0007097	2.76	52.03
[-].MSEIALIGKK.[I]	1xPhospho [S2]; 1xMet-loss [N-Term]	0.00014459	1	16	AAZ21920.1 1xPhospho [S2]; 1xMet-loss [N-Term]	1	1038.56	7.47e-06	5.688e-05	2.5	34.01
[R].CMATIGVLSNPDQK.[N]	1xPhospho [T4]	7.46065e-05	1	16	AAZ21917.1 1xPhospho [T192]	0	1556.68	3.872e-06	2.331e-06	2.78	76.64
[R].CMATIGVLSNPDQK.[N]	1xPhospho [T4]; 1xOxidation [M2]	7.46065e-05	1	9	AAZ21917.1 1xPhospho [T192]	0	1572.68	3.872e-06	6.723e-06	3.94	62
[K].CFVTIYTSR.[P]	1xPhospho [T4]	0.00450168	2	11	AAZ21914.1 1xPhospho [T67]	0	1169.51	0.0007201	0.0278	2.15	79.26
[K].CFVTIYTSRPGFVIGK.[K]	1xPhospho [T4]	7.46065e-05	2	4	AAZ21914.1 1xPhospho [T67]	1	1867.92	3.872e-06	5.981e-06	2.81
[K].INYGSFALK.[A]	1xPhospho [S5]	0.000620841	1	3	AAZ21913.1 1xPhospho [S31]	0	1092.51	9.274e-05	0.001502	1.83	73.1
[K].TGDTVSIIECKPFSK.[N]	1xPhospho [T1]	7.46065e-05	1	22	AAZ21911.1 1xPhospho [T]	1	1704.79	3.872e-06	1.33e-06	3.82	65.52
[K].TGDTVSIIECK.[P]	1xPhospho [T1]	7.46065e-05	1	29	AAZ21911.1 1xPhospho [T]	0	1245.54	3.872e-06	9.38e-06	3.4	50.76
[K].ELYYKEIQPQLK.[E]	2xPhospho [Y3; Y4]	0.00929117	1	1	AAZ21908.1 2xPhospho [Y9; Y10]	1	1711.77	0.001534	0.07674	0.76	22.42
[R].CQITGRPHGVYR.[K]	1xPhospho [T4]	0.00157713	1	11	AAZ21907.1 1xPhospho [T67]	1	1466.67	0.0002224	0.006756	1.74	21.95
[K].YYSGNPVISTFER.[V]	1xPhospho [S3]	7.46065e-05	1	30	AAZ21906.1 1xPhospho [S68]	0	1612.7	3.872e-06	6.13e-08	3.9	88.54
[-].MSLSDPIGDMIAR.[I]	1xPhospho [S2]	7.46065e-05	1	3	AAZ21906.1 1xPhospho [S]; 1xMet-loss [N-Term]	0	1354.61	3.872e-06	1.261e-06	3.52	94.1
[R].IFSSADSLPK.[I]	1xPhospho [S4]	7.46065e-05	1	23	AAZ21906.1 1xPhospho [S]	0	1144.53	3.872e-06	5.649e-06	2.98	55.33
[K].AVLSGSVLNIEGPLGK.[K]	1xPhospho [S4]	7.46065e-05	1	8	AAZ21905.1 1xPhospho [S20]	0	1633.86	3.872e-06	9.044e-10	4.95	104.29
[K].NITLVSCSSVEK.[D]	1xPhospho [T3]	7.46065e-05	1	21	AAZ21904.1 1xPhospho [T49]	0	1359.62	3.872e-06	4.341e-05	2.58	59.66
[K].KISDVIEK.[R]	1xPhospho [S3]	7.46065e-05	1	13	AAZ21903.1 1xPhospho [S163]	1	1011.51	3.872e-06	2.47e-05	2.85	27.41
[K].SMGTSNPHNMIR.[A]	1xPhospho [S1]	0.00014459	1	2	AAZ21903.1 1xPhospho [S]	0	1424.58	7.47e-06	9.501e-05	1.92	26.65
[R].DYSLTIK.[R]	1xPhospho [T5]	0.00671508	1	2	AAZ21899.1 1xPhospho [T77]	0	919.417	0.001103	0.04927	1.06	45.27
[K].FSSQICTSLEIPK.[A]	1xPhospho [S2]	7.46065e-05	1	20	AAZ21899.1 1xPhospho [S]	0	1532.71	3.872e-06	5.94e-06	3.12	89.34
[K].STPYAAQIAADSAASK.[A]	1xPhospho [S15]	7.46065e-05	1	4	AAZ21898.1 1xPhospho [S93]	0	1631.73	3.872e-06	1.302e-07	4.46	48.35
[-].MESLNVNAK.[N]	1xPhospho [S3]	7.46065e-05	1	17	AAZ21897.1 1xPhospho [S3]	0	1085.47	3.872e-06	1.01e-05	3.34	34.56
[-].MESLNVNAK.[N]	1xPhospho [S3]; 1xOxidation [M1]	7.46065e-05	1	7	AAZ21897.1 1xPhospho [S3]	0	1101.46	3.872e-06	4.651e-05	3.44	25.95
[K].EVSSEPEFNK.[N]	1xPhospho [S3]	0.00014459	1	45	AAZ21897.1 1xPhospho [S]	0	1245.5	7.47e-06	6.285e-05	2.07	29.98
[K].TYLAICHGELQK.[D]	1xPhospho [Y2]	0.00014459	1	8	AAZ21895.1 1xPhospho [Y174]	0	1455.67	1.068e-05	0.0001257	2.11	55.15
[R].AGPAYGGSCFPK.[D]	1xPhospho [Y5]	0.000424016	1	14	AAZ21890.1 1xPhospho [Y259]	0	1234.5	4.061e-05	0.0008861	2.09	50.4
[K].ITFINELANLCEK.[I]	1xPhospho [T2]	7.46065e-05	1	2	AAZ21890.1 1xPhospho [T219]	0	1587.75	3.872e-06	5.673e-06	3.02	105.57
[R].DPVGSYLASK.[Q]	1xPhospho [S5]	7.46065e-05	1	7	AAZ21889.1 1xPhospho [S23]	0	1116.5	3.872e-06	6.946e-06	3.28	58.14
[R].DIGSGNIGATNALR.[T]	1xPhospho [S4]	7.46065e-05	1	7	AAZ21886.1 1xPhospho [S36]	0	1438.67	3.872e-06	1.387e-08	3.46	60.89
[R].TQSSFELAGK.[R]	1xPhospho [T1]	7.46065e-05	1	7	AAZ21884.1 1xPhospho [T67]	0	1147.5	3.872e-06	2.604e-05	3.19	41.32
[K].TQINLFFEPSTRTQSSFELAGK.[R]	1xPhospho [T11]	0.000356001	1	1	AAZ21884.1 1xPhospho [T65]	1	2581.23	2.745e-05	0.0006926	4.59
[R].HQDSGACNLLSQK.[V]	1xPhospho [S11]	0.00014459	1	12	AAZ21884.1 1xPhospho [S127]	0	1480.63	1.068e-05	0.0001143	3.06	35.04
[-].MSDITSLTLTELVK.[N]	1xPhospho [S2]; 1xMet-loss [N-Term]	7.46065e-05	1	1	AAZ21881.1 1xPhospho [S2]; 1xMet-loss [N-Term]	0	1499.76	3.872e-06	3.223e-06	3.55	106.14
[R].QPASFTGTVGLKPTYGSCSR.[Y]	1xPhospho [S4]	7.46065e-05	1	8	AAZ21881.1 1xPhospho [S181]	1	2136.98	3.872e-06	1.716e-09	3.94	60.96
[R].YLGTCDGNMQEGSLR.[A]	1xPhospho [T4]; 1xOxidation [M9]	7.46065e-05	1	2	AAZ21880.1 1xPhospho [T195]	0	1739.68	3.872e-06	7.009e-07	2.4	48.72
[K].SLNNKDVTIATTLGTSQEEK.[A]	3xPhospho [T8; T11; T12]	0.00073039	1	16	AAZ21873.1 3xPhospho [T142; T145; T146]	1	2389	0.0001145	0.002009	2.43	50.67
[K].FCPIINTSQDIR.[Y]	1xPhospho [T7]	0.00223093	1	2	AAZ21869.1 1xPhospho [T163]	0	1486.68	0.0003244	0.01245	1.54	81.49
[K].SYGVDQAIK.[N]	1xPhospho [Y2]	7.46065e-05	1	14	AAZ21868.1 1xPhospho [Y299]	0	1060.47	3.872e-06	5.73e-07	3.38	30.51
[K].CGIPIIIYNIPGR.[S]	1xPhospho [Y8]	0.000841492	1	13	AAZ21867.1 1xPhospho [Y132]	0	1508.77	0.0001594	0.004143	1.93	110.21
[K].EAISLTTHAEK.[A]	1xPhospho [S4]	7.46065e-05	1	2	AAZ21867.1 1xPhospho [S86]	0	1279.59	3.872e-06	3.535e-05	2.64	30.38
[R].TCDIDIIDYDK.[K]	1xPhospho [T1]	7.46065e-05	1	1	AAZ21865.1 1xPhospho [T102]	0	1393.56	3.872e-06	1.148e-05	2.5	80.66
[R].VILNSGEDCYK.[A]	1xPhospho [S5]	0.00456	1	3	AAZ21864.1 1xPhospho [S270]	0	1320.55	0.0007377	0.02906	1.21	43.92
[K].ISVFENQATSSSK.[A]	1xPhospho [S10]	7.46065e-05	1	4	AAZ21864.1 1xPhospho [S112]	0	1477.66	3.872e-06	3.534e-05	2.45	46.34
[K].NTPITVPGSR.[F]	1xPhospho [S9]	0.000785971	1	1	AAZ21863.1 1xPhospho [S191]	0	1121.54	0.0001423	0.002805	1.77	38.14
[K].ELNATCVELHTGK.[I]	1xPhospho [T5]	0.00014459	1	17	AAZ21862.1 1xPhospho [T148]	0	1494.67	7.47e-06	8.636e-05	1.83	44.12
[K].IYCGNQTIDVNTFEEK.[L]	1xPhospho [Y2]	7.46065e-05	1	4	AAZ21860.1 1xPhospho [Y135]	0	1953.83	3.872e-06	2.413e-08	3.05	77.9
[K].DAEQNAASLCLQDIFK.[K]	1xPhospho [S8]	7.46065e-05	1	1	AAZ21859.1 1xPhospho [S213]	0	1845.81	3.872e-06	8.064e-06	2.72
[K].EIVDSEVNYYVK.[S]	1xPhospho [S5]	7.46065e-05	1	2	AAZ21858.1 1xPhospho [S159]	0	1537.68	3.872e-06	1.573e-05	2.94	75.24
[K].NEIGSEALNEDNLVCK.[A]	1xPhospho [S5]	7.46065e-05	1	9	AAZ21857.1 1xPhospho [S95]	0	1827.78	3.872e-06	3.822e-07	3.2	65.85
[K].KNEIGSEALNEDNLVCK.[A]	1xPhospho [S6]	7.46065e-05	1	18	AAZ21857.1 1xPhospho [S95]	1	1955.88	3.872e-06	1.761e-08	3.43	53.07
[K].FDDGGGIAHFGAICLTQIPGDPDSIK.[G]	1xPhospho [T16]	0.00014459	1	2	AAZ21856.1 1xPhospho [T65]	0	2724.24	7.47e-06	8.379e-05	2.76
[R].LHIPIITNPGCLMVIDNVAK.[H]	1xPhospho [T7]	7.46065e-05	1	1	AAZ21856.1 1xPhospho [T160]	0	2241.15	3.872e-06	3.551e-05	2.24	109.13
[K].TAINCVSVFLNTK.[F]	1xPhospho [T1]	7.46065e-05	1	4	AAZ21855.1 1xPhospho [T116]	0	1489.71	3.872e-06	4.067e-06	2.22	101.8
[K].GYPNPCEHAHVVTSTTHK.[V]	1xPhospho [Y2]	7.46065e-05	1	27	AAZ21854.1 1xPhospho [Y226]	0	2057.89	3.872e-06	2.147e-10	3.21	24.3
[R].YYNGCEHVDVAENLAIER.[L]	1xPhospho [Y1]	7.46065e-05	1	4	AAZ21854.1 1xPhospho [Y]	0	2174.92	3.872e-06	6.187e-06	1.62	72.65
[K].ISGHICQGHIDAVGK.[I]	1xPhospho [S2]	7.46065e-05	1	10	AAZ21851.1 1xPhospho [S94]	0	1614.75	3.872e-06	7.449e-09	3.04	31.05
[K].KNNSAVICEIMNEDGTMAK.[G]	1xPhospho [S4]	0.00014459	1	1	AAZ21850.1 1xPhospho [S162]	1	2147.92	1.068e-05	0.0001585	1.71	83.27
[R].EIGYGDQSINKK.[M]	1xPhospho [S8]	0.000219704	1	3	AAZ21844.1 1xPhospho [S82]	1	1431.65	1.414e-05	0.0003475	3.34	24.55
[K].TAEGTANFITSELKK.[A]	1xPhospho [S11]	7.46065e-05	1	5	AAZ21842.1 1xPhospho [S250]	1	1689.81	3.872e-06	7.524e-09	4.89	63.99
[R].CSVAGGGHTGQAGAMVHGIAK.[A]	1xPhospho [S2]; 1xOxidation [M15]	7.46065e-05	1	10	AAZ21834.1 1xPhospho [S85]	0	2004.88	3.872e-06	1.342e-13	4.42	23.1
[-].MVTTATPNKVSTK.[K]	1xPhospho [S11]; 1xMet-loss [N-Term]	7.46065e-05	1	14	AAZ21834.1 1xPhospho [S11]; 1xMet-loss [N-Term]	1	1326.67	3.872e-06	2.258e-08	4.46	18.11
[K].YLCGNTSVGK.[N]	1xPhospho [Y1]	0.00014459	1	2	AAZ21833.1 1xPhospho [Y33]	0	1121.47	1.068e-05	0.0001457	1.54	31.95
[K].CYNVNNYVNSLYLR.[F]	1xPhospho [Y2]	7.46065e-05	1	1	AAZ21831.1 1xPhospho [Y342]	0	1814.79	3.872e-06	1.672e-05	2.53	102.29
[K].LNLSNYNFFFQNK.[Y]	1xPhospho [S4]	7.46065e-05	1	2	AAZ21823.1 1xPhospho [S97]	0	1728.78	3.872e-06	6.207e-06	3.44	108.06
[-].MSFFLEIK.[S]	1xPhospho [S2]; 1xMet-loss [N-Term]	0.00102366	1	2	AAZ21823.1 1xPhospho [S2]; 1xMet-loss [N-Term]	0	963.459	0.0001716	0.004447	2.19	96.59
[R].SNHSVLTISDR.[D]	1xPhospho [T7]	7.46065e-05	1	17	AAZ21819.1 1xPhospho [T396]	0	1308.59	3.872e-06	2.165e-07	3.76	34.69
[R].SNHSVLTISDRDIVSYHR.[S]	1xPhospho [T7]	7.46065e-05	1	3	AAZ21819.1 1xPhospho [T396]	1	2179.03	3.872e-06	1.056e-07	4.74	54.72
[K].TSISVVCSR.[W]	1xPhospho [T1]	0.000424016	1	1	AAZ21819.1 1xPhospho [T251]	0	1031.46	3.414e-05	0.0007902	1.88	38.77
[K].INATESITQKD.[-]	1xPhospho [S6]	7.46065e-05	1	16	AAZ21815.1 1xPhospho [S325]	1	1299.58	3.872e-06	1.839e-05	4.32	28.75
[K].IEINNGESTQVNTQPK.[K]	1xPhospho [S8]	7.46065e-05	1	1	AAZ21813.1 1xPhospho [S101]	0	1851.85	3.872e-06	4.318e-06	3.41
[K].KVYGHGWILSGDEK.[M]	1xPhospho [Y3]	0.00962731	1	2	AAZ21808.1 1xPhospho [Y289]	1	1668.78	0.001593	0.07997	1.65	91.8
[K].KIDPQTFCDEISQTFR.[D]	1xPhospho [T6]	0.00014459	1	1	AAZ21808.1 1xPhospho [T69]	1	2007.89	7.47e-06	7.971e-05	2.64	96.22
[R].KNEVISFVK.[G]	1xPhospho [S6]	0.00014459	1	29	AAZ21808.1 1xPhospho [S196]	1	1143.58	1.068e-05	0.0002552	3.56	49.48
[K].NEVISFVK.[G]	1xPhospho [S5]	0.000687861	1	9	AAZ21808.1 1xPhospho [S196]	0	1015.49	0.0001089	0.001621	2.3	68.07
[K].NCSSLVPDNTK.[F]	1xPhospho [S3]	0.000356001	1	9	AAZ21808.1 1xPhospho [S]	0	1257.52	2.745e-05	0.0006051	2.74	36
[K].YNLENFCIHK.[D]	1xPhospho [Y1]	0.00014459	1	7	AAZ21807.1 1xPhospho [Y64]	0	1360.58	7.47e-06	0.0001073	2.12	63.14
[K].FSYEIKIADFYFNDTASLLVDR.[I]	2xPhospho [Y3; Y11]	0.00766166	1	3	AAZ21804.1 2xPhospho [Y179; Y187]	1	2787.24	0.001288	0.06123	1.95	104.58
[K].NDNEPLDPNCSNLNLNK.[Y]	1xPhospho [S11]	0.000424016	1	1	AAZ21796.1 1xPhospho [S308]	0	1993.83	4.061e-05	0.0009172	1.94	64.95
[R].KNSLEDFSSINSAGK.[I]	1xPhospho [S12]	7.46065e-05	1	2	AAZ21793.1 1xPhospho [S662]	1	1676.75	3.872e-06	1.951e-09	4.83	48.76
[K].NSLEDFSSINSAGK.[I]	1xPhospho [S11]	7.46065e-05	1	21	AAZ21793.1 1xPhospho [S662]	0	1548.66	3.872e-06	3.208e-11	5.61	61.82
[K].IPTGSFTCVTGVSGSGK.[S]	1xPhospho [T3]	7.46065e-05	1	6	AAZ21791.1 1xPhospho [T641]	0	1677.76	3.872e-06	3.825e-08	3.84	73.52
[R].FVEINGASGNNLNNVNLK.[I]	1xPhospho [S8]	7.46065e-05	1	5	AAZ21791.1 1xPhospho [S628]	0	1996.95	3.872e-06	2.61e-08	4.47	75.84
[K].NKNSITGQYLSHK.[K]	1xPhospho [S4]	7.46065e-05	1	3	AAZ21791.1 1xPhospho [S595]	1	1569.74	3.872e-06	1.768e-07	3	24.04
[K].NSITGQYLSHK.[K]	1xPhospho [S2]	7.46065e-05	1	2	AAZ21791.1 1xPhospho [S595]	0	1327.6	3.872e-06	3.648e-05	2.7	33.28
[R].YVESLSAYAR.[Q]	1xPhospho [S4]	0.00014459	1	1	AAZ21791.1 1xPhospho [S57]	0	1238.55	1.068e-05	0.0001804	2.4	60.28
[R].ESGTLSGGEAQR.[I]	1xPhospho [S2]	7.46065e-05	1	1	AAZ21791.1 1xPhospho [S493]	0	1271.53	3.872e-06	1.446e-06	3.5	20.09
[K].SSLAFDTIYAEGQR.[R]	1xPhospho [S2]	7.46065e-05	1	4	AAZ21791.1 1xPhospho [S40]	0	1637.72	3.872e-06	1.384e-05	2.84	84.89
[K].FACPESGFTIEEIEPR.[L]	1xPhospho [S6]	7.46065e-05	1	5	AAZ21791.1 1xPhospho [S263]	0	1904.81	3.872e-06	1.445e-07	3.08	102.61
[R].IVLNSNLGNR.[L]	1xPhospho [S5]	7.46065e-05	1	14	AAZ21791.1 1xPhospho [S212]	0	1179.59	3.872e-06	1.633e-06	3.14	44.89
[K].NVSVEIPK.[D]	1xPhospho [S3]	0.00682074	1	1	AAZ21791.1 1xPhospho [S19]	0	965.47	0.001141	0.0524	1.32	51.13
[K].DQFVVITGLSGSGK.[S]	1xPhospho [S10]	7.46065e-05	1	19	AAZ21791.1 1xPhospho [S]	0	1487.71	3.872e-06	2.678e-09	4.14	94.02
[K].DTSANAIEVIKKDLTSSLGSSFNFR.[R]	2xPhospho [S3; S16]	0.00682074	1	1	AAZ21789.1 2xPhospho [S90; S103]	2	2860.32	0.001124	0.05141	2.78	89.52
[K].STGIQGLLNSPEVK.[K]	1xPhospho [S10]	7.46065e-05	1	27	AAZ21787.1 1xPhospho [S89]	0	1522.75	3.872e-06	1.981e-09	4.75	74.65
[K].STGIQGLLNSPEVKK.[-]	1xPhospho [S10]	7.46065e-05	1	7	AAZ21787.1 1xPhospho [S89]	1	1650.85	3.872e-06	2.935e-08	4.23	56.96
[K].IVLCTGDMGFSAEK.[T]	1xPhospho [T5]	0.000968682	1	1	AAZ21786.1 1xPhospho [T318]	0	1550.66	0.0001686	0.00434	1.27
[K].DVPGKPIQYGTTDDFLSHFSLQK.[L]	1xPhospho [S20]	7.46065e-05	1	5	AAZ21782.1 1xPhospho [S169]	1	2673.26	3.872e-06	5.284e-07	6.78	91.4
[K].TLLANGCDEENANILADTIMR.[A]	1xCarbamidomethyl [C7]; 1xPhospho [T18]	0.00102366	1	4	AAZ21774.1 1xPhospho [T35]	0	2414.07	0.000174	0.005057	1.94	82.13
[K].GVLSLQK.[H]	1xPhospho [S4]	0.00404199	1	5	AAZ21770.1 1xPhospho [S321]	0	824.428	0.0006484	0.02527	1.79	46.01
[K].TLFDGGFIHGDCMTVTGK.[T]	1xPhospho [T1]	7.46065e-05	1	17	AAZ21769.1 1xPhospho [T334]	0	1978.84	3.872e-06	2.21e-09	5.05	93.02
[R].EFCTITVTDGIAMGHEGMK.[S]	1xPhospho [T4]	7.46065e-05	1	7	AAZ21769.1 1xPhospho [T]	0	2135.88	3.872e-06	4.823e-09	4.12	81.46
[R].EFCTITVTDGIAMGHEGMK.[S]	1xPhospho [T4]	7.46065e-05	1	27	AAZ21769.1 1xPhospho [T]	0	2119.89	3.872e-06	7.028e-10	4.9	88.01
[K].SLQSSNIGISK.[A]	1xPhospho [S10]	0.000620841	1	6	AAZ21766.1 1xPhospho [S]	0	1213.58	7.984e-05	0.001395	2.34	37.31
[K].IVVCGPSGSGK.[S]	1xPhospho [S7]	0.0067712	1	15	AAZ21765.1 1xPhospho [S40]	0	1083.49	0.001118	0.05086	1.06	29.38
[-].MSDSIIQIQNVNK.[W]	1xPhospho [S2]; 1xMet-loss [N-Term]	7.46065e-05	1	24	AAZ21765.1 1xPhospho [S2]; 1xMet-loss [N-Term]	0	1438.69	3.872e-06	4.354e-08	4.65	62.79
[K].ADEVVAAYDSGR.[C]	1xPhospho [Y8]	7.46065e-05	1	14	AAZ21762.1 1xPhospho [Y194]	0	1332.55	3.872e-06	7.844e-06	2.44	36.58
[K].GISYEPVAFEKADEVVAAYDSGRCDTYTTDK.[S]	1xPhospho [Y4]	7.46065e-05	1	4	AAZ21762.1 1xPhospho [Y179]	2	3480.52	3.872e-06	1.487e-13	5.59	96.69
[R].CDTYTTDKSGLAAQR.[T]	1xPhospho [T3]	7.46065e-05	1	1	AAZ21762.1 1xPhospho [T201]	1	1709.72	3.872e-06	8.812e-06	2.79	28.28
[K].GISYEPVAFEK.[A]	1xPhospho [S3]	7.46065e-05	1	1	AAZ21762.1 1xPhospho [S178]	0	1319.59	3.872e-06	2.417e-05	2.5	73.39
[K].NGISACTNIGTTTELNMR.[D]	1xPhospho [S4]	7.46065e-05	1	50	AAZ21762.1 1xPhospho [S155]	0	1975.86	3.872e-06	3.3e-10	4.14	81.51
[K].NGISACTNIGTTTELNMR.[D]	1xPhospho [S4]; 1xOxidation [M17]	7.46065e-05	1	30	AAZ21762.1 1xPhospho [S155]	0	1991.86	3.872e-06	3.715e-09	4.32	65.45
[R].KDSGITSTSQFK.[N]	1xPhospho [S3]	0.00014459	1	1	AAZ21762.1 1xPhospho [S142]	1	1378.62	7.47e-06	6.012e-05	2.7	25.85
[R].SNFVFKK.[E]	1xPhospho [S1]	0.00265164	1	1	AAZ21760.1 1xPhospho [S432]	1	949.454	0.000385	0.01435	1.83	29.46
[R].SNFVFK.[K]	1xPhospho [S1]	0.00323542	1	5	AAZ21760.1 1xPhospho [S432]	0	821.359	0.0004841	0.01837	2.21	50.6
[K].LDKSDNDGLELLSHIK.[T]	1xPhospho [S4]	7.46065e-05	1	4	AAZ21759.1 1xPhospho [S59]	1	1876.91	3.872e-06	6.147e-09	5.96	72.28
[R].NIPSENSLSIPLK.[E]	1xPhospho [S9]	0.00055743	1	11	AAZ21759.1 1xPhospho [S398]	0	1491.75	7.334e-05	0.001311	2.61	83.85
[K].LNDCVIPAIQTADTVK.[Q]	1xPhospho [T11]	0.00163247	1	9	AAZ21757.1 1xPhospho [T131]	0	1780.86	0.0002497	0.008181	2.12	91.06
[K].ICNISPTQINIK.[G]	1xPhospho [S5]	0.00073039	1	1	AAZ21757.1 1xPhospho [S336]	0	1423.7	0.0001117	0.001897	1.92	72.72
[K].LSASAICPSGASTGTYEAFEK.[R]	1xPhospho [S4]	7.46065e-05	1	3	AAZ21751.1 1xPhospho [S33]	0	2169.94	3.872e-06	1.662e-11	5.48	80.82
[K].KVNCGNIEISNDNK.[I]	1xPhospho [S10]	0.00014459	1	12	AAZ21750.1 1xPhospho [S14]	1	1627.71	1.068e-05	0.0002912	3.27	25.66
[K].VNCGNIEISNDNK.[I]	1xPhospho [S9]	0.000356001	1	27	AAZ21750.1 1xPhospho [S14]	0	1499.62	3.075e-05	0.0007729	2.28	36.01
[R].SIGIQPDIIICR.[S]	1xPhospho [S1]	7.46065e-05	1	8	AAZ21749.1 1xPhospho [S199]	0	1407.71	3.872e-06	2.359e-05	2.46	95.61
[K].VLYGGSVNPENITNLK.[K]	1xPhospho [S6]	7.46065e-05	2	13	AAZ21740.2S 1xPhospho [S207]	0	1797.88	3.872e-06	4.089e-10	4.92	85.56
[R].IIISPGPGNPNQSGNCIK.[I]	1xPhospho [S4]	7.46065e-05	1	5	AAZ21737.1 1xPhospho [S51]	0	1888.9	3.872e-06	1.01e-08	2.96	62.98
[K].CGSGDVLEALNIK.[I]	1xPhospho [S3]	7.46065e-05	1	11	AAZ21736.1 1xPhospho [S117]	0	1398.63	3.872e-06	5.361e-06	3.64	98.27
[K].SISLNSLNEQIDQNK.[S]	1xPhospho [S3]	7.46065e-05	1	1	AAZ21735.1 1xPhospho [S25]	0	1782.83	3.872e-06	5.589e-06	3.49
[K].TFLIGESLLK.[N]	1xPhospho [S7]	7.46065e-05	1	3	AAZ21735.1 1xPhospho [S249]	0	1200.63	3.872e-06	7.265e-06	3.49	105.68
[R].FAPSPTGALHIGGVR.[T]	1xPhospho [S4]	7.46065e-05	1	11	AAZ21733.1 1xPhospho [S11]	0	1559.77	3.872e-06	1.862e-07	2.4	67.78
[R].NTLIDNNVTVLDNCVIGK.[H]	1xPhospho [T2]	7.46065e-05	1	5	AAZ21729.1 1xPhospho [T]	0	2024.97	3.872e-06	6.258e-09	3.77	100.71
[K].ICNTPEFNK.[F]	1xPhospho [T4]	0.00704395	1	3	AAZ21725.1 1xPhospho [T355]	0	1145.47	0.001194	0.05564	2.12	36.38
[R].AGLNTVDLIINHCINHK.[I]	1xPhospho [T5]	7.46065e-05	1	6	AAZ21723.1 1xPhospho [T35]	0	1954.96	3.872e-06	2.013e-11	3.86	77.83
[R].EATGAGFKDCNLAIK.[E]	1xPhospho [T3]	0.00895058	1	1	AAZ21721.1 1xPhospho [T14]	1	1617.73	0.00149	0.07428	1.22	49.46
[K].ISIIEINCETDFVAK.[N]	1xPhospho [S2]	7.46065e-05	1	2	AAZ21721.1 1xPhospho [S70]	0	1774.83	3.872e-06	2.517e-07	4.07
[R].AIDLYCNLVK.[E]	1xPhospho [Y5]	0.00632815	1	19	AAZ21720.1 1xPhospho [Y214]	0	1231.58	0.0009974	0.04353	1.92	89.65
[K].AAPSKFEEKPDVDDTK.[T]	1xPhospho [S4]	7.46065e-05	1	5	AAZ21720.1 1xPhospho [S231]	2	1856.83	3.872e-06	1.217e-06	2.78	26.89
[K].LGIPICAILDSNSNPDGIDYPIPGNDDAR.[R]	1xPhospho [S11]	7.46065e-05	1	4	AAZ21720.1 1xPhospho [S]	0	3105.42	3.872e-06	1.743e-10	4.01
[K].IHTQYSICEGAIK.[I]	1xPhospho [T3]	0.00073039	1	4	AAZ21719.1 1xPhospho [T16]	0	1542.7	0.0001145	0.002057	2.44	50.37
[K].IYSLVGPSGSGK.[S]	1xPhospho [S8]	7.46065e-05	1	5	AAZ21718.1 1xPhospho [S42]	0	1244.59	3.872e-06	3.72e-07	3.72	53.62
[R].ALINEPEIILADEPTGSLDHTTAK.[E]	1xPhospho [S17]	7.46065e-05	1	1	AAZ21718.1 1xPhospho [S173]	0	2628.28	3.872e-06	4.705e-08	4.76
[K].PYETSINLEK.[L]	1xPhospho [Y2]	7.46065e-05	1	1	AAZ21717.1 1xPhospho [Y71]	0	1273.57	3.872e-06	3.547e-09	3.71	43.18
[K].IDGEDAGSPENPK.[M]	1xPhospho [S8]	7.46065e-05	1	1	AAZ21715.1 1xPhospho [S41]	0	1408.56	3.872e-06	1.081e-08	4.46
[R].IVMASFASNVAR.[M]	1xPhospho [S8]	7.46065e-05	1	4	AAZ21714.1 1xPhospho [S234]	0	1345.63	3.872e-06	9.828e-08	3.78	72.61
[K].LSLDTLTDKASQIPK.[I]	1xPhospho [S11]	0.00409651	1	1	AAZ21713.1 1xPhospho [S160]	1	1709.87	0.0006544	0.02549	2.15	72.38
[K].PVASCAMPVAEGMNIK.[T]	1xPhospho [S4]	7.46065e-05	1	4	AAZ21704.1 1xPhospho [S61]	0	1697.75	3.872e-06	3.601e-07	3.43	81.08
[K].PVASCAMPVAEGMNIK.[T]	1xPhospho [S4]; 1xOxidation [M13]	0.00704395	1	1	AAZ21704.1 1xPhospho [S61]	0	1713.74	0.001194	0.05553	1.55	62.16
[K].TCETLTMDFDSLVAEK.[S]	1xPhospho [T4]	0.000219704	1	1	AAZ21703.1 1xPhospho [T301]	0	1882.79	1.414e-05	0.0003598	2.44
[K].KTCETLTMDFDSLVAEK.[S]	1xPhospho [T2]	7.46065e-05	1	1	AAZ21703.1 1xPhospho [T298]	1	2010.88	3.872e-06	1.158e-06	3.15
[R].AGGVHQDLPMGLAEDIGNFCESFPK.[I]	1xPhospho [S22]	7.46065e-05	1	1	AAZ21701.1 1xPhospho [S178]	0	2712.18	3.872e-06	4.136e-08	3.62
[R].NFDYESPWEGTK.[Y]	1xPhospho [S6]	7.46065e-05	1	2	AAZ21700.1 1xPhospho [S182]	0	1552.6	3.872e-06	1.957e-06	3.03	74.63
[K].KVISEPVK.[L]	1xPhospho [S4]	0.00300424	1	2	AAZ21700.1 1xPhospho [S166]	1	979.522	0.0004454	0.01629	2.14	21.22
[K].KINSELTTK.[I]	1xPhospho [S4]	0.000841492	1	1	AAZ21700.1 1xPhospho [S13]	1	1113.56	0.0001569	0.003694	3.02	21.4
[K].FIICEYAHHHDVVTK.[D]	1xPhospho [Y6]	0.00014459	1	3	AAZ21697.1 1xPhospho [Y111]	0	1891.86	1.068e-05	0.0002125	2.38
[K].KVSSETINNIK.[K]	1xPhospho [S4]	0.00073039	1	1	AAZ21697.1 1xPhospho [S147]	1	1312.65	0.0001269	0.002361	3.38	26.19
[K].VSSETINNIK.[K]	1xPhospho [S3]	7.46065e-05	1	2	AAZ21697.1 1xPhospho [S147]	0	1184.56	3.872e-06	6.29e-06	2.08	33.35
[K].EICAVLDDYVIGQPHAK.[K]	1xPhospho [Y9]	7.46065e-05	1	10	AAZ21696.1 1xPhospho [Y72]	0	1950.9	3.872e-06	9.792e-08	3.04	97.62
[K].SNILLVGPTGCGK.[T]	1xPhospho [S1]	7.46065e-05	1	7	AAZ21696.1 1xPhospho [S109]	0	1338.65	3.872e-06	4.778e-06	2.63	73.97
[K].PDVSTLCIGQAASMGSFLLAAGK.[K]	1xPhospho [T5]	7.46065e-05	1	2	AAZ21695.1 1xPhospho [T99]	0	2317.1	3.872e-06	3.039e-10	4.57
[K].NPSALASLR.[G]	1xPhospho [S3]	0.000290278	1	3	AAZ21694.1 1xPhospho [S387]	0	1008.49	2.106e-05	0.0004185	2.22	48.88
[K].DFKPYFCDNIK.[I]	1xPhospho [Y5]	0.00169131	1	5	AAZ21688.1 1xPhospho [Y133]	1	1469.62	0.0002589	0.008487	1.73	75.61
[R].VTGLTGGSLK.[F]	1xPhospho [S8]	0.00163247	1	1	AAZ21680.1 1xPhospho [S56]	0	1012.51	0.0002436	0.008041	1.64	36.89
[K].LCPVTLELGGK.[N]	1xPhospho [T5]	0.00163247	1	6	AAZ21678.1 1xPhospho [T263]	0	1209.59	0.0002466	0.008117	1.84	82.96
[K].TMHNPNVDWCYNTEPDETMNNR.[S]	1xPhospho [T13]	7.46065e-05	1	1	AAZ21674.1 1xPhospho [T65]	0	2761.05	3.872e-06	2.576e-08	5.13	64.99
[K].DFNTGDNHGCGYFQVTEK.[D]	1xPhospho [T16]	7.46065e-05	1	18	AAZ21674.1 1xPhospho [T]	0	2111.82	3.872e-06	2.32e-08	4.11	66.03
[K].VNCDVMNYEDLK.[E]	1xPhospho [Y8]	0.0035883	1	24	AAZ21672.1 1xPhospho [Y71]	0	1522.6	0.0005383	0.02017	1.88	69.84
[K].VNCDVMNYEDLK.[E]	1xPhospho [Y8]; 1xOxidation [M6]	0.0079433	1	4	AAZ21672.1 1xPhospho [Y71]	0	1538.59	0.001323	0.06369	1.5	54.24
[K].AAGTGIPVMK.[K]	1xPhospho [T4]	7.46065e-05	1	39	AAZ21670.1 1xPhospho [T60]	0	1024.49	3.872e-06	1.306e-06	3.94	43.42
[K].AAGTGIPVMK.[K]	1xPhospho [T4]; 1xOxidation [M9]	7.46065e-05	1	38	AAZ21670.1 1xPhospho [T60]	0	1040.48	3.872e-06	7.445e-07	3.5	26.79
[K].GITSFGDLCSDFGANVK.[F]	1xPhospho [S4]	0.00014459	1	3	AAZ21670.1 1xPhospho [S148]	0	1810.77	7.47e-06	9.304e-05	3.13	103.69
[R].VVLEGGGDYPANEYIIGSGHNALLCR.[Y]	1xPhospho [Y9]	7.46065e-05	1	2	AAZ21669.1 1xPhospho [Y203]	0	2797.3	3.872e-06	1.336e-06	3.29	96.16
[K].EHQVDCDWNESGK.[Y]	1xPhospho [S11]	0.00655271	1	1	AAZ21664.1 1xPhospho [S125]	0	1626.59	0.001062	0.0469	1.99	27.13
[K].EGNPTAACYSSAK.[A]	1xPhospho [T5]	0.000290278	1	1	AAZ21663.1 1xPhospho [T152]	0	1378.53	2.431e-05	0.0005497	2.51	25.39
[R].CDSESHTYNFTFSK.[E]	1xPhospho [S3]	0.00014459	1	2	AAZ21662.1 1xPhospho [S55]	0	1745.65	7.47e-06	8.046e-05	2.27	55.9
[K].YLAPGLFGPCGYGFPAILGAK.[I]	1xPhospho [Y1]	7.46065e-05	1	4	AAZ21661.1 1xPhospho [Y425]	0	2192.07	3.872e-06	2.528e-09	3.04
[K].DMVCYQEEVRDPSR.[M]	1xPhospho [Y5]; 1xOxidation [M2]	0.000356001	1	74	AAZ21661.1 1xPhospho [Y127]	1	1822.71	2.745e-05	0.0006305	1.51	41.88
[K].DMVCYQEEVR.[D]	1xPhospho [Y5]	0.0038093	1	2	AAZ21661.1 1xPhospho [Y127]	0	1351.51	0.0006097	0.02357	1.58	47.37
[K].VTVGICGDAK.[L]	1xPhospho [T2]	0.000356001	1	22	AAZ21661.1 1xPhospho [T312]	0	1042.46	3.075e-05	0.0007334	1.97	39.86
[K].KVTVGICGDAK.[L]	1xPhospho [T3]	0.000219704	1	16	AAZ21661.1 1xPhospho [T312]	1	1170.56	1.76e-05	0.0003815	2.76	28.17
[K].FPVILSGAGVVIGGAIEDCKK.[L]	1xPhospho [S6]	0.000219704	1	1	AAZ21661.1 1xPhospho [S205]	1	2153.11	1.414e-05	0.0003497	1.94
[R].AIQAGMPDDVIISSDIGNNCAIGNAYPTFEK.[G]	1xPhospho [S13]	7.46065e-05	1	4	AAZ21661.1 1xPhospho [S]	0	3304.49	3.872e-06	9.681e-11	6.53	108.19
[R].LTCAEALGHK.[E]	1xPhospho [T2]	0.000356001	1	46	AAZ21659.1 1xPhospho [T369]	0	1122.5	2.745e-05	0.000561	2.1	26.88
[R].EMNLSQAGDELIK.[S]	1xPhospho [S5]	7.46065e-05	1	14	AAZ21659.1 1xPhospho [S350]	0	1527.68	3.872e-06	1.68e-06	3.65	81.95
[K].GMGEHIDCDVSK.[I]	1xPhospho [S11]	0.00157713	1	33	AAZ21659.1 1xPhospho [S340]	0	1370.51	0.0002224	0.007163	2.15	26.54
[K].GMGEHIDCDVSK.[I]	1xPhospho [S11]; 1xOxidation [M2]	0.000841492	1	43	AAZ21659.1 1xPhospho [S340]	0	1386.51	0.0001569	0.003704	2.27	19.81
[R].NHVIILPVDDISNACAEAVANNIK.[G]	1xPhospho [S12]	7.46065e-05	1	38	AAZ21659.1 1xPhospho [S32]	0	2613.27	3.872e-06	7.511e-13	5.4	101.25
[K].QREECPLSDLWISVK.[C]	1xPhospho [S13]	0.00450168	1	2	AAZ21659.1 1xPhospho [S149]	1	1882.88	0.0007261	0.02805	3.2	101.99
[K].DYGGFTKDFGTQMLFGANEVELGK.[Q]	2xPhospho [T6; T11]	0.00861053	1	1	AAZ21655.1 2xPhospho [T35; T40]	1	2784.17	0.001467	0.07275	1.38	105.33
[K].EDYQAFGCLR.[R]	1xPhospho [Y3]	0.00073039	1	17	AAZ21655.1 1xPhospho [Y68]	0	1281.5	0.0001117	0.00173	1.99	72.15
[K].ELVGEYIDHHPTPTCLR.[N]	1xPhospho [Y6]	7.46065e-05	1	64	AAZ21654.1 1xPhospho [Y289]	0	2059.93	3.872e-06	3.94e-08	3.83	65.12
[K].LDDDNWHCLTVSR.[R]	1xPhospho [T10]	0.00014459	1	24	AAZ21654.1 1xPhospho [T588]	0	1653.67	7.47e-06	9.345e-05	1.67	66.45
[R].ALTSQCVTEHTMFR.[E]	1xPhospho [T3]	7.46065e-05	1	28	AAZ21654.1 1xPhospho [T551]	0	1703.73	3.872e-06	1.03e-06	3.72	61.46
[K].VTDKQCEDFK.[T]	1xPhospho [T2]	0.00102366	1	3	AAZ21654.1 1xPhospho [T448]	1	1292.52	0.0001716	0.004471	1.81	19.49
[K].THFEDCDVLVVGGGMAGTGATFEAR.[H]	1xPhospho [T1]	7.46065e-05	1	12	AAZ21654.1 1xPhospho [T]	0	2620.12	3.872e-06	1.177e-11	5.29	97.46
[-].MSTFVYMTR.[C]	1xPhospho [S2]; 1xMet-loss [N-Term]	0.000905785	1	1	AAZ21653.1 1xPhospho [S2]; 1xMet-loss [N-Term]	0	1084.45	0.0001656	0.004235	1.82	56.34
[K].TVAHDIATTAELGAGK.[R]	1xPhospho [T8]	0.00450168	1	5	AAZ21652.1 1xPhospho [T]	0	1634.78	0.0007201	0.0279	2.28	59.98
[R].GMLEFWLDPESPYFK.[N]	1xPhospho [Y13]; 1xOxidation [M2]	7.46065e-05	1	8	AAZ21638.1 1xPhospho [Y72]	0	1954.83	3.872e-06	3.444e-11	3.93	111.28
[R].GMLEFWLDPESPYFK.[N]	1xPhospho [Y13]	7.46065e-05	1	12	AAZ21638.1 1xPhospho [Y72]	0	1938.84	3.872e-06	5.532e-11	4.28	115.8
[K].DDTPGCTIETNDFNK.[L]	1xPhospho [T3]	7.46065e-05	1	23	AAZ21636.1 1xPhospho [T41]	0	1749.67	3.872e-06	1.306e-07	3.7	57.3
[R].TGEQIQIGASQK.[V]	1xPhospho [S10]	7.46065e-05	1	28	AAZ21634.1 1xPhospho [S74]	0	1339.63	3.872e-06	1.764e-09	4.74	33.3
[K].ISTNAAISK.[Y]	1xPhospho [S2]	0.00014459	1	14	AAZ21628.1 1xPhospho [S32]	0	984.476	7.47e-06	7.546e-05	2.88	24.49
[K].NKISTNAAISK.[Y]	1xPhospho [S4]	7.46065e-05	1	28	AAZ21628.1 1xPhospho [S32]	1	1226.61	3.872e-06	1.021e-07	4.27	19.51
[K].GVCIAYETVTDDNGR.[L]	1xPhospho [Y6]	7.46065e-05	1	4	AAZ21627.1 1xPhospho [Y117]	0	1692.69	3.872e-06	9.847e-06	3.15	76.32
[K].VKEPQSVEVK.[M]	1xPhospho [S6]	0.000356001	1	3	AAZ21627.1 1xPhospho [S79]	1	1222.61	3.075e-05	0.0007797	2.68	20.76
[R].MSVQAGAHCLEK.[N]	1xPhospho [S2]; 1xOxidation [M1]	7.46065e-05	1	4	AAZ21627.1 1xPhospho [S141]	0	1369.56	3.872e-06	1.631e-05	2.45	29.2
[R].MSVQAGAHCLEK.[N]	1xPhospho [S2]	7.46065e-05	1	12	AAZ21627.1 1xPhospho [S141]	0	1353.57	3.872e-06	2.716e-05	2.68	32.76
[K].ACYEAGVNFK.[A]	1xPhospho [Y3]	0.000620841	1	19	AAZ21626.1 1xPhospho [Y402]	0	1181.47	8.627e-05	0.00148	1.64	52.42
[R].GYHGMNIGCISVGGMVNNIK.[T]	1xPhospho [S11]	7.46065e-05	1	5	AAZ21626.1 1xPhospho [S158]	0	2143.95	3.872e-06	1.342e-08	4.02	94.02
[K].MTVIQMDPEEGAAALVSGDVVMACLFGGNSIK.[A]	1xPhospho [S17]	7.46065e-05	1	4	AAZ21625.1 1xPhospho [S178]	0	3333.53	3.872e-06	6.305e-16	6.17	114.81
[K].KGELLTVLGPSGCGK.[T]	1xPhospho [T6]	7.46065e-05	1	8	AAZ21624.1 1xPhospho [T38]	1	1538.76	3.872e-06	2.893e-06	2.92	65.48
[K].SLFGTNPICFGTPTGSK.[V]	1xPhospho [T5]	0.00014459	1	2	AAZ21622.1 1xPhospho [T154]	0	1806.81	1.068e-05	0.000193	1.61	81.72
[K].ADPEIVAVDLVGQAEHGYNSPCWLYTTSK.[E]	1xPhospho [Y18]	7.46065e-05	1	2	AAZ21619.1 1xPhospho [Y255]	0	3243.47	3.872e-06	6.441e-06	3.98	109.46
[K].LIPVNTAGCYVPGGR.[Y]	1xPhospho [T6]	0.000290278	1	26	AAZ21619.1 1xPhospho [T116]	0	1596.76	2.106e-05	0.0004294	1.78	77.64
[K].CSGTNHILPTK.[G]	1xPhospho [S2]	0.00014459	1	27	AAZ21619.1 1xPhospho [S357]	0	1250.56	1.068e-05	0.0001275	2.34	27.8
[K].NLESVHENDLLNK.[L]	1xPhospho [S4]	7.46065e-05	1	7	AAZ21616.1 1xPhospho [S300]	0	1604.73	3.872e-06	6.786e-07	4.86	49.02
[K].EFGLISK.[N]	1xPhospho [S6]	0.00660744	1	3	AAZ21616.1 1xPhospho [S295]	0	873.412	0.001083	0.04801	1.8	60.59
[K].SIMQPVEK.[F]	1xPhospho [S1]	0.000356001	1	11	AAZ21616.1 1xPhospho [S279]	0	1011.46	2.745e-05	0.0005551	2.57	34.25
[K].SIMQPVEK.[F]	1xPhospho [S1]; 1xOxidation [M3]	0.00055743	1	1	AAZ21616.1 1xPhospho [S279]	0	1027.45	5.053e-05	0.0009809	2.36	22.21
[K].SSIKDEPILVINNENK.[N]	1xPhospho [S1]	7.46065e-05	1	233	AAZ21616.1 1xPhospho [S]	1	1892.94	3.872e-06	1.58e-10	4.87	62.85
[K].KGEIFCVMGLSGSGK.[S]	1xPhospho [S11]	0.000219704	1	3	AAZ21616.1 1xPhospho [S]	1	1592.72	1.414e-05	0.0003532	2.89	85.54
[K].GEGYAFYCYK.[P]	1xPhospho [Y4]	0.000785971	1	15	AAZ21615.1 1xPhospho [Y201]	0	1280.47	0.0001509	0.003341	1.9	70.34
[K].KGEGYAFYCYK.[P]	1xPhospho [Y10]	0.00073039	1	20	AAZ21615.1 1xPhospho [Y]	1	1408.56	0.0001391	0.002689	2.47	53.52
[R].KTGEENSVLECVDTGK.[L]	1xPhospho [T2]	7.46065e-05	1	5	AAZ21614.1 1xPhospho [T93]	1	1788.77	3.872e-06	4.37e-08	2.68	42.34
[K].FENINPATGETLCSVSK.[C]	1xPhospho [T8]	7.46065e-05	1	11	AAZ21614.1 1xPhospho [T40]	0	1889.84	3.872e-06	1.194e-06	3.28	75.15
[K].SLPCGTVSVNTFSEGDIK.[T]	1xPhospho [S1]	7.46065e-05	1	2	AAZ21614.1 1xPhospho [S441]	0	1933.86	3.872e-06	9.137e-09	4.08	88.13
[K].LLFGGVSSK.[D]	1xPhospho [S8]	0.00766166	1	1	AAZ21614.1 1xPhospho [S369]	0	987.491	0.001288	0.06096	2.36	64.73
[K].ITDNLIDNAINSAFWNGGQNCSANMR.[Q]	1xPhospho [S12]	7.46065e-05	1	1	AAZ21614.1 1xPhospho [S288]	0	2919.25	3.872e-06	3.846e-06	3.63
[K].MAPALAAGCSVIIK.[P]	1xPhospho [S10]	0.00946045	1	1	AAZ21614.1 1xPhospho [S183]	0	1424.7	0.001566	0.07878	1.35	86.04
[K].HFYSEILGCR.[L]	1xPhospho [Y3]	0.000841492	1	30	AAZ21609.1 1xPhospho [Y24]	0	1304.55	0.0001594	0.003831	1.44	66.68
[K].YYDEPYLR.[F]	1xPhospho [Y2]	0.000620841	1	2	AAZ21609.1 1xPhospho [Y]	0	1198.48	8.302e-05	0.00144	2.05	49.57
[K].RHPTLGDCVVVGSGAQILGPVIIGTHAK.[I]	1xPhospho [S13]	7.46065e-05	1	2	AAZ21608.1 1xPhospho [S131]	1	2875.5	3.872e-06	5.58e-14	7.09	91.99
[R].HPTLGDCVVVGSGAQILGPVIIGTHAK.[I]	1xPhospho [S12]	0.00805653	1	1	AAZ21608.1 1xPhospho [S131]	0	2719.4	0.001338	0.06433	1.34	101.11
[K].GGTIVEGTAGNTGIGLCLLGNSLGYK.[T]	1xPhospho [T8]	7.46065e-05	1	1	AAZ21607.1 1xPhospho [T72]	0	2545.24	3.872e-06	3.533e-07	3.16
[K].TIVTILCDK.[S]	1xPhospho [T1]	0.000356001	1	5	AAZ21607.1 1xPhospho [T300]	0	1085.53	2.745e-05	0.0006643	1.95	77.08
[R].AASEITGCNIYGK.[A]	1xPhospho [S3]	7.46065e-05	1	24	AAZ21607.1 1xPhospho [S24]	0	1406.6	3.872e-06	2.42e-05	2.96	48.36
[K].SEGGSITEGIGSSR.[V]	1xPhospho [S12]	7.46065e-05	1	38	AAZ21607.1 1xPhospho [S]	0	1416.6	3.872e-06	1.268e-10	5.3	35.32
[K].LMQFPTADALSYSHLCEGK.[I]	1xPhospho [T6]	7.46065e-05	1	25	AAZ21601.1 1xPhospho [T192]	0	2190.96	3.872e-06	6.383e-10	3.46	93.45
[K].LMQFPTADALSYSHLCEGK.[I]	1xPhospho [T6]; 1xOxidation [M2]	7.46065e-05	1	8	AAZ21601.1 1xPhospho [T192]	0	2206.95	3.872e-06	8.086e-09	4.29	81.25
[K].LNSSEDFLTPWLK.[F]	1xPhospho [S4]	7.46065e-05	1	5	AAZ21600.1 1xPhospho [S146]	0	1629.76	3.872e-06	8.277e-08	3.76	109.89
[K].VYENQLADK.[K]	1xPhospho [Y2]	0.0093467	1	1	AAZ21598.1 1xPhospho [Y796]	0	1159.5	0.001564	0.07842	1.23	58.09
[K].CSTQILNITGK.[T]	1xPhospho [S2]	0.000219704	1	2	AAZ21598.1 1xPhospho [S312]	0	1257.59	1.76e-05	0.0003996	1.1	67.3
[K].LSIGSRPSK.[R]	1xPhospho [S5]	0.00271142	1	5	AAZ21598.1 1xPhospho [S]	1	1024.52	0.0003911	0.01451	2.16	21.6
[K].LNIDSLGSQNSK.[V]	1xPhospho [S8]	0.00300424	1	1	AAZ21597.1 1xPhospho [S272]	0	1355.62	0.0004454	0.01623	2.16	49.41
[K].EAENHILGYCLVNDVSER.[E]	1xPhospho [Y9]	7.46065e-05	1	44	AAZ21594.1 1xPhospho [Y150]	0	2140.94	3.872e-06	5.149e-08	3.54	94.86
[K].VDVLFNAVGFVHHGTILECEEK.[D]	1xPhospho [T15]	0.00014459	1	9	AAZ21593.1 1xPhospho [T91]	0	2536.19	1.068e-05	0.0002761	3.11	100.43
[R].VNQSPDPVQAK.[K]	1xPhospho [S4]	0.00014459	1	3	AAZ21593.1 1xPhospho [S194]	0	1262.58	7.47e-06	8.284e-05	2.78	21.31
[R].CNSIAPGTVFSPSWQDR.[V]	1xPhospho [S3]	7.46065e-05	1	20	AAZ21593.1 1xPhospho [S176]	0	1944.83	3.872e-06	8.524e-08	3.77	96.61
[K].QNGGSIINVSSCASSLK.[G]	1xPhospho [S5]	7.46065e-05	1	4	AAZ21593.1 1xPhospho [S129]	0	1744.79	3.872e-06	2.803e-07	3.55	67.54
[R].GCGPVGYPGSAEVVNMQPPDR.[L]	1xPhospho [Y7]; 1xOxidation [M16]	7.46065e-05	1	1	AAZ21592.1 1xPhospho [Y456]	0	2225.94	3.872e-06	2.103e-08	3.7
[R].GCGPVGYPGSAEVVNMQPPDR.[L]	1xPhospho [Y7]	7.46065e-05	1	4	AAZ21592.1 1xPhospho [Y456]	0	2209.94	3.872e-06	6.655e-10	4.49	83.95
[K].PIIGIAQSGSDLSPCNR.[H]	1xPhospho [S8]	7.46065e-05	1	7	AAZ21592.1 1xPhospho [S50]	0	1807.84	3.872e-06	4.194e-06	2.78	78.35
[R].QELQSGKPIIGIAQSGSDLSPCNR.[H]	1xPhospho [S5]	7.46065e-05	1	15	AAZ21592.1 1xPhospho [S40]	1	2578.23	3.872e-06	8.591e-14	4.42	70.34
[K].HKLMPSDIAKTVLFFGSDASSGCTNQDYVVDK.[G]	2xPhospho [S6; S17]; 1xOxidation [M4]	0.00014459	1	1	AAZ21591.1 2xPhospho [S224; S235]	2	3649.6	7.47e-06	0.000104	4.05	101.02
[K].HGEFLVLLGPSGCGK.[S]	1xPhospho [S11]	7.46065e-05	1	18	AAZ21590.1 1xPhospho [S38]	0	1593.75	3.872e-06	2.235e-05	3.16	89.24
[K].AYCAAPVNIHR.[I]	1xPhospho [Y2]	0.00014459	1	114	AAZ21587.1 1xPhospho [Y135]	0	1294.58	7.47e-06	0.0001025	2.5	38.26
[R].LDVSMDEFDMCAK.[K]	1xPhospho [S4]; 2xOxidation [M5; M10]	0.00014459	1	14	AAZ21587.1 1xPhospho [S348]	0	1615.57	7.47e-06	5.314e-05	2.4	58.96
[R].LDVSMDEFDMCAKK.[S]	1xPhospho [S4]	7.46065e-05	1	3	AAZ21587.1 1xPhospho [S348]	1	1711.68	3.872e-06	4.9e-05	2.64	76.35
[R].LDVSMDEFDMCAK.[K]	1xPhospho [S4]	7.46065e-05	1	31	AAZ21587.1 1xPhospho [S348]	0	1583.58	3.872e-06	7.404e-06	2.41	95.36
[R].LDVSMDEFDMCAK.[K]	1xPhospho [S4]; 1xOxidation [M]	7.46065e-05	1	31	AAZ21587.1 1xPhospho [S348]	0	1599.58	3.872e-06	2.331e-05	2.28	75.54
[K].DYICAPTPSNNGYLYNVDSFIFYK.[V]	1xPhospho [S9]	0.00014459	1	1	AAZ21587.1 1xPhospho [S293]	0	2884.26	7.47e-06	6.26e-05	2.81	114.19
[K].AFVDLDAATLGGSTMTKVFDQMR.[K]	1xPhospho [S13]; 1xOxidation [M15]	0.00660744	1	8	AAZ21587.1 1xPhospho [S225]	1	2570.17	0.001074	0.04746	2.4	76.8
[K].TLPVGVCHPGVHSPQTGLVK.[N]	1xPhospho [T1]	7.46065e-05	1	28	AAZ21586.1 1xPhospho [T56]	0	2106.06	3.872e-06	5.484e-14	3.39	55.46
[K].TRIFDQMTEEHINYMLSK.[I]	1xPhospho [T1]	0.00810636	1	1	AAZ21585.1 1xPhospho [T190]	1	2336.05	0.001362	0.06547	1.6	100.36
[R].ASELMEAGIACVNTGVVAVAEAPFGGIK.[Q]	1xPhospho [T14]	7.46065e-05	1	1	AAZ21584.1 1xPhospho [T438]	0	2784.33	3.872e-06	2.662e-07	3.33
[R].NNGQVCISPNR.[F]	1xPhospho [S8]	0.005434	1	14	AAZ21584.1 1xPhospho [S285]	0	1281.54	0.000818	0.03239	1.83	31.68
[K].ISTALAAGCSVIIK.[P]	1xCarbamidomethyl [C9]; 1xPhospho [S10]	0.00962731	1	1	AAZ21584.1 1xPhospho [S170]	0	1483.76	0.00159	0.07951	2.11	29.87
[K].SSAFCSEDNNIVNDNFK.[I]	1xPhospho [S2]	7.46065e-05	1	10	AAZ21579.1 1xPhospho [S]	0	1983.78	3.872e-06	3.844e-09	3.63	77.84
[R].SEICVPEKK.[S]	1xPhospho [S1]	0.00473359	1	3	AAZ21575.1 1xPhospho [S104]	1	1112.51	0.0007675	0.0302	1.82	23.77
[K].NIPTVCGSLR.[E]	1xPhospho [T4]	0.00102366	2	31	AAZ21566.1 1xPhospho [T409]	0	1139.53	0.000174	0.004901	1.6	62.76
[R].CEIRFPDASGNPYLTFAAMLMAGLDGIK.[N]	1xPhospho [T15]	0.00386543	2	1	AAZ21566.1 1xPhospho [T370]	1	3081.43	0.0006156	0.02369	2.59
[K].DDLDQLNNSINNCK.[K]	1xPhospho [S9]	0.00014459	1	31	AAZ21561.1 1xPhospho [S395]	0	1685.68	7.47e-06	0.000109	3.25	59.06
[K].LSILDETDSGLDIDALK.[I]	1xPhospho [S9]	7.46065e-05	1	2	AAZ21559.1 1xPhospho [S173]	0	1897.9	3.872e-06	4.233e-08	3.4	108.32
[K].ISDEQLFYCNQR.[G]	1xPhospho [S2]	7.46065e-05	1	6	AAZ21558.1 1xPhospho [S426]	0	1595.66	3.872e-06	1.117e-05	2.66	68.99
[K].YGFSTDIENTR.[A]	1xPhospho [S4]	0.000290278	1	1	AAZ21558.1 1xPhospho [S19]	0	1382.56	2.431e-05	0.000496	1.74	62.28
[K].TRTILSEDEIEK.[N]	1xPhospho [T1]	0.00073039	1	1	AAZ21554.1 1xPhospho [T86]	1	1513.71	0.0001145	0.001974	3.01	40.21
[R].VEPSLQAAFIDFGR.[D]	1xPhospho [S4]	0.000290278	1	1	AAZ21550.1 1xPhospho [S53]	0	1629.77	2.431e-05	0.000527	2.1	107.48
[K].SIYGSASSPK.[T]	1xPhospho [S1]	0.00073039	1	4	AAZ21549.1 1xPhospho [S]	0	1076.47	0.0001145	0.002075	2.08	25.31
[K].EICVEDGQPVEYGQTIIIVE.[-]	1xPhospho [T15]	7.46065e-05	1	4	AAZ21546.1 1xPhospho [T136]	0	2314.06	3.872e-06	1.26e-06	4.33	116.81
[R].TVNMVSKIGYEGAGTVEFIYEDGK.[F]	2xPhospho [T1; S6]	0.00643879	1	2	AAZ21545.1 2xPhospho [T258; S263]	1	2767.2	0.001041	0.04595	2.25	87.28
[K].YFGNDEIYIEK.[F]	1xPhospho [Y1]	7.46065e-05	1	30	AAZ21545.1 1xPhospho [Y191]	0	1470.62	3.872e-06	2.76e-08	2.96	70.63
[K].VTPFYDSMICK.[V]	1xPhospho [T2]	0.00014459	1	8	AAZ21545.1 1xPhospho [T377]	0	1383.57	1.068e-05	0.0001193	1.8	84.15
[K].VTPFYDSMICK.[V]	1xPhospho [T2]; 1xOxidation [M8]	0.000620841	1	1	AAZ21545.1 1xPhospho [T377]	0	1399.57	9.274e-05	0.001526	1.92	67.41
[K].NFQPSPGTIGMCHQPSGFR.[T]	1xPhospho [S5]	7.46065e-05	1	5	AAZ21545.1 1xPhospho [S349]	0	2140.91	3.872e-06	4.924e-08	3.09	68.63
[K].PHQSNQTGTENAYHPNK.[N]	1xPhospho [S4]	7.46065e-05	1	38	AAZ21543.1 1xPhospho [S92]	0	2002.84	3.872e-06	6.305e-16	8.97	17.51
[K].YLVETYYTCSFK.[V]	1xPhospho [Y1]	7.46065e-05	1	3	AAZ21542.1 1xPhospho [Y4]	0	1596.67	3.872e-06	3.18e-06	2.24	90.08
[K].AYQYDIVCNGIELSSGAIR.[N]	1xPhospho [Y4]	7.46065e-05	1	4	AAZ21541.1 1xPhospho [Y481]	0	2151.98	3.872e-06	1.893e-08	3.99	104.78
[R].DNYGMTQCIIDK.[S]	1xPhospho [Y3]	0.00014459	1	6	AAZ21541.1 1xPhospho [Y45]	0	1480.58	7.47e-06	7.808e-05	2.48	70.76
[K].YFQIAPCFR.[D]	1xPhospho [Y1]	0.00073039	1	4	AAZ21541.1 1xPhospho [Y213]	0	1224.53	0.0001208	0.002235	1.39	94.65
[K].YFQIAPCFRDEDAR.[A]	1xPhospho [Y1]	0.00055743	1	15	AAZ21541.1 1xPhospho [Y213]	1	1810.76	6.358e-05	0.001189	1.7	76.76
[K].ITGAEIGDSIFFACGK.[I]	1xPhospho [T2]	7.46065e-05	1	2	AAZ21541.1 1xPhospho [T390]	0	1708.77	3.872e-06	1.046e-05	1.96	105.23
[R].THTCSELTIDSR.[G]	1xPhospho [T1]	0.00014459	1	17	AAZ21541.1 1xPhospho [T]	0	1442.6	1.068e-05	0.0001926	2.01	31.54
[K].FNNIGGFGSITNIPK.[N]	1xPhospho [S9]	0.00055743	1	1	AAZ21538.1 1xPhospho [S46]	0	1658.79	5.053e-05	0.001039	2.54	94.69
[K].VAGCTVHFVTAK.[L]	1xPhospho [T5]	0.00014459	1	6	AAZ21537.1 1xPhospho [T141]	0	1312.61	1.068e-05	0.0001847	1.56	41.89
[K].AEAEQFYK.[V]	1xPhospho [Y7]	0.00014459	1	38	AAZ21536.1 1xPhospho [Y52]	0	1065.43	1.068e-05	0.0002516	2.47	24.49
[R].ELMGATKPEDAAEGTIRK.[K]	1xPhospho [T6]	7.46065e-05	1	2	AAZ21536.1 1xPhospho [T94]	2	1996.94	3.872e-06	2.056e-06	3.49
[R].ELMGATKPEDAAEGTIR.[K]	1xPhospho [T6]; 1xOxidation [M3]	7.46065e-05	1	8	AAZ21536.1 1xPhospho [T94]	1	1884.84	3.872e-06	1.606e-07	3.84	41.43
[R].ELMGATKPEDAAEGTIR.[K]	1xPhospho [T6]	7.46065e-05	1	36	AAZ21536.1 1xPhospho [T94]	1	1868.85	3.872e-06	3.544e-09	4.49	52.24
[-].MSNIEQTLSIIKPDAVER.[N]	1xPhospho [S2]; 1xMet-loss [N-Term]	7.46065e-05	1	92	AAZ21536.1 1xPhospho [S2]; 1xMet-loss [N-Term]	1	1993	3.872e-06	1.66e-13	6.02	83.03
[K].YGISIDKNSVHGSDSVENAK.[I]	1xPhospho [S9]	7.46065e-05	1	1	AAZ21536.1 1xPhospho [S116]	1	2199.99	3.872e-06	1.099e-09	5.54	37.87
[K].NSVHGSDSVENAK.[I]	1xPhospho [S6]	7.46065e-05	1	7	AAZ21536.1 1xPhospho [S]	0	1423.58	3.872e-06	3.077e-05	2.57	16.83
[K].GVCFDTGGYSLKPAK.[F]	1xPhospho [T6]	7.46065e-05	1	23	AAZ21535.1 1xPhospho [T256]	1	1622.73	3.872e-06	5.54e-06	3.33	62.66
[K].GVCFDTGGYSLK.[P]	1xPhospho [T6]	0.000356001	1	23	AAZ21535.1 1xPhospho [T256]	0	1326.54	3.075e-05	0.0007313	2.33	75.81
[K].FHSYINNDK.[K]	1xPhospho [S3]	0.000424016	1	1	AAZ21535.1 1xPhospho [S91]	0	1217.5	4.061e-05	0.0009391	2.02	21.54
[K].YGGALNSGGATSYGVR.[L]	1xPhospho [S7]	7.46065e-05	1	3	AAZ21535.1 1xPhospho [S465]	0	1609.7	3.872e-06	3.647e-10	4.69	49.54
[K].NNSNPLAFVGK.[G]	1xPhospho [S3]	7.46065e-05	1	1	AAZ21535.1 1xPhospho [S242]	0	1240.57	3.872e-06	3.483e-05	3.24	72.84
[K].LINIKSSETTIDIENELK.[K]	1xPhospho [S6]	0.00957304	1	1	AAZ21531.1 1xPhospho [S263]	1	2140.08	0.001584	0.07928	1.85	50.42
[K].TLGITEYLAK.[K]	1xPhospho [T5]	7.46065e-05	1	85	AAZ21530.1 1xPhospho [T136]	0	1188.59	3.872e-06	1.575e-06	3.39	90.18
[K].DGIMVILSSPSGAGK.[T]	1xPhospho [S11]	7.46065e-05	1	3	AAZ21528.1 1xPhospho [S16]	0	1511.72	3.872e-06	6.663e-08	4.53	96.94
[K].ELGGSLDCIVNNAGITK.[D]	1xPhospho [S5]	7.46065e-05	1	16	AAZ21526.1 1xPhospho [S80]	0	1783.83	3.872e-06	7.171e-08	3.98	99.54
[K].NINVNCISPGFISTAMTDQIDEK.[F]	1xPhospho [S13]	7.46065e-05	1	5	AAZ21526.1 1xPhospho [S]	0	2590.16	3.872e-06	2.067e-11	5.1	108.33
[K].YECFIANDNSVGQIVLSGK.[I]	1xPhospho [Y1]	7.46065e-05	1	1	AAZ21525.1 1xPhospho [Y155]	0	2136.97	3.872e-06	1.008e-08	2.74
[K].LPVSAPFHCK.[L]	1xPhospho [S4]	0.00157713	1	20	AAZ21525.1 1xPhospho [S197]	0	1178.54	0.0002224	0.007059	1.75	46.87
[K].LSIFQPNK.[Y]	1xPhospho [S2]	0.000219704	1	3	AAZ21523.1 1xPhospho [S22]	0	1026.5	1.76e-05	0.0003812	2.51	62.14
[K].IKSELSK.[K]	1xPhospho [S3]	0.0035883	1	4	AAZ21522.1 1xPhospho [S52]	1	884.449	0.0005413	0.02022	1.51	18.06
[K].TNDEICEYIGAK.[S]	1xPhospho [T1]	7.46065e-05	1	2	AAZ21518.1 1xPhospho [T422]	0	1435.58	3.872e-06	7.718e-06	3.06	74.51
[R].TCGTQLNLDYDSEK.[D]	1xPhospho [T1]	7.46065e-05	1	12	AAZ21517.1 1xPhospho [T]	0	1666.67	3.872e-06	6.679e-06	3.09	59.62
[K].LNNIHEACAESHDYLFELQQVTK.[K]	1xPhospho [S11]	7.46065e-05	1	6	AAZ21517.1 1xPhospho [S102]	0	2782.25	3.872e-06	4.506e-07	5.08	87.55
[K].VSYPEFDNALANCLR.[E]	1xPhospho [Y3]	0.00014459	1	3	AAZ21511.1 1xPhospho [Y12]	0	1791.78	1.068e-05	0.0002464	1.35	98.83
[K].LSHINTDECGAPEFYTGGGK.[L]	1xPhospho [S2]	7.46065e-05	1	6	AAZ21508.1 1xPhospho [S93]	0	2175.91	3.872e-06	1.66e-08	3	57.49
[K].ADGTCIPAPEPALDAK.[V]	1xPhospho [T4]	7.46065e-05	1	8	AAZ21507.1 1xPhospho [T27]	0	1648.73	3.872e-06	3.086e-05	3.26	72.37
[K].KYVICNADEGDSGAFSDR.[Y]	1xPhospho [Y2]	7.46065e-05	3	3	AAZ21499.2 1xPhospho [Y214]	1	2026.82	3.872e-06	7.328e-10	3.52	57.24
[K].YVICNADEGDSGAFSDR.[Y]	1xPhospho [Y1]	7.46065e-05	3	5	AAZ21499.2 1xPhospho [Y214]	0	1898.73	3.872e-06	2.777e-09	3.22	67.62
[R].GQNNVQGAADMGCQPHQGAGYFEVADEK.[V]	1xPhospho [Y21]	0.000356001	1	2	AAZ21498.1 1xPhospho [Y577]	0	3001.22	2.745e-05	0.0005536	2.93	63.3
[R].CTNEENYVFQK.[M]	1xPhospho [T2]	7.46065e-05	1	8	AAZ21498.1 1xPhospho [T336]	0	1454.57	3.872e-06	3.381e-05	2.34	51.62
[K].ESEVNAGHTCIK.[G]	1xPhospho [S2]	7.46065e-05	1	15	AAZ21498.1 1xPhospho [S264]	0	1367.57	3.872e-06	3.884e-06	2.44	20.54
[K].LTGGWAGYYDCNK.[L]	1xPhospho [T2]	7.46065e-05	1	8	AAZ21495.1 1xPhospho [T285]	0	1527.6	3.872e-06	3.746e-06	2.84	67.98
[K].TIISAAGCWTK.[E]	1xPhospho [T1]	0.00014459	1	3	AAZ21495.1 1xPhospho [T187]	0	1230.56	1.068e-05	0.0001631	2.54	74.25
[K].AWCAWNSSMDSNNNEK.[T]	1xPhospho [S7]	7.46065e-05	1	2	AAZ21489.1 1xPhospho [S312]	0	1936.7	3.872e-06	5.838e-06	3.53	74.78
[K].ITDICELIHNHGGQVYMDGANLNALVGIAK.[P]	1xPhospho [Y16]	7.46065e-05	1	8	AAZ21488.1 1xPhospho [Y667]	0	3259.56	3.872e-06	1.971e-14	5.64	107.38
[K].DIKEDIICGIIQYPGTLGDIKDPSEAISK.[I]	1xPhospho [Y13]	7.46065e-05	1	5	AAZ21488.1 1xPhospho [Y212]	2	3211.58	3.872e-06	2.433e-15	5.73	108.58
[K].EDIICGIIQYPGTLGDIK.[D]	1xPhospho [Y10]	7.46065e-05	1	2	AAZ21488.1 1xPhospho [Y212]	0	2027.98	3.872e-06	1.649e-06	3.1	113.84
[K].EDIICGIIQYPGTLGDIKDPSEAISK.[I]	1xPhospho [Y10]	7.46065e-05	1	6	AAZ21488.1 1xPhospho [Y212]	1	2855.38	3.872e-06	2.9e-11	4.62	108.36
[R].NILENPGWYTSYTPYQPEVAQGR.[L]	1xPhospho [Y12]	0.000290278	1	1	AAZ21488.1 1xPhospho [Y107]	0	2763.25	2.431e-05	0.0005029	2.92	102.04
[K].CDQYGNVDYEDLK.[N]	1xPhospho [Y4]	7.46065e-05	1	35	AAZ21488.1 1xPhospho [Y]	0	1641.61	3.872e-06	4.875e-06	2.07	64.16
[K].NCHPQTIDVIK.[T]	1xPhospho [T6]	0.00329092	1	37	AAZ21488.1 1xPhospho [T177]	0	1347.61	0.0004962	0.01871	1.64	37.94
[K].SGNVAHECIIDIR.[T]	1xPhospho [S1]	0.00014459	1	14	AAZ21488.1 1xPhospho [S796]	0	1506.68	1.068e-05	0.0002264	1.55	56.87
[R].NVCLIPSSAHGTNPASAQMVGMK.[V]	1xPhospho [S7]; 2xOxidation [M19; M22]	0.00294753	1	1	AAZ21488.1 1xPhospho [S590]	0	2425.07	0.0004183	0.01543	2.33	57.94
[K].SMIALGSCTMK.[L]	1xPhospho [S1]	0.00532256	1	3	AAZ21488.1 1xPhospho [S493]	0	1221.51	0.0008061	0.03155	1.17	69.51
[R].KVNSEMLAVSFDER.[K]	1xPhospho [S4]	7.46065e-05	1	1	AAZ21488.1 1xPhospho [S411]	1	1704.77	3.872e-06	8.415e-06	3.17
[K].ETMNESLSNIPK.[N]	1xPhospho [S6]	0.00055743	1	12	AAZ21488.1 1xPhospho [S]	0	1458.62	6.358e-05	0.001193	1.96	44.57
[R].NVCLIPSSAHGTNPASAQMVGMK.[V]	1xPhospho [S7]	7.46065e-05	1	3	AAZ21488.1 1xPhospho [S]	0	2409.08	3.872e-06	3.274e-06	2.5	68.06
[K].ETMNESLSNIPK.[N]	1xPhospho [S6]	7.46065e-05	1	25	AAZ21488.1 1xPhospho [S]	0	1442.62	3.872e-06	1.913e-06	2.59	53.35
[R].NVCLIPSSAHGTNPASAQMVGMK.[V]	1xPhospho [S7]	7.46065e-05	1	29	AAZ21488.1 1xPhospho [S]	0	2393.08	3.872e-06	2.798e-12	3.06	76.77
[K].DGNAGVVESTKAASDIYTPVSGEIIENNQAIVDDPAK.[V]	3xPhospho [T10; T18; S21]	7.46065e-05	1	5	AAZ21487.1 3xPhospho [T59; T67; S70]	1	4027.75	3.872e-06	2.713e-05	2.95	112.43
[K].LDGDTAVVGITQHATEMLGDIVFVELPEIGSSVVKDGNAGVVESTK.[A]	2xPhospho [S32; S44]; 1xOxidation [M17]	0.0079433	1	1	AAZ21487.1 2xPhospho [S46; S58]	1	4873.31	0.001314	0.06326	2.84
[R].LEAGLCLYGHDMDINK.[S]	1xPhospho [Y8]; 1xOxidation [M12]	7.46065e-05	1	4	AAZ21486.1 1xPhospho [Y235]	0	1887.8	3.872e-06	2.933e-05	2.66	68.65
[R].LEAGLCLYGHDMDINK.[S]	1xPhospho [Y8]	7.46065e-05	1	14	AAZ21486.1 1xPhospho [Y235]	0	1871.81	3.872e-06	3.38e-06	3.07	82.26
[K].TALYSLHQK.[H]	1xPhospho [S5]	0.00014459	1	1	AAZ21486.1 1xPhospho [S10]	0	1140.54	1.068e-05	0.0003148	2.51
[K].NDPELLNIVNSANIACGYHAGDEK.[T]	1xPhospho [S11]	7.46065e-05	1	2	AAZ21482.1 1xPhospho [S38]	0	2637.17	3.872e-06	1.082e-05	2.28	96.84
[K].IIDEPYDIKK.[Y]	1xPhospho [Y6]	0.00014459	1	4	AAZ21480.1 1xPhospho [Y98]	1	1313.64	7.47e-06	5.693e-05	2.25	32.52
[K].YAMDFASFCQK.[N]	1xPhospho [Y1]	7.46065e-05	1	4	AAZ21480.1 1xPhospho [Y42]	0	1390.52	3.872e-06	1.929e-05	2.42	86.23
[K].YVQGNLCILPSK.[Y]	1xPhospho [Y1]	7.46065e-05	1	13	AAZ21480.1 1xPhospho [Y30]	0	1414.68	3.872e-06	5.152e-06	2.44	78.77
[K].TIPGLVELIK.[K]	1xPhospho [T1]	0.00974034	1	1	AAZ21478.1 1xPhospho [T171]	0	1162.65	0.001602	0.081	2.42	80.32
[R].SPFNTDLATTIPMIGTVNEIFK.[T]	3xPhospho [T9; T10; T16]	0.00737583	1	4	AAZ21475.1 3xPhospho [T301; T302; T308]	0	2649.14	0.00125	0.05975	2.69	112.27
[R].VENIYQTCER.[L]	1xPhospho [Y5]	0.00364212	1	12	AAZ21472.1 1xPhospho [Y83]	0	1334.54	0.0005743	0.02129	2.03	36.42
[K].TTLCAGNIATAEAAK.[F]	1xPhospho [T1]	7.46065e-05	1	19	AAZ21469.1 1xPhospho [T]	0	1514.69	3.872e-06	1.104e-08	3.36	58.27
[K].VGIGPGSICTTR.[L]	1xPhospho [S7]	0.00838567	1	13	AAZ21469.1 1xPhospho [S176]	0	1240.58	0.001441	0.07106	1.64	57.23
[K].DTAICILDAGLSEQQR.[N]	1xPhospho [T2]	7.46065e-05	1	8	AAZ21467.1 1xPhospho [T34]	0	1812.82	3.872e-06	9.323e-08	4.25	105.46
[K].CATITPDEAR.[V]	1xPhospho [T3]	0.00055743	1	21	AAZ21464.1 1xPhospho [T75]	0	1156.47	6.358e-05	0.001208	1.43	31.57
[R].NILGGTVFREPIICK.[N]	1xPhospho [T6]	0.00014459	1	7	AAZ21464.1 1xPhospho [T106]	1	1739.89	1.068e-05	0.0002354	2.23	89.64
[R].SCFNYGIIK.[K]	1xPhospho [S1]	0.000356001	1	9	AAZ21464.1 1xPhospho [S194]	0	1124.48	2.745e-05	0.0006907	2.19	75.6
[K].IAGFSDDR.[I]	1xPhospho [S5]	0.00014459	1	1	AAZ21463.1 1xPhospho [S149]	0	960.382	1.068e-05	0.0002091	2.58	43.82
[R].ANPAMTGFNLGCVDEINTFELENVAVNDGQNHPLDNK.[-]	1xPhospho [T18]; 1xOxidation [M5]	7.46065e-05	1	1	AAZ21458.1 1xPhospho [T101]	0	4096.81	3.872e-06	1.064e-13	5.67
[R].ANPAMTGFNLGCVDEINTFELENVAVNDGQNHPLDNK.[-]	1xPhospho [T18]	7.46065e-05	1	12	AAZ21458.1 1xPhospho [T]	0	4080.81	3.872e-06	6.305e-16	8.66	109
[R].CTAVNLKPETDISDK.[S]	1xPhospho [T2]	7.46065e-05	1	7	AAZ21450.1 1xPhospho [T209]	1	1713.78	3.872e-06	5.745e-06	3.4	47.6
[R].LSCQILVSDELDGLTVSIPSK.[Q]	1xPhospho [S2]	7.46065e-05	1	6	AAZ21447.1 1xPhospho [S]	0	2297.13	3.872e-06	8.411e-10	4.18	111.7
[K].WFEDGVTNTCYNALDLHIDEGRGEK.[L]	1xPhospho [T7]	7.46065e-05	1	1	AAZ21445.1 1xPhospho [T53]	1	2962.27	3.872e-06	6.069e-08	4.9
[R].LSTGAIEEVLSEHQSVAECAVLGVADK.[L]	1xPhospho [S2]	7.46065e-05	1	1	AAZ21445.1 1xPhospho [S508]	0	2835.35	3.872e-06	4.735e-11	5.33
[K].GLTVLPGCIDTQTHFREPGSTDTEDLYSGSK.[A]	1xPhospho [T3]	7.46065e-05	1	9	AAZ21443.1 1xPhospho [T49]	1	3404.54	3.872e-06	1.059e-13	4.75	87.91
[K].GLTVLPGCIDTQTHFR.[E]	1xPhospho [T3]	7.46065e-05	1	3	AAZ21443.1 1xPhospho [T49]	0	1837.87	3.872e-06	7.377e-07	3.22
[R].SEECAISSTR.[R]	1xPhospho [S1]	0.00014459	1	19	AAZ21443.1 1xPhospho [S204]	0	1162.44	1.068e-05	0.0001124	2.45	23.82
[K].GCYVGQENTAR.[I]	1xPhospho [Y3]	0.00073039	1	4	AAZ21442.1 1xPhospho [Y210]	0	1277.5	0.0001176	0.002191	1.73	24.74
[K].VSEDSSCFASLLTPQGK.[F]	1xPhospho [S2]	7.46065e-05	1	2	AAZ21442.1 1xPhospho [S38]	0	1848.81	3.872e-06	5.11e-05	1.89
[K].ILACLENETGEIIMDNETINK.[A]	1xPhospho [T9]	7.46065e-05	1	4	AAZ21441.1 1xPhospho [T304]	0	2443.11	3.872e-06	1.463e-10	3.8
[K].VLLPDMLAGCSLSSSITGK.[D]	1xPhospho [S11]	0.000356001	1	1	AAZ21441.1 1xPhospho [S115]	0	1971.95	2.745e-05	0.0006289	1.94	110.21
[R].VETSPEDIHGMHAAK.[G]	1xPhospho [S4]	7.46065e-05	1	3	AAZ21439.1 1xPhospho [S445]	0	1701.73	3.872e-06	9.6e-09	3.8	22.89
[K].LLDEVTDIVEQPNILVCK.[F]	1xPhospho [T6]	7.46065e-05	1	1	AAZ21438.1 1xPhospho [T242]	0	2121.05	3.872e-06	4.414e-06	2.63
[K].NVYDLIWNDEGVK.[Y]	1xPhospho [Y3]	0.0066633	1	2	AAZ21437.1 1xPhospho [Y187]	0	1644.73	0.001094	0.04902	1.25	24.79
[K].ISLPAYDQCLK.[A]	1xPhospho [S2]	0.00014459	1	11	AAZ21437.1 1xPhospho [S242]	0	1330.61	1.068e-05	0.0001253	2.5	77.09
[K].VVGAVTQLGILGCDTR.[K]	1xPhospho [T6]	7.46065e-05	1	1	AAZ21433.1 1xPhospho [T160]	0	1681.83	3.872e-06	2.414e-05	3.22	98.3
[K].SGSSCGAVIEVR.[A]	1xPhospho [S1]	7.46065e-05	1	12	AAZ21433.1 1xPhospho [S]	0	1244.53	3.872e-06	2.933e-06	2.38	43.47
[K].QLDYPLAAPSANITTK.[V]	1xPhospho [S10]	7.46065e-05	1	4	AAZ21429.1 1xPhospho [S136]	0	1782.87	3.872e-06	8.323e-07	3.61	79.89
[R].LETGRTHQIR.[V]	1xPhospho [T6]	0.00996386	1	2	AAZ21428.1 1xPhospho [T242]	1	1290.63	0.001628	0.08233	1.64	17.73
[-].MSTTMNSNLPALSNEGGLSAYLEQIK.[K]	1xPhospho [T3]; 1xMet-loss [N-Term]	7.46065e-05	1	2	AAZ21427.2 1xPhospho [T3]; 1xMet-loss [N-Term]	0	2718.27	3.872e-06	3.409e-07	4.99	108.94
[K].MCVEYELDGK.[K]	1xPhospho [Y5]	0.0034089	1	1	AAZ21426.1 1xPhospho [Y347]	0	1266.48	0.0005231	0.01979	1.36	65.17
[K].EFGTVTSR.[K]	1xPhospho [T4]	0.000356001	1	43	AAZ21426.1 1xPhospho [T]	0	976.414	2.745e-05	0.0006113	1.98	28.86
[K].ANMGIMITASHNPYHDNGLK.[L]	1xPhospho [S10]; 1xOxidation [M]	7.46065e-05	1	558	AAZ21424.1 1xPhospho [S103]	0	2279.99	3.872e-06	5.816e-13	7.3	54.69
[K].NSPCIIFIDEIDAVGR.[S]	1xPhospho [S2]	0.00810636	1	1	AAZ21422.1 1xPhospho [S245]	0	1841.85	0.001362	0.0655	1.77	114.4
[K].GSALSSMGLKPK.[I]	1xPhospho [S5]	7.46065e-05	1	2	AAZ21422.1 1xPhospho [S]	1	1255.61	3.872e-06	4.381e-05	2.71	39.73
[K].TLPGSSQPQDLGSISYK.[D]	1xPhospho [Y16]	7.46065e-05	1	4	AAZ21420.1 1xPhospho [Y157]	0	1857.86	3.872e-06	4.78e-06	3.18	60.77
[K].SSVNSETNYENLR.[Y]	1xPhospho [S5]	0.00014459	1	1	AAZ21413.1 1xPhospho [S77]	0	1592.66	1.068e-05	0.0001386	2.24
[K].DFFNCGVDVITTGNHVWDQK.[E]	1xPhospho [T11]	0.00014459	1	1	AAZ21412.1 1xPhospho [T65]	0	2375.02	1.068e-05	0.0001679	2.17
[K].EFLLSCDDGQEEHLEELLTHINQK.[F]	1xPhospho [S5]	7.46065e-05	1	9	AAZ21410.1 1xPhospho [S16]	0	2920.31	3.872e-06	1.768e-11	4.85	105.94
[K].YIGTEGLAFGIDTFGK.[S]	1xPhospho [Y1]	0.0068763	1	22	AAZ21408.1 1xPhospho [Y609]	0	1768.82	0.001156	0.05386	1.57	104.99
[K].TYVLAGDGCLMEGISHEAMSLAGHLK.[L]	1xPhospho [T1]	7.46065e-05	1	1	AAZ21408.1 1xPhospho [T148]	0	2783.26	3.872e-06	1.032e-09	4.25	108.92
[K].ISIEAASTDCWK.[K]	1xPhospho [S2]	7.46065e-05	1	2	AAZ21408.1 1xPhospho [S597]	0	1403.59	3.872e-06	3.209e-05	1.83	71.54
[K].VISVPCQDIFDLQSK.[A]	1xPhospho [S3]	7.46065e-05	1	3	AAZ21408.1 1xPhospho [S570]	0	1771.83	3.872e-06	3.842e-06	2.5	105.08
[K].CSLGAYEVSR.[T]	1xPhospho [S2]	0.00014459	1	11	AAZ21408.1 1xPhospho [S525]	0	1164.48	1.068e-05	0.0002769	1.79	50.44
[R].ENNTLIGGSADLAGSNNTK.[T]	1xPhospho [S15]	7.46065e-05	1	1	AAZ21408.1 1xPhospho [S372]	0	1955.87	3.872e-06	3.87e-06	3.69	56.07
[K].ITFSQESNIEDINWK.[K]	1xPhospho [S7]	0.00014459	1	1	AAZ21407.1 1xPhospho [S80]	0	1903.85	7.47e-06	6.09e-05	3.23	93.06
[R].MCDIAEHLHQVS.[-]	1xPhospho [S12]; 1xOxidation [M1]	0.00157713	1	6	AAZ21407.1 1xPhospho [S335]	0	1478.58	0.0002198	0.006593	2.03	48.21
[R].SNSEASCSLIK.[Y]	1xPhospho [S1]	7.46065e-05	1	19	AAZ21407.1 1xPhospho [S]	0	1218.51	3.872e-06	2.193e-05	1.61	35.1
[R].SASQSIVPTSTGASK.[A]	1xPhospho [S10]	7.46065e-05	1	7	AAZ21407.1 1xPhospho [S]	0	1500.69	3.872e-06	1.041e-08	4.36	34.04
[K].VVSELSLKPICEDLK.[N]	1xPhospho [S3]	7.46065e-05	1	10	AAZ21406.1 1xPhospho [S]	1	1752.89	3.872e-06	2.887e-06	2.99	84.14
[R].ANMCTLAAQGK.[W]	1xPhospho [T5]	0.000687861	1	15	AAZ21405.1 1xPhospho [T322]	0	1187.49	0.0001089	0.001666	0.44	38.76
[R].ANMCTLAAQGK.[W]	1xPhospho [T5]; 1xOxidation [M3]	0.00073039	1	2	AAZ21405.1 1xPhospho [T322]	0	1203.49	0.0001331	0.00252	1.57	22.67
[K].ENVPTDVPGIAFLSGGQTEVEATENLNLINK.[Y]	1xPhospho [T18]	7.46065e-05	1	1	AAZ21405.1 1xPhospho [T263]	0	3349.62	3.872e-06	7.613e-07	3.08
[K].RLESVNVPSSPENR.[L]	1xPhospho [S4]	7.46065e-05	1	2	AAZ21405.1 1xPhospho [S34]	1	1663.78	3.872e-06	2.119e-07	3.84	38.65
[R].ALQQSALK.[F]	1xPhospho [S5]	0.000219704	1	2	AAZ21405.1 1xPhospho [S295]	0	938.471	1.414e-05	0.0003685	2.21	24.34
[K].IDLSGIILKPNMILAGTTSDKK.[I]	1xPhospho [S4]	0.00715036	1	1	AAZ21405.1 1xPhospho [S212]	2	2408.29	0.00122	0.05823	1.67
[K].IIGVTCHNSINLAK.[K]	1xPhospho [T5]	0.00014459	1	2	AAZ21404.1 1xPhospho [T111]	0	1562.78	7.47e-06	0.0001039	2.43	58.52
[K].PLTVELPNQVTCTVDTTDVALK.[G]	1xPhospho [T3]	7.46065e-05	1	4	AAZ21403.1 1xPhospho [T123]	0	2437.19	3.872e-06	6.692e-11	4.18	105.53
[R].ELNSCLFATGGITK.[N]	1xPhospho [S4]	7.46065e-05	1	2	AAZ21402.1 1xPhospho [S153]	0	1533.7	3.872e-06	3.449e-06	3.23	88.77
[K].QLGCHIITIPPTTIEK.[I]	1xPhospho [T8]	0.00014459	1	2	AAZ21398.1 1xPhospho [T194]	0	1843.94	1.068e-05	0.0001805	2.68	82.09
[K].DTVDACYLAFK.[R]	1xPhospho [T2]	0.00014459	1	7	AAZ21393.1 1xPhospho [T212]	0	1325.55	7.47e-06	8.27e-05	2.86	89.48
[K].CLMPTNTYGPNDNYDK.[N]	1xPhospho [T5]	7.46065e-05	1	10	AAZ21392.1 1xPhospho [T166]	0	1925.74	3.872e-06	1.449e-06	3.89	69.86
[K].MCQSYNEQYK.[T]	1xPhospho [S4]	0.000841492	1	7	AAZ21392.1 1xPhospho [S151]	0	1373.49	0.000154	0.003514	1.57	29.18
[R].ESYNIFACNGILFNHESPVR.[G]	1xPhospho [Y3]	7.46065e-05	1	1	AAZ21391.1 1xPhospho [Y175]	0	2390.06	3.872e-06	2.38e-08	3.91
[K].NDYSLTLNCGSGK.[E]	1xPhospho [S4]	0.000290278	1	1	AAZ21390.1 1xPhospho [S248]	0	1451.59	2.106e-05	0.000433	2.95	55.44
[K].NQSFNLR.[L]	1xPhospho [S3]	0.00283162	1	15	AAZ21382.1 1xPhospho [S158]	0	958.414	0.0003941	0.01471	1.85	36.78
[R].DDNIQNISNSNFVR.[K]	1xPhospho [S10]	0.00565965	1	2	AAZ21380.1 1xPhospho [S56]	0	1715.74	0.0008562	0.03467	2.01	66.54
[K].DITDVAINSNQFSNINQK.[I]	1xPhospho [S9]	0.00073039	1	2	AAZ21375.1 1xPhospho [S71]	0	2100.96	0.0001301	0.002427	1.31	84.76
[K].EFNQNTSVPILLNTSFNENEPIVESPLNAINTFLK.[T]	1xPhospho [S15]	0.000356001	1	1	AAZ21375.1 1xPhospho [S541]	0	4026.97	2.745e-05	0.0006352	2.7
[K].FYDILGSPR.[S]	1xPhospho [S7]	7.46065e-05	1	2	AAZ21375.1 1xPhospho [S266]	0	1147.52	3.872e-06	1.53e-05	2.25	82.8
[K].YCAEMIGK.[I]	1xPhospho [Y1]	0.000620841	1	1	AAZ21374.1 1xPhospho [Y366]	0	994.377	8.302e-05	0.001417	1.16
[R].LDADEEVTENLAR.[E]	1xPhospho [T8]	7.46065e-05	1	2	AAZ21373.1 1xPhospho [T89]	0	1554.67	3.872e-06	3.155e-07	3.74	55.53
[K].YFLNNSK.[L]	1xPhospho [S6]	0.00073039	1	7	AAZ21372.1 1xPhospho [S324]	0	965.413	0.0001301	0.002406	2.36	39.15
[K].LSNICINLNSK.[N]	1xPhospho [S2]	0.00014459	1	6	AAZ21366.1 1xPhospho [S151]	0	1298.62	1.068e-05	0.000118	2.76	70.16
[R].EKPTAIICNTIK.[G]	1xPhospho [T4]	0.000356001	1	19	AAZ21358.1 1xPhospho [T224]	1	1410.71	2.745e-05	0.0006197	2.14	56.08
[R].FTVCELSHK.[A]	1xPhospho [T2]	0.00073039	1	17	AAZ21358.1 1xPhospho [T14]	0	1143.49	0.0001208	0.002234	2.18	46.98
[K].NLVLLSDGECNEGSVWEAAGFASSK.[K]	1xPhospho [S14]	7.46065e-05	1	2	AAZ21358.1 1xPhospho [S]	0	2663.17	3.872e-06	4.817e-06	3.91	110.68
[K].NELILSPCDYHWR.[N]	1xPhospho [S6]	0.00163247	1	1	AAZ21356.1 1xPhospho [S361]	0	1725.75	0.0002436	0.008048	1.84	91.09
[K].NNNSDQCFYIHK.[Q]	1xPhospho [S4]	0.00014459	1	11	AAZ21354.1 1xPhospho [S243]	0	1562.61	7.47e-06	0.0001041	2.08	36.64
[R].SGCTIDPCIKPDSSLK.[K]	2xPhospho [S13; S14]	0.00810636	1	1	AAZ21351.1 2xPhospho [S139; S140]	1	1823.74	0.001376	0.06744	1.85	66.81
[K].DYLTSSTNSYSGR.[Y]	1xPhospho [Y2]	7.46065e-05	1	1	AAZ21351.1 1xPhospho [Y74]	0	1530.61	3.872e-06	5.818e-07	3.24	45.7
[K].NADLSNAVAVICSTASSVTTR.[K]	1xPhospho [S5]	7.46065e-05	1	14	AAZ21351.1 1xPhospho [S356]	0	2160	3.872e-06	6.383e-11	5.1	104.03
[K].INLTGVCGSQIGEIK.[G]	1xPhospho [T4]	7.46065e-05	1	14	AAZ21350.1 1xPhospho [T41]	0	1611.78	3.872e-06	5.42e-06	3.41	86.48
[K].MISGQITGK.[P]	1xPhospho [S3]; 1xOxidation [M1]	0.00715036	1	1	AAZ21350.1 1xPhospho [S334]	0	1030.46	0.001211	0.05772	1.66
[K].ISCNNFIQGTYK.[I]	1xPhospho [S2]	7.46065e-05	1	13	AAZ21350.1 1xPhospho [S311]	0	1467.63	3.872e-06	5.735e-06	2.85	65.79
[K].YLCVESYR.[N]	1xPhospho [Y1]	0.00235008	1	2	AAZ21349.1 1xPhospho [Y169]	0	1112.45	0.0003547	0.0133	1.45
[R].QVGTQEVNICDIVRPITK.[Y]	1xPhospho [T4]	7.46065e-05	1	10	AAZ21348.1 1xPhospho [T115]	1	2093.05	3.872e-06	4.856e-08	4.77	93.94
[K].ITCSSAISSMGTGLSETIGSHK.[S]	1xPhospho [S4]; 1xOxidation [M10]	0.00014459	1	1	AAZ21348.1 1xPhospho [S407]	0	2263	1.068e-05	0.0001611	1.92
[R].CVIELTYNSIK.[K]	1xPhospho [T6]	0.00283162	1	1	AAZ21347.1 1xPhospho [T171]	0	1362.64	0.0003941	0.01476	2.09	91.62
[K].INSDIFLVSCSNILK.[S]	1xPhospho [S11]	0.000785971	1	1	AAZ21346.1 1xPhospho [S217]	0	1745.85	0.0001509	0.003286	1.44
[R].VNSSATATIKPLDSDK.[K]	1xPhospho [S3]	7.46065e-05	1	1	AAZ21342.1 1xPhospho [S104]	1	1726.83	3.872e-06	1.067e-08	5.27	36.27
[K].EVLNSEQLR.[K]	1xPhospho [S5]	0.000219704	1	9	AAZ21341.1 1xPhospho [S51]	0	1167.54	1.414e-05	0.0003632	2.36	38.56
[K].EVLNSEQLRK.[F]	1xPhospho [S5]	0.00014459	1	4	AAZ21341.1 1xPhospho [S51]	1	1295.64	1.068e-05	0.0001564	2.68	25.89
[K].ILSDSNSDNEFK.[E]	1xPhospho [S5]	7.46065e-05	1	9	AAZ21340.1 1xPhospho [S68]	0	1448.59	3.872e-06	8.61e-07	3.11	44.23
[K].YKEPCPEALVESAQR.[N]	1xPhospho [Y1]	7.46065e-05	1	3	AAZ21339.1 1xPhospho [Y151]	1	1799.8	3.872e-06	1.864e-06	3.05	64.87
[R].VSCPDEESSLALK.[E]	1xPhospho [S2]	7.46065e-05	1	26	AAZ21339.1 1xPhospho [S]	0	1457.62	3.872e-06	2.5e-06	2.59	52.64
[K].FFNTDACDIYTDVDGVYTTDPR.[N]	1xPhospho [T4]	7.46065e-05	1	5	AAZ21338.1 1xPhospho [T166]	0	2608.06	3.872e-06	2.14e-10	4.9
[R].SYGQRDPLVEYK.[K]	1xPhospho [Y2]	7.46065e-05	1	20	AAZ21334.1 1xPhospho [Y765]	1	1534.69	3.872e-06	1.208e-07	3.57	45.57
[R].GHVYTIVDEIDSCLIDEAR.[T]	1xPhospho [Y4]	7.46065e-05	1	6	AAZ21334.1 1xPhospho [Y207]	0	2227.99	3.872e-06	1.01e-08	4.31	104.54
[R].IFGSESMNNILQK.[L]	1xPhospho [S4]	7.46065e-05	1	16	AAZ21334.1 1xPhospho [S]	0	1576.71	3.872e-06	2.33e-08	3.9	67.11
[R].IFGSESMNNILQK.[L]	1xPhospho [S4]	7.46065e-05	1	72	AAZ21334.1 1xPhospho [S]	0	1560.71	3.872e-06	2.748e-10	4.5	88.05
[K].IVQEPSESISRPLK.[K]	1xPhospho [S10]	7.46065e-05	1	6	AAZ21334.1 1xPhospho [S]	1	1662.85	3.872e-06	4.192e-05	3.42	41.78
[K].SQVMEVMK.[K]	1xPhospho [S1]	0.000424016	1	3	AAZ21332.1 1xPhospho [S653]	0	1031.43	4.061e-05	0.0009586	1.67	39.5
[R].WIDHGVGCSK.[V]	1xPhospho [S9]	0.00283162	1	13	AAZ21332.1 1xPhospho [S617]	0	1181.48	0.0004001	0.01482	1.59	27.52
[K].TSHLNAGANCAWVPSPTAAALHALHYHEINIFEK.[Q]	1xPhospho [S15]	7.46065e-05	1	3	AAZ21332.1 1xPhospho [S541]	0	3763.78	3.872e-06	3.675e-15	6.31	99.89
[K].DGSEIPEGIMDAFITSAACLHDIKK.[K]	1xPhospho [S3]	7.46065e-05	1	8	AAZ21332.1 1xPhospho [S359]	1	2741.26	3.872e-06	3.896e-10	4.66	109.79
[K].DGSEIPEGIMDAFITSAACLHDIK.[K]	1xPhospho [S3]	7.46065e-05	1	2	AAZ21332.1 1xPhospho [S359]	0	2613.16	3.872e-06	5.742e-06	2.54
[K].IDNGSLTVLKDSNK.[S]	1xPhospho [S12]	7.46065e-05	1	13	AAZ21332.1 1xPhospho [S209]	1	1583.77	3.872e-06	2.781e-11	6.19	41.19
[R].ISSQHIANWIHHDICTK.[S]	1xPhospho [S2]	7.46065e-05	1	19	AAZ21332.1 1xPhospho [S]	0	2082.96	3.872e-06	3.954e-11	5.39	58.39
[K].STSGLGIPGFK.[W]	1xPhospho [S3]	7.46065e-05	1	5	AAZ21330.1 1xPhospho [S94]	0	1143.54	3.872e-06	3.497e-05	3.18	80.17
[K].NIQVEGTSGSNSVK.[V]	1xPhospho [S10]	7.46065e-05	1	6	AAZ21330.1 1xPhospho [S]	0	1499.67	3.872e-06	1.447e-06	3.25	29.62
[K].LLVESENQTSFSPK.[K]	1xPhospho [S10]	7.46065e-05	1	3	AAZ21329.1 1xPhospho [S]	0	1658.77	3.872e-06	1.578e-05	3.54	59.79
[R].ADTAGSAETISK.[S]	1xPhospho [T3]	7.46065e-05	1	9	AAZ21328.1 1xPhospho [T126]	0	1230.52	3.872e-06	1.364e-06	3.71	21.15
[K].SLEELGLHCQDFHVLGVFEADK.[F]	1xPhospho [S1]	7.46065e-05	1	4	AAZ21328.1 1xPhospho [S251]	0	2566.17	3.872e-06	5.726e-10	5.17	102.4
[K].DTTFLHCLPR.[G]	1xPhospho [T2]	0.00014459	2	7	AAZ21325.2S 1xPhospho [T264]	0	1282.56	1.068e-05	0.0001472	2.09	72.57
[K].KLEELDESSCK.[W]	1xPhospho [S8]	0.0067712	1	9	AAZ21322.1 1xPhospho [S102]	1	1360.57	0.001118	0.05072	2.22	23.76
[K].YCANDVIYLHK.[I]	1xPhospho [Y1]	7.46065e-05	1	31	AAZ21320.1 1xPhospho [Y150]	0	1418.62	3.872e-06	1.098e-05	2.85	58.23
[K].RDPLCLIQISTGNSDAHIIQLDR.[E]	1xPhospho [S10]	7.46065e-05	1	13	AAZ21320.1 1xPhospho [S44]	1	2658.31	3.872e-06	3.455e-15	6.98	101.13
[K].QFQSSDFGGELSPAQLK.[Y]	1xPhospho [S4]	7.46065e-05	1	1	AAZ21320.1 1xPhospho [S136]	0	1918.86	3.872e-06	2.238e-09	4.33	85.79
[K].ALSIMNAK.[K]	1xPhospho [S3]; 1xOxidation [M5]	0.00073039	1	14	AAZ21319.1 1xPhospho [S287]	0	943.432	0.0001117	0.00177	2.4	28.42
[K].ALSIMNAK.[K]	1xPhospho [S3]	0.000620841	1	41	AAZ21319.1 1xPhospho [S287]	0	927.437	7.984e-05	0.001359	2.17	49.64
[K].DSINNSFNEAVESLANCQSK.[V]	1xPhospho [S2]	7.46065e-05	1	17	AAZ21319.1 1xPhospho [S]	0	2249.94	3.872e-06	2.38e-10	5.29	100.57
[K].NAYFGDSFK.[F]	1xPhospho [S7]	0.00014459	1	3	AAZ21317.1 1xPhospho [S254]	0	1128.44	1.068e-05	0.0001234	3.04	58.7
[K].YNGSCLDGR.[D]	1xPhospho [Y1]	0.000219704	1	2	AAZ21315.1 1xPhospho [Y114]	0	1064.39	1.414e-05	0.0003607	2	32.18
[K].IAIDSPAAAGAGTQAK.[L]	1xPhospho [T13]	7.46065e-05	1	3	AAZ21315.1 1xPhospho [T21]	0	1521.73	3.872e-06	5.14e-10	3.95	41.45
[K].VDGLDIDAFLHCNDLTYLNNGEEELAK.[Y]	1xPhospho [T16]	7.46065e-05	1	6	AAZ21314.1 1xPhospho [T413]	0	3101.38	3.872e-06	1.117e-07	5.17	110.39
[K].VGDEIDCVITEIDK.[E]	1xPhospho [T10]	0.00014459	1	15	AAZ21314.1 1xPhospho [T348]	0	1628.71	1.068e-05	0.0002936	2.69	104.53
[K].SAIAINAADARPAR.[F]	1xPhospho [S1]	7.46065e-05	1	1	AAZ21314.1 1xPhospho [S497]	1	1476.73	3.872e-06	1.16e-05	4.02	36.67
[K].SAIAINAADAR.[P]	1xPhospho [S1]	7.46065e-05	1	5	AAZ21314.1 1xPhospho [S497]	0	1152.54	3.872e-06	2.003e-07	2.91	40.59
[K].TYPIGSEVEGEVASK.[N]	1xPhospho [S6]	0.000356001	1	1	AAZ21314.1 1xPhospho [S380]	0	1645.74	3.075e-05	0.0007635	2.37	65.56
[K].DISHLMNEPQK.[F]	1xPhospho [S3]	0.00157713	1	1	AAZ21314.1 1xPhospho [S159]	0	1391.6	0.0002198	0.006642	2.23
[K].GGCIVEHIDTGSLMFLPGSQISDKPLK.[D]	1xPhospho [S19]	0.00073039	1	1	AAZ21314.1 1xPhospho [S148]	1	2922.41	0.0001145	0.002006	2.18
[K].GGCIVEHIDTGSLMFLPGSQISDK.[P]	1xPhospho [S12]; 1xOxidation [M14]	7.46065e-05	1	1	AAZ21314.1 1xPhospho [S141]	0	2600.18	3.872e-06	7.043e-06	2.99	102.95
[K].GGCIVEHIDTGSLMFLPGSQISDK.[P]	1xPhospho [S12]	7.46065e-05	1	19	AAZ21314.1 1xPhospho [S]	0	2584.18	3.872e-06	3.601e-11	4.14	106.09
[K].NLPFSSLSDDLEK.[K]	1xPhospho [S5]	7.46065e-05	1	34	AAZ21314.1 1xPhospho [S]	0	1544.69	3.872e-06	7.682e-07	2.8	103.82
[K].SGAAGIVCSAQEAK.[I]	1xPhospho [S1]	7.46065e-05	1	10	AAZ21312.1 1xPhospho [S150]	0	1371.6	3.872e-06	6.727e-06	2.57	42.24
[K].IYNATVHCLIAK.[K]	1xPhospho [Y2]	7.46065e-05	1	3	AAZ21310.1 1xPhospho [Y101]	0	1425.7	3.872e-06	4.499e-05	2.41	56.32
[K].ICGWSTAQISR.[E]	1xPhospho [S5]	0.00187425	1	1	AAZ21310.1 1xPhospho [S216]	0	1301.57	0.0002765	0.009782	0.93	66.16
[K].ADGLVVGSALCK.[E]	1xPhospho [S8]	0.00737583	1	3	AAZ21309.1 1xPhospho [S233]	0	1212.57	0.00125	0.05964	1.93	64.36
[R].KADGLVVGSALCK.[E]	1xPhospho [S9]	0.00305754	1	1	AAZ21309.1 1xPhospho [S233]	1	1340.66	0.0004541	0.01722	1.76	47.47
[K].CNIYTSPHIQK.[I]	1xPhospho [Y4]	0.000785971	1	1	AAZ21307.1 1xPhospho [Y71]	0	1383.61	0.0001482	0.00291	2.39	35.22
[K].VLNEYLQSLNCNK.[H]	1xPhospho [Y5]	0.00014459	1	1	AAZ21307.1 1xPhospho [Y325]	0	1617.73	1.068e-05	0.0001154	2.77	74.6
[K].VGGVAESQMK.[E]	1xPhospho [S7]; 1xOxidation [M9]	7.46065e-05	1	30	AAZ21306.1 1xPhospho [S95]	0	1101.46	3.872e-06	8.933e-07	4.27	18.93
[K].VGGVAESQMK.[E]	1xPhospho [S7]	7.46065e-05	1	45	AAZ21306.1 1xPhospho [S95]	0	1085.47	3.872e-06	3.906e-07	3.94	24.69
[R].KVGGVAESQMK.[E]	1xPhospho [S8]; 1xOxidation [M10]	7.46065e-05	1	13	AAZ21306.1 1xPhospho [S95]	1	1229.56	3.872e-06	9.308e-10	4.05	17.75
[R].KVGGVAESQMK.[E]	1xPhospho [S8]	7.46065e-05	1	11	AAZ21306.1 1xPhospho [S95]	1	1213.56	3.872e-06	8.072e-10	4.59	19.47
[K].EFYFECDNLR.[D]	1xPhospho [Y3]	0.00157713	1	2	AAZ21305.1 1xPhospho [Y436]	0	1415.53	0.0002224	0.00678	2.09	87.4
[K].HCIHPIYQWGQAFDLK.[I]	1xPhospho [Y7]	7.46065e-05	1	1	AAZ21305.1 1xPhospho [Y246]	0	2035.92	3.872e-06	2.259e-07	1.99	86.7
[K].YGTLAEFSLDALIK.[D]	1xPhospho [T3]	0.00055743	1	1	AAZ21303.1 1xPhospho [T120]	0	1620.79	6.358e-05	0.001191	3.16	106.11
[K].EVDIGSICSGGQYNK.[L]	1xPhospho [S6]	7.46065e-05	1	17	AAZ21300.1 1xPhospho [S321]	0	1649.69	3.872e-06	2.808e-06	3.44	60.08
[K].LIPGLPSGFEDR.[W]	1xPhospho [S7]	0.00554813	1	1	AAZ21300.1 1xPhospho [S13]	0	1380.66	0.0008388	0.0332	1.64	98.81
[K].NAGSICLGK.[Y]	1xPhospho [S4]	0.00655271	1	4	AAZ21297.1 1xPhospho [S345]	0	942.411	0.001074	0.04706	1.7	34.55
[K].VSLPGGCAIGTRPVDIHLQALSK.[L]	1xPhospho [S2]	7.46065e-05	1	1	AAZ21295.1 1xPhospho [S111]	1	2412.25	3.872e-06	1.275e-08	4.46	87.98
[K].IFHNVNSSIVDPK.[E]	1xPhospho [S8]	0.0017524	1	2	AAZ21294.1 1xPhospho [S58]	0	1549.74	0.0002674	0.009474	2.97	50.24
[R].DGKISYGLSSFGYDAR.[V]	1xPhospho [S5]	7.46065e-05	1	2	AAZ21294.1 1xPhospho [S33]	1	1815.79	3.872e-06	1.234e-06	3.68	80.04
[K].YITLFFGPLADK.[D]	2xPhospho [Y1; T3]	0.00709719	1	3	AAZ21290.1 2xPhospho [Y27; T29]	0	1544.68	0.001205	0.05701	0.95
[K].CGGSVLVDPK.[L]	1xPhospho [S4]	0.00560512	1	2	AAZ21287.1 1xPhospho [S42]	0	1054.46	0.0008416	0.03373	1.47	42.48
[-].MSSLREEELINILPK.[D]	1xPhospho [S3]; 1xMet-loss [N-Term]	7.46065e-05	1	18	AAZ21287.1 1xPhospho [S3]; 1xMet-loss [N-Term]	1	1720.89	3.872e-06	2.551e-05	3.57	91.97
[K].NCLDVASNGVK.[A]	1xPhospho [S7]	0.00715036	1	2	AAZ21287.1 1xPhospho [S255]	0	1199.51	0.001208	0.0576	1.69	43.49
[K].GPALYCAVIIK.[Q]	1xPhospho [Y5]	0.00073039	1	18	AAZ21285.1 1xPhospho [Y251]	0	1227.62	0.0001269	0.002365	1.28	95.53
[K].IDFCLVGEPTNPNK.[L]	1xPhospho [T10]	0.00329092	1	6	AAZ21284.1 1xPhospho [T171]	0	1626.72	0.0005021	0.01897	1.49	89.1
[R].TDAGVHAIEQSAHFDCK.[K]	1xPhospho [T1]	7.46065e-05	1	1	AAZ21280.1 1xPhospho [T51]	0	1908.79	3.872e-06	1.083e-06	3.17	45.19
[K].SPIQIVAEDYNIDCR.[T]	1xPhospho [S1]	7.46065e-05	1	3	AAZ21279.1 1xPhospho [S48]	0	1815.8	3.872e-06	5.467e-08	3.55	90.87
[K].SILTEPNK.[L]	1xPhospho [S1]	0.000424016	1	6	AAZ21278.1 1xPhospho [S5]	0	981.465	4.061e-05	0.0008625	2.28	31
[R].YELLGGK.[M]	1xPhospho [Y1]	0.00157713	1	6	AAZ21270.1 1xPhospho [Y101]	0	859.396	0.0002224	0.007085	1.47	21.01
[K].EGLTCVISAK.[I]	1xPhospho [T4]	0.000841492	1	14	AAZ21268.1 1xPhospho [T331]	0	1100.51	0.0001569	0.003707	1.76	67.31
[K].LVSSEVR.[M]	1xPhospho [S4]	0.00073039	1	3	AAZ21268.1 1xPhospho [S354]	0	869.413	0.0001145	0.002064	1.37	24.86
[K].VSGGLHGVGVSVVNALSEK.[L]	1xPhospho [S2]	7.46065e-05	1	5	AAZ21268.1 1xPhospho [S114]	0	1888.95	3.872e-06	2.093e-10	3.16	83.59
[K].NTYQADSIK.[V]	1xPhospho [S7]	0.000219704	1	2	AAZ21268.1 1xPhospho [S11]	0	1119.47	1.414e-05	0.0003631	2.71	22.68
[K].EFIQSGGYGVINNK.[D]	1xPhospho [S5]	0.00055743	1	1	AAZ21267.1 1xPhospho [S156]	0	1605.73	5.053e-05	0.0009701	2	70.05
[K].VGDTICDATKPPQEALPGFK.[P]	1xPhospho [T4]	7.46065e-05	1	5	AAZ21266.1 1xPhospho [T276]	1	2167.01	3.872e-06	3.607e-08	3.89	77.87
[K].QIEEVIGIDTENAIPCSGK.[T]	1xPhospho [T10]	7.46065e-05	1	1	AAZ21266.1 1xPhospho [T158]	0	2095.96	3.872e-06	2.538e-07	2.86	91.34
[R].IIHSCGGLTER.[E]	1xPhospho [S4]	0.00957304	1	4	AAZ21266.1 1xPhospho [S30]	0	1265.57	0.001575	0.07892	1.51	26.02
[R].AANLIQEICGGEVSEFDIQK.[I]	1xPhospho [S14]	0.000290278	1	3	AAZ21265.1 1xPhospho [S392]	0	2244.03	2.431e-05	0.0005109	2.27	105.95
[K].GPRSNNRISSPEVQVIGSDGENIGIINTNEAISMAK.[E]	3xPhospho [S4; S9; S10]	0.00073039	1	1	AAZ21261.1 3xPhospho [S20; S25; S26]	2	4007.8	0.0001391	0.002742	3.28	100.94
[R].ISSPEVQVIGSDGENIGIINTNEAISMAK.[E]	1xPhospho [S26]	7.46065e-05	1	8	AAZ21261.1 1xPhospho [S49]	0	3066.47	3.872e-06	1.687e-08	4.43	105.07
[R].ISSPEVQVIGSDGENIGIINTNEAISMAK.[E]	1xPhospho [S26]; 1xOxidation [M27]	0.000620841	1	1	AAZ21261.1 1xPhospho [S49]	0	3082.47	7.984e-05	0.001366	3.45	101.92
[R].YEPSGALHGLLR.[V]	1xPhospho [S4]	0.00152286	1	1	AAZ21260.1 1xPhospho [S368]	0	1392.67	0.0002105	0.006463	1.98	67.2
[K].YLNNCNEIEIK.[I]	1xPhospho [Y1]	0.00014459	1	1	AAZ21256.1 1xPhospho [Y942]	0	1432.62	1.068e-05	0.0001474	1.38	60.47
[R].GGCNFETVGLSR.[T]	1xPhospho [T7]	0.000785971	1	3	AAZ21256.1 1xPhospho [T746]	0	1319.54	0.0001454	0.002868	2.44	61.97
[R].EISNFIQVCPK.[E]	1xPhospho [S3]	0.00014459	1	1	AAZ21256.1 1xPhospho [S1473]	0	1357.62	1.068e-05	0.0002031	2.97	80.06
[R].YCTVPEINSVPNTLDQEILPEIK.[E]	1xPhospho [S9]	0.00409651	1	1	AAZ21256.1 1xPhospho [S1227]	0	2695.29	0.0006602	0.02573	2.33	110.98
[K].EAYELSQSTNNMPEVCGR.[I]	1xPhospho [Y3]	7.46065e-05	1	3	AAZ21255.1 1xPhospho [Y81]	0	2107.85	3.872e-06	2.305e-10	4.8	68.37
[R].TKLLEEGGIK.[F]	1xPhospho [T1]	0.00223093	1	8	AAZ21255.1 1xPhospho [T204]	1	1167.6	0.0003244	0.01244	2	35.3
[K].ERRTNLGGSLPER.[T]	1xPhospho [T4]	0.00187425	1	1	AAZ21251.1 1xPhospho [T579]	2	1564.76	0.0002735	0.009734	2.58
[K].SFYSLGTDGYGR.[S]	1xPhospho [S4]	7.46065e-05	1	4	AAZ21251.1 1xPhospho [S948]	0	1402.57	3.872e-06	1.703e-06	3.38	76.93
[R].MNSDQIRPYTNK.[S]	1xPhospho [S3]	0.00014459	1	1	AAZ21251.1 1xPhospho [S935]	1	1546.67	7.47e-06	6.809e-05	3.45	28.23
[K].VSFVEQCLGK.[T]	1xPhospho [S2]	0.000356001	1	9	AAZ21251.1 1xPhospho [S911]	0	1189.53	3.075e-05	0.0007724	2.26	63.55
[K].ESPSEKPIPK.[D]	1xPhospho [S4]	0.00073039	1	1	AAZ21251.1 1xPhospho [S83]	1	1191.57	0.0001269	0.002279	2.29	18.61
[K].YNIDGSKPMPTK.[L]	1xPhospho [S6]	7.46065e-05	1	2	AAZ21251.1 1xPhospho [S1005]	1	1430.64	3.872e-06	2.745e-05	3.47	30.64
[K].YNIDGSKPMPTKL.[-]	1xPhospho [S6]	0.00240962	1	1	AAZ21251.1 1xPhospho [S1005]	2	1543.72	0.0003547	0.01343	3.02
[K].ESLVCDLNSNNADLTK.[E]	1xPhospho [S2]	7.46065e-05	2	1	AAZ21242.2S 1xPhospho [S101]	0	1815.78	3.872e-06	4.8e-07	3.53	79.57
[K].EHCEYFENEIK.[K]	1xPhospho [Y5]	0.00120767	1	6	AAZ21241.1 1xPhospho [Y60]	0	1520.58	0.0001891	0.005822	1.97	49.11
[K].DSNNYDVNLDDFK.[G]	1xPhospho [Y5]	7.46065e-05	1	9	AAZ21237.1 1xPhospho [Y47]	0	1638.63	3.872e-06	1.322e-08	3.69	70.44
[K].VVTGSSIMPQK.[K]	1xPhospho [S5]	7.46065e-05	1	4	AAZ21236.1 1xPhospho [S]	0	1226.59	3.872e-06	3.762e-05	2.71	40.91
[K].TYEFVGPICESTDK.[F]	1xPhospho [Y2]	7.46065e-05	1	8	AAZ21234.1 1xPhospho [Y331]	0	1668.69	3.872e-06	5.114e-06	2.27	83.08
[K].FGTPTYCYSHK.[R]	1xPhospho [T3]	0.000290278	1	8	AAZ21234.1 1xPhospho [T24]	0	1383.54	2.431e-05	0.0004375	2.37	38.29
[K].MEFEETDNLPDTLRGDGGFGSTGK.[-]	1xPhospho [S21]	0.00073039	3	4	AAZ21225.2 1xPhospho [S142]; AAZ21225.1 1xPhospho [S114]	1	2653.11	0.0001391	0.002699	5.37	85.69
[R].QSLYNTSDIEK.[F]	1xPhospho [S7]	0.000219704	1	2	AAZ21224.1 1xPhospho [S81]	0	1377.59	1.414e-05	0.000339	3.31	48.49
[K].VSLSNLHR.[Q]	1xPhospho [S2]	0.000785971	1	5	AAZ21224.1 1xPhospho [S]	0	1005.49	0.0001509	0.003266	1.33	19.68
[K].LNDDQISK.[F]	1xPhospho [S7]	0.00120767	1	1	AAZ21222.1 1xPhospho [S160]	0	1012.43	0.0001861	0.005635	2.98	20.6
[K].ASSVQFIHFK.[L]	1xPhospho [S3]	0.00014459	1	4	AAZ21222.1 1xPhospho [S146]	0	1243.59	1.068e-05	0.0002008	2.82	59.73
[K].SVSDIDEYIVDIAQNEGLAEGLQEIDGGVTVHNACHAR.[A]	1xPhospho [Y8]	7.46065e-05	1	1	AAZ21221.1 1xPhospho [Y313]	0	4117.88	3.872e-06	6.305e-16	7.3
[K].ADIEGYNDVASVFR.[S]	1xPhospho [S11]	7.46065e-05	1	8	AAZ21220.1 1xPhospho [S43]	0	1635.71	3.872e-06	9.802e-08	3.98	88.98
[K].SYFDTNVTEHHHFFDEDTNELIDCSNEEIDSVNIK.[R]	1xPhospho [S25]	7.46065e-05	1	1	AAZ21219.1 1xPhospho [S107]	0	4236.77	3.872e-06	1.59e-05	3.95
[-].MKKNSFTYDELISCGNGELFGPGNAK.[L]	1xPhospho [S5]; 1xMet-loss [N-Term]	0.00102366	1	1	AAZ21218.1 1xPhospho [S5]; 1xMet-loss [N-Term]	2	2769.26	0.000174	0.004801	2.23	108.02
[R].VVVTGLGVVSCLGNNQEEVYQSLLNSK.[S]	2xPhospho [S10; S22]	0.0066633	1	1	AAZ21217.1 2xPhospho [S13; S25]	0	3009.4	0.001092	0.04865	1.6
[K].SGISFCEEYK.[E]	1xPhospho [S1]	0.00014459	1	13	AAZ21217.1 1xPhospho [S31]	0	1242.47	7.47e-06	6.332e-05	2.22	62.14
[K].DISNFKTGIVMGSGGPSIENVVLSVDKTR.[A]	1xPhospho [S24]; 1xOxidation [M11]	0.00479233	1	14	AAZ21217.1 1xPhospho [S115]	2	3116.53	0.0007675	0.03029	2.82	91.58
[K].GLYVDVGCHHPSR.[I]	1xPhospho [Y3]	7.46065e-05	1	3	AAZ21214.1 1xPhospho [Y53]	0	1519.65	3.872e-06	3.834e-07	2.87	32.32
[R].IVSEITESNGSSSMASVCGASLALMDAGVPIK.[E]	1xPhospho [S12]	7.46065e-05	1	3	AAZ21213.1 1xPhospho [S]	0	3204.49	3.872e-06	5.643e-10	5.86	111.46
[K].PASPITNDYEK.[R]	1xPhospho [S3]	7.46065e-05	1	4	AAZ21210.1 1xPhospho [S77]	0	1314.56	3.872e-06	1.48e-07	3.74	31.98
[R].TASVPKPASPITNDYEK.[R]	1xPhospho [S3]	7.46065e-05	1	1	AAZ21210.1 1xPhospho [S71]	1	1897.89	3.872e-06	2.219e-06	3.48	46.76
[K].QVSNGQECGITLK.[D]	1xPhospho [S3]	7.46065e-05	1	8	AAZ21210.1 1xPhospho [S701]	0	1456.65	3.872e-06	5.344e-06	3.5	42.62
[K].SAINQITHDEVKPK.[I]	1xPhospho [S1]	7.46065e-05	1	4	AAZ21210.1 1xPhospho [S551]	1	1659.81	3.872e-06	5.673e-08	3.68	29.32
[R].SMASLKR.[A]	1xPhospho [S4]	0.00771841	1	3	AAZ21210.1 1xPhospho [S132]	1	872.406	0.001294	0.06169	1.67	18.86
[R].ALSDEIEAR.[S]	1xPhospho [S3]	0.00014459	1	4	AAZ21210.1 1xPhospho [S120]	0	1083.47	1.068e-05	0.0002895	2.98	42.67
[K].DFNEEELYINPTGNFVIGGPDGDCGLTGR.[K]	1xPhospho [Y8]	7.46065e-05	1	1	AAZ21208.1 1xPhospho [Y229]	0	3179.37	3.872e-06	2.425e-10	4.33
[R].VACETLTTTNK.[V]	1xPhospho [T5]	0.000687861	1	22	AAZ21208.1 1xPhospho [T47]	0	1260.55	0.0001089	0.001638	2.59	29.63
[R].GPSIKEEDLIQK.[V]	1xPhospho [S3]	7.46065e-05	1	3	AAZ21208.1 1xPhospho [S64]	1	1436.7	3.872e-06	3.338e-06	3.74	43.5
[K].IESHLHAQSADIAMGVDSSSNK.[D]	1xPhospho [S19]	7.46065e-05	1	1	AAZ21208.1 1xPhospho [S114]	0	2377.05	3.872e-06	1.503e-07	4.15
[K].IDVVSECTLWSK.[K]	1xPhospho [S5]	0.00055743	1	1	AAZ21206.1 1xPhospho [S8]	0	1459.65	6.358e-05	0.001163	2.15	90.57
[K].NAIQFLANQFINNGSIEK.[K]	1xPhospho [S15]	0.00169131	1	1	AAZ21205.1 1xPhospho [S90]	0	2101.01	0.0002618	0.00867	1.41
[K].YEEVPSLCEK.[F]	1xPhospho [Y1]	0.00252947	1	2	AAZ21202.1 1xPhospho [Y105]	0	1276.52	0.0003759	0.01404	0.93	55.43
[K].QGVQNLLCHYLPEVK.[E]	1xPhospho [Y10]	0.000290278	1	10	AAZ21199.1 1xPhospho [Y170]	0	1820.88	2.431e-05	0.0005298	2.46	99.76
[K].MSKSDPSDLSR.[I]	1xPhospho [S4]	0.00014459	1	2	AAZ21198.1 1xPhospho [S202]	1	1302.54	1.068e-05	0.0001349	2.08	19.99
[K].EIYNYCLK.[I]	1xPhospho [Y3]	0.00289028	1	1	AAZ21194.1 1xPhospho [Y277]	0	1125.47	0.0004092	0.01515	1.77	61.24
[K].SDYVLCEDTR.[I]	1xPhospho [S1]	0.000356001	1	3	AAZ21194.1 1xPhospho [S40]	0	1280.49	2.745e-05	0.0005941	1.77	50.67
[K].KSDYVLCEDTR.[I]	1xPhospho [S2]	0.00014459	1	3	AAZ21194.1 1xPhospho [S40]	1	1408.58	1.068e-05	0.0001647	2.16	35.17
[R].TDVETLEPFKSDPK.[G]	1xPhospho [S11]	0.0066633	1	2	AAZ21194.1 1xPhospho [S218]	1	1685.77	0.001092	0.04864	1.96	41.07
[K].LGEAIYK.[S]	1xPhospho [Y6]	0.000620841	1	5	AAZ21190.1 1xPhospho [Y598]	0	873.412	0.0001026	0.001583	2.46	28.11
[K].LGEAIYKSQEK.[K]	1xPhospho [S8]	7.46065e-05	1	1	AAZ21190.1 1xPhospho [S600]	1	1345.64	3.872e-06	4.887e-06	3.17	25.11
[R].NQADTLLHSTEK.[N]	1xPhospho [S9]	7.46065e-05	1	1	AAZ21190.1 1xPhospho [S540]	0	1436.64	3.872e-06	2.669e-06	2.77	26.77
[K].SASPEELK.[S]	1xPhospho [S1]	0.000424016	1	1	AAZ21189.1 1xPhospho [S15]	0	940.402	3.745e-05	0.0008284	2.67	22.25
[K].EISPTGTCLILITPDAER.[T]	1xPhospho [S3]	7.46065e-05	1	4	AAZ21186.1 1xPhospho [S107]	0	2008.97	3.872e-06	2.003e-08	4.1	108.31
[K].YAYGPVTVGYQK.[S]	1xPhospho [Y1]	7.46065e-05	1	13	AAZ21181.1 1xPhospho [Y]	0	1425.65	3.872e-06	1.122e-06	2.64	64.41
[R].GGLTTAVNDVK.[G]	1xPhospho [T4]	7.46065e-05	1	5	AAZ21181.1 1xPhospho [T]	0	1154.55	3.872e-06	4.63e-05	2.42	51.97
[R].KYPPNPEAR.[V]	1xPhospho [Y2]	0.000785971	1	2	AAZ21180.1 1xPhospho [Y35]	1	1151.52	0.0001454	0.002868	1.2	17.8
[K].EPFDGLFTQGMVCHETYK.[D]	1xPhospho [T8]	7.46065e-05	1	3	AAZ21179.1 1xPhospho [T568]	0	2181.9	3.872e-06	1.81e-07	3.16	97.62
[R].FCSPHNLDR.[G]	1xPhospho [S3]	0.00235008	1	15	AAZ21179.1 1xPhospho [S507]	0	1168.46	0.0003456	0.01305	1.13	27.57
[K].EISTCSEDYYK.[H]	1xPhospho [S3]	0.000290278	1	3	AAZ21179.1 1xPhospho [S125]	0	1417.52	2.431e-05	0.0005496	1.47	44.84
[K].NNIEQAITACKPPIFWK.[D]	1xPhospho [T8]	7.46065e-05	1	1	AAZ21177.1 1xPhospho [T267]	1	2053	3.872e-06	1.345e-05	2.97
[K].NNSGSLLLEYK.[D]	1xPhospho [S3]	7.46065e-05	1	3	AAZ21176.1 1xPhospho [S258]	0	1317.61	3.872e-06	5.831e-06	2.74	69.07
[R].SHIANCLR.[L]	1xPhospho [S1]	0.00102366	1	7	AAZ21176.1 1xPhospho [S157]	0	993.434	0.000174	0.004994	1.28	21.02
[K].IETIGEMSCNPAIGGLGK.[G]	1xCarbamidomethyl [C9]; 2xPhospho [T3; S8]	0.00211011	1	1	AAZ21173.1 2xPhospho [T41; S46]	0	2006.84	0.0003128	0.01121	1.53	112.93
[K].IETIGEMSCNPAIGGLGK.[G]	1xPhospho [T3]	7.46065e-05	1	4	AAZ21173.1 1xPhospho [T41]	0	1869.85	3.872e-06	4.02e-09	3.89	89.85
[K].IETIGEMSCNPAIGGLGK.[G]	1xPhospho [T3]; 1xOxidation [M7]	7.46065e-05	1	2	AAZ21173.1 1xPhospho [T41]	0	1885.84	3.872e-06	2.326e-09	3.88	74.44
[R].QHLEQSLNCLK.[N]	1xPhospho [S6]	0.00163247	1	6	AAZ21172.1 1xPhospho [S389]	0	1392.63	0.0002405	0.007984	2.36	40.09
[-].MSIKPENINLNK.[I]	1xPhospho [S2]; 1xMet-loss [N-Term]	7.46065e-05	1	18	AAZ21171.1 1xPhospho [S2]; 1xMet-loss [N-Term]	1	1349.68	3.872e-06	1.755e-06	3.34	37.04
[R].IISPMGTMDAIEFINSK.[L]	1xPhospho [T7]	7.46065e-05	1	1	AAZ21170.1 1xPhospho [T394]	0	1946.9	3.872e-06	9.042e-07	3.7
[K].VLTGGVDANALQRPK.[R]	1xPhospho [T3]	7.46065e-05	1	4	AAZ21170.1 1xPhospho [T288]	1	1618.83	3.872e-06	7.003e-08	4.34	50.36
[K].TMILQSIANSIAK.[N]	1xPhospho [T1]; 1xOxidation [M2]	7.46065e-05	1	2	AAZ21170.1 1xPhospho [T187]	0	1485.74	3.872e-06	4.759e-08	3.56	100.38
[K].TMILQSIANSIAK.[N]	1xPhospho [T1]	7.46065e-05	1	10	AAZ21170.1 1xPhospho [T187]	0	1469.74	3.872e-06	4.477e-09	2.66	106.86
[K].AGKTMILQSIANSIAK.[N]	1xPhospho [T4]	7.46065e-05	1	2	AAZ21170.1 1xPhospho [T187]	1	1725.9	3.872e-06	3.645e-08	5.16	97.94
[R].AMESNYLAGPDDIYVSPSQIR.[K]	1xPhospho [S18]	7.46065e-05	1	9	AAZ21170.1 1xPhospho [S83]	0	2406.07	3.872e-06	3.448e-13	6.15	100.66
[R].AYNAVIPSSGK.[V]	1xPhospho [S9]	0.00014459	1	5	AAZ21170.1 1xPhospho [S283]	0	1186.55	7.47e-06	6.03e-05	2.82	38.51
[K].LKSSEQLIAQAEK.[L]	1xPhospho [S4]	7.46065e-05	1	3	AAZ21170.1 1xPhospho [S11]	1	1524.77	3.872e-06	1.253e-10	4.58	35.37
[K].TLNIPLVNEQSIPESLK.[K]	1xPhospho [T1]	0.00810636	1	2	AAZ21166.1 1xPhospho [T171]	0	1975.01	0.001364	0.066	2.4	41.2
[K].LSCVVGLTTEPQR.[L]	1xPhospho [S2]	7.46065e-05	1	15	AAZ21166.1 1xPhospho [S193]	0	1482.7	3.872e-06	4.43e-06	3.56	69.32
[K].ASHVPSGQHALNEEYYER.[I]	1xPhospho [S2]	7.46065e-05	1	6	AAZ21166.1 1xPhospho [S]	0	2166.92	3.872e-06	2.429e-07	3.63	35.82
[K].THQLISSVCISR.[G]	1xPhospho [T1]	0.00014459	1	4	AAZ21165.1 1xPhospho [T106]	0	1423.68	1.068e-05	0.0002934	2.03	50.87
[R].TQHTALIDCDLLAK.[V]	1xPhospho [T1]	7.46065e-05	1	5	AAZ21162.1 1xPhospho [T]	0	1621.77	3.872e-06	1.472e-07	2.94	71.33
[K].NIENPYLSK.[D]	1xPhospho [S8]	0.00102366	1	5	AAZ21158.1 1xPhospho [S121]	0	1157.52	0.000174	0.005077	2.31	45.88
[K].ASLATRESFR.[K]	1xPhospho [T5]	0.00211011	1	2	AAZ21157.1 1xPhospho [T165]	1	1217.57	0.0003156	0.01169	1.43	28.56
[K].RYAHAMIPMDETLTR.[V]	1xPhospho [T14]; 1xOxidation [M9]	0.00715036	1	1	AAZ21155.1 1xPhospho [T104]	1	1900.84	0.00122	0.05846	2.51	49.57
[R].YAHAMIPMDETLTR.[V]	1xPhospho [T11]; 1xOxidation [M8]	0.00682074	1	20	AAZ21155.1 1xPhospho [T102]	0	1744.74	0.001124	0.05147	2.3	56.26
[R].YAHAMIPMDETLTR.[V]	1xPhospho [T11]	0.00660744	1	12	AAZ21155.1 1xPhospho [T]	0	1760.74	0.001077	0.04753	2.68	46.21
[K].SVISATTDYSSNIVCSVEK.[E]	1xPhospho [S1]	7.46065e-05	1	18	AAZ21154.1 1xPhospho [S]	0	2082.93	3.872e-06	3.131e-09	3.86	88.2
[K].ASTSFLQR.[K]	1xPhospho [S4]	0.00205413	1	3	AAZ21147.1 1xPhospho [S658]	0	989.445	0.0002916	0.01046	2.39	38.71
[K].SYTNENEIISEFIPQEEITNLIQEDLPFIK.[S]	1xPhospho [S10]	7.46065e-05	1	1	AAZ21147.1 1xPhospho [S208]	0	3646.75	3.872e-06	1.776e-06	4.34
[-].MSDLLNKK.[C]	1xPhospho [S2]	0.00632815	1	3	AAZ21144.1 1xPhospho [S2]	1	1028.48	0.001015	0.04448	1.24	32.02
[K].FGCYTVPDFVGTR.[Y]	1xPhospho [Y4]	0.000290278	1	6	AAZ21139.1 1xPhospho [Y136]	0	1541.65	2.431e-05	0.000447	2.88	101.32
[R].IPSGKTVTGK.[-]	1xPhospho [T6]	0.00375074	1	1	AAZ21139.1 1xPhospho [T598]	1	1067.55	0.0006008	0.02303	1.96	18.71
[K].WYEDGTLNASANCIDR.[H]	1xPhospho [Y2]	7.46065e-05	1	3	AAZ21136.1 1xPhospho [Y105]	0	1907.76	3.872e-06	2.086e-08	3.42	75.39
[R].LCISQSWPGQMR.[T]	1xPhospho [S4]; 1xOxidation [M11]	0.00073039	1	1	AAZ21136.1 1xPhospho [S500]	0	1501.63	0.0001145	0.002047	2.61	75.78
[R].LCISQSWPGQMR.[T]	1xPhospho [S4]	0.000356001	1	5	AAZ21136.1 1xPhospho [S500]	0	1485.64	2.745e-05	0.000592	2.64	86.92
[R].VNDCESEYIITADEGVR.[G]	1xPhospho [S6]	7.46065e-05	1	17	AAZ21136.1 1xPhospho [S215]	0	1992.83	3.872e-06	3.679e-08	4.41	80.68
[K].VLEGDCETAVGAFANIEGNK.[I]	1xPhospho [T8]	7.46065e-05	1	5	AAZ21132.1 1xPhospho [T247]	0	2116.93	3.872e-06	1.048e-08	4.36	98.42
[K].ENCTVTITHSK.[T]	1xPhospho [T4]	0.00014459	1	18	AAZ21128.1 1xPhospho [T183]	0	1312.56	1.068e-05	0.0002064	2.3	21.05
[K].IEELNKDESISGILVQLPLPK.[H]	1xPhospho [S9]	0.000620841	1	1	AAZ21128.1 1xPhospho [S89]	1	2415.28	0.0001059	0.001592	2.84
[K].SINCETINTNDLK.[N]	1xPhospho [S1]	7.46065e-05	1	3	AAZ21119.1 1xPhospho [S306]	0	1544.67	3.872e-06	1.468e-05	2.62	57.99
[K].WLQENYDAEVICYTADVGQEIDR.[K]	1xPhospho [Y6]	7.46065e-05	1	1	AAZ21115.1 1xPhospho [Y28]	0	2810.2	3.872e-06	5.734e-13	5.14
[K].VCFAQSVPVLQAPK.[S]	1xPhospho [S6]	7.46065e-05	1	31	AAZ21114.1 1xPhospho [S51]	0	1566.77	3.872e-06	1.619e-05	2.87	96.55
[K].TDCIDLYQLHWPER.[K]	1xPhospho [T1]	7.46065e-05	1	13	AAZ21113.1 1xPhospho [T121]	0	1868.8	3.872e-06	6.45e-07	4.01	99.73
[K].DCYNFNDFRK.[L]	1xPhospho [Y3]	0.00157713	1	11	AAZ21101.1 1xPhospho [Y7]	1	1401.53	0.0002167	0.006572	1.68	55.75
[K].DCYNFNDFR.[K]	1xPhospho [Y3]	0.00157713	1	4	AAZ21101.1 1xPhospho [Y7]	0	1273.43	0.0002255	0.007226	1.41	78.15
[K].ALAAGATACSFGK.[M]	1xPhospho [T7]	0.000424016	1	7	AAZ21101.1 1xPhospho [T328]	0	1247.55	3.745e-05	0.0008004	2.25	48.07
[R].AIDIGCTAIMISNHGGR.[Q]	1xPhospho [T7]	7.46065e-05	1	2	AAZ21101.1 1xPhospho [T272]	0	1808.82	3.872e-06	9.891e-08	3.63	79.2
[K].CMHEAGVAIVPGTAFGK.[T]	1xPhospho [T13]	0.00014459	1	12	AAZ21100.1 1xPhospho [T354]	0	1767.8	7.47e-06	8.415e-05	2.89	72.28
[K].CMHEAGVAIVPGTAFGK.[T]	1xPhospho [T13]; 1xOxidation [M2]	0.000219704	1	4	AAZ21100.1 1xPhospho [T354]	0	1783.79	1.414e-05	0.0003346	2.79	65.38
[K].LIHEGLNSLPGVECSLPGGAFYAFPK.[V]	1xPhospho [S15]	7.46065e-05	1	5	AAZ21100.1 1xPhospho [S]	0	2796.35	3.872e-06	2.936e-11	4.92	108.09
[R].ELMCEMFNNTDIQQQLDIK.[K]	1xPhospho [T10]	7.46065e-05	1	1	AAZ21099.1 1xPhospho [T447]	0	2393.02	3.872e-06	4.8e-05	2.62
[K].CVVTQPGVTNLGITHAVQHK.[N]	1xPhospho [T4]	7.46065e-05	1	14	AAZ21099.1 1xPhospho [T123]	0	2182.08	3.872e-06	9.714e-12	4.64	59.42
[K].LPVANCFHAGDGNLHPLIMFDGSDK.[E]	1xPhospho [S23]	0.00235008	1	1	AAZ21099.1 1xPhospho [S400]	0	2748.23	0.0003396	0.01273	2.11	98.46
[-].MSELVLPK.[I]	1xPhospho [S2]; 1xMet-loss [N-Term]	0.00073039	1	11	AAZ21099.1 1xPhospho [S2]; 1xMet-loss [N-Term]	0	865.443	0.0001145	0.001956	2.22	48.79
[K].GTIAGHLACNFAGSR.[R]	1xPhospho [T2]	7.46065e-05	1	7	AAZ21098.1 1xPhospho [T117]	0	1554.69	3.872e-06	1.173e-06	2.96	54.33
[K].IAYHSACSMQHGQK.[V]	1xPhospho [Y3]; 1xOxidation [M9]	7.46065e-05	1	8	AAZ21097.1 1xPhospho [Y320]	0	1656.67	3.872e-06	9.017e-09	2.8	17.39
[K].IAYHSACSMQHGQK.[V]	1xPhospho [Y3]	7.46065e-05	1	11	AAZ21097.1 1xPhospho [Y320]	0	1640.67	3.872e-06	2.6e-07	3.59	19.15
[K].GNLDAILSNTSGCGTTMK.[D]	1xPhospho [S8]	0.000290278	1	3	AAZ21097.1 1xPhospho [S261]	0	1862.8	2.431e-05	0.0004863	2.26	79.37
[K].LSCFASPILNHEGK.[T]	1xPhospho [S2]	7.46065e-05	1	3	AAZ21094.1 1xPhospho [S158]	0	1595.73	3.872e-06	1.924e-07	3.77	68.33
[K].ATGDIPGDCSYEEISK.[K]	1xPhospho [T2]	7.46065e-05	1	20	AAZ21092.1 1xPhospho [T36]	0	1764.7	3.872e-06	1.171e-07	2.9	62.49
[K].VNVYQTSDAILAEQLK.[G]	1xPhospho [S7]	7.46065e-05	1	1	AAZ21087.1 1xPhospho [S319]	0	1871.92	3.872e-06	1.155e-09	2.91	86.73
[R].YSDSLADLMNTHK.[V]	1xPhospho [S2]	0.00055743	1	1	AAZ21087.1 1xPhospho [S301]	0	1574.66	5.053e-05	0.001053	2.05	70.56
[K].TGLIDAAEFNNPTSDSQFGMQDVSK.[H]	1xPhospho [S16]; 1xOxidation [M20]	0.00073039	1	1	AAZ21087.1 1xPhospho [S238]	0	2768.18	0.0001117	0.001804	2.68
[R].LNSLSPAHQAILK.[N]	1xPhospho [S3]	7.46065e-05	1	7	AAZ21087.1 1xPhospho [S]	0	1471.77	3.872e-06	1.384e-05	3.52	47.31
[K].DIIGTFEMPTECGSPVRK.[K]	1xPhospho [T5]	7.46065e-05	1	4	AAZ21084.1 1xPhospho [T85]	1	2059.92	3.872e-06	3.563e-07	3.91	89.57
[K].SGQISSVEVCNQYIER.[I]	1xPhospho [S1]	7.46065e-05	1	19	AAZ21084.1 1xPhospho [S]	0	1891.83	3.872e-06	3.857e-07	2.73	66.95
[K].MGGIEGIMSFMPGVSK.[M]	1xPhospho [S15]	7.46065e-05	1	2	AAZ21078.1 1xPhospho [S]	0	1720.75	3.872e-06	1.591e-08	3.99	110.98
[K].SISLICGHFEGVDER.[L]	1xPhospho [S1]	7.46065e-05	1	6	AAZ21076.1 1xPhospho [S]	0	1741.76	3.872e-06	7.018e-07	3.04	78.51
[R].IQYFEGVCIAR.[K]	1xPhospho [Y3]	0.00014459	1	26	AAZ21075.1 1xPhospho [Y46]	0	1378.62	1.068e-05	0.0002131	1.67	89.72
[K].DRIQYFEGVCIAR.[K]	1xPhospho [Y5]	0.00014459	1	20	AAZ21075.1 1xPhospho [Y46]	1	1649.75	1.068e-05	0.0002572	1.98	81.76
[K].IQVDTLESNCK.[E]	1xPhospho [T5]	0.00386543	1	11	AAZ21074.1 1xPhospho [T85]	0	1329.58	0.0006127	0.02364	1.15	43.91
[R].MTICNMTIEGGAR.[A]	1xPhospho [T2]	7.46065e-05	1	6	AAZ21074.1 1xPhospho [T218]	0	1476.6	3.872e-06	1.784e-05	2.48	76.9
[K].KASHVQAMVVPGSGLVK.[E]	1xPhospho [S3]	0.000968682	1	1	AAZ21074.1 1xPhospho [S369]	1	1787.92	0.0001656	0.004301	2.09	50.28
[K].SLDFEIDEDLAGGCSYDK.[H]	1xPhospho [S1]	7.46065e-05	1	1	AAZ21072.1 1xPhospho [S37]	0	2056.81	3.872e-06	4.285e-07	3.32
[K].DVELSHMLADNCAMQLLK.[N]	1xPhospho [S5]	7.46065e-05	1	5	AAZ21072.1 1xPhospho [S224]	0	2110.94	3.872e-06	1.22e-08	3.46	108.11
[K].DDASAACNDYLK.[A]	1xPhospho [S4]	0.000219704	1	6	AAZ21071.1 1xPhospho [S512]	0	1365.5	1.414e-05	0.0003251	2.46	45.73
[-].MSHYDTNLDK.[N]	1xPhospho [S2]; 1xMet-loss [N-Term]	0.00014459	1	2	AAZ21070.1 1xPhospho [S2]; 1xMet-loss [N-Term]	0	1172.46	7.47e-06	8.372e-05	3.47	19.41
[K].PFSLQTIHSLLDSAEGCEVYDK.[R]	1xPhospho [T6]	7.46065e-05	1	1	AAZ21067.1 1xPhospho [T254]	0	2532.14	3.872e-06	7.286e-12	4.59
[K].GADWLGDQDSIEYLCK.[E]	1xPhospho [S10]	7.46065e-05	1	7	AAZ21064.1 1xPhospho [S87]	0	1892.78	3.872e-06	1.854e-05	3.33	100.59
[K].YGVPFSRTDDGK.[I]	1xPhospho [S6]	0.00211011	1	3	AAZ21064.1 1xPhospho [S110]	1	1421.61	0.0003128	0.01137	2.64	40.41
[K].YGVPFSR.[T]	1xPhospho [S6]	0.00211011	1	4	AAZ21064.1 1xPhospho [S110]	0	905.392	0.0003038	0.01074	2.61	51.71
[R].VDTYEVDMDNCPSK.[V]	1xPhospho [T3]; 1xOxidation [M8]	0.00014459	3	1	AAZ21063.1 1xPhospho [T47]	0	1711.62	1.068e-05	0.000152	1.57	35.51
[K].NHLVVMPDCDLDGAVNGLMGAAYGSAGER.[C]	1xPhospho [Y23]	7.46065e-05	1	5	AAZ21062.1 1xPhospho [Y274]	0	3012.3	3.872e-06	1.585e-09	4.16	105.24
[R].LASKTDLDK.[A]	1xPhospho [T5]	0.00375074	1	1	AAZ21062.1 1xPhospho [T41]	1	1070.51	0.0006008	0.02298	1.17
[R].CMAQSVAVAVGDIGDELVAR.[L]	1xPhospho [S5]; 1xOxidation [M2]	7.46065e-05	1	8	AAZ21062.1 1xPhospho [S285]	0	2099.95	3.872e-06	2.19e-10	4.97	108.3
[R].CMAQSVAVAVGDIGDELVAR.[L]	1xPhospho [S5]	7.46065e-05	1	14	AAZ21062.1 1xPhospho [S285]	0	2083.96	3.872e-06	5.512e-11	3.49	114.16
[K].LISGSSDR.[K]	1xPhospho [S3]	0.00923563	1	1	AAZ21062.1 1xPhospho [S14]	0	914.398	0.001522	0.07627	1.57	22.46
[K].GSAFYAPAASGVQMAEAYLK.[D]	1xPhospho [S2]	7.46065e-05	1	5	AAZ21061.1 1xPhospho [S229]	0	2111.95	3.872e-06	1.291e-09	4.82	108.11
[K].IDITDEISDADCEK.[I]	1xPhospho [T4]	7.46065e-05	1	34	AAZ21060.1 1xPhospho [T152]	0	1646.65	3.872e-06	1.847e-07	3.87	70.22
[K].VNFDSNALFR.[H]	1xPhospho [S5]	7.46065e-05	1	27	AAZ21060.1 1xPhospho [S220]	0	1262.56	3.872e-06	1.235e-05	3.25	83.48
[K].KMEECGITIAK.[S]	1xPhospho [T8]	0.00643879	1	2	AAZ21059.1 1xPhospho [T273]	1	1302.58	0.00103	0.04522	1.53	37.67
[K].VICQGFTGTHGTFHSEQALK.[Y]	1xPhospho [T7]	7.46065e-05	1	30	AAZ21059.1 1xPhospho [T]	0	2241.02	3.872e-06	4.249e-10	4.08	51.63
[K].NANFYWCQEEPK.[N]	1xPhospho [Y5]	0.00120767	1	4	AAZ21058.1 1xPhospho [Y902]	0	1608.62	0.0001923	0.005855	1.95	76.57
[K].TYCGPIGYEYMHISNPTER.[K]	1xPhospho [Y2]	7.46065e-05	1	6	AAZ21058.1 1xPhospho [Y]	0	2310.96	3.872e-06	3.47e-09	4.54	85.84
[K].HCVSNIEDFGK.[D]	1xPhospho [S4]	0.000290278	1	4	AAZ21058.1 1xPhospho [S811]	0	1328.53	2.431e-05	0.0004489	1.99	42.38
[K].ILVPVLGESITEATVAK.[W]	1xPhospho [S9]	7.46065e-05	1	35	AAZ21057.1 1xPhospho [S13]	0	1819.98	3.872e-06	1.032e-11	4.55	107.74
[K].TNSSNNNNEILSPAVR.[K]	1xPhospho [S12]	7.46065e-05	1	31	AAZ21057.1 1xPhospho [S]	0	1809.81	3.872e-06	1.39e-08	4.73	50.62
[R].TCHAHPTFSEAVK.[E]	1xPhospho [T1]	7.46065e-05	1	21	AAZ21056.1 1xPhospho [T]	0	1507.64	3.872e-06	2.917e-07	3.9	23.24
[K].ADFDCDVVLISVGR.[K]	1xPhospho [S11]	0.0058343	1	1	AAZ21056.1 1xPhospho [S270]	0	1588.71	0.0008679	0.03537	1.35	107.04
[K].KADFDCDVVLISVGR.[K]	1xPhospho [S12]	0.00014459	1	9	AAZ21056.1 1xPhospho [S270]	1	1716.8	7.47e-06	8.471e-05	2.33	90.3
[K].SFVETCSVK.[R]	1xPhospho [S1]	0.000356001	1	6	AAZ21054.1 1xPhospho [S102]	0	1079.45	3.075e-05	0.0007472	1.52	39.24
[K].LYCIYVAIGQK.[R]	1xPhospho [Y2]	0.00014459	1	1	AAZ21053.1 1xPhospho [Y201]	0	1350.65	7.47e-06	6.082e-05	1.57	99.71
[R].TGSIVDTPVGK.[E]	1xPhospho [S3]	0.00014459	1	1	AAZ21053.1 1xPhospho [S93]	0	1153.55	1.068e-05	0.0002344	2.06	40.88
[R].EMAAFAQFGSDLDASTQK.[L]	1xPhospho [S10]; 1xOxidation [M2]	7.46065e-05	1	2	AAZ21053.1 1xPhospho [S409]	0	2012.83	3.872e-06	1.974e-08	4
[R].EMAAFAQFGSDLDASTQK.[L]	1xPhospho [S10]	7.46065e-05	1	4	AAZ21053.1 1xPhospho [S409]	0	1996.84	3.872e-06	1.167e-10	4.49	94.13
[R].GLCGGFNTNIIK.[K]	1xPhospho [T8]	0.0082169	1	2	AAZ21052.1 1xPhospho [T96]	0	1316.61	0.001405	0.06931	1.16	84.61
[K].EEFDVCTIFYNK.[F]	1xPhospho [T7]	0.00163247	1	11	AAZ21052.1 1xPhospho [T174]	0	1587.64	0.0002375	0.007861	2.28	107.15
[K].GFAAICNGEYDHLPEAAFYMVGTIEEAVEK.[A]	1xPhospho [Y10]	7.46065e-05	1	2	AAZ21051.1 1xPhospho [Y442]	0	3354.47	3.872e-06	6.76e-08	4.31
[K].TVLIMELINNVAK.[A]	1xPhospho [T1]	0.000290278	1	1	AAZ21051.1 1xPhospho [T156]	0	1537.81	2.431e-05	0.0005368	2.13
[K].FDGELPEILSALECK.[N]	1xPhospho [S10]	0.00014459	1	5	AAZ21051.1 1xPhospho [S27]	0	1743.79	1.068e-05	0.0002768	2.45	113.87
[R].FTQAGSEVSALLGR.[I]	1xPhospho [S6]	7.46065e-05	1	1	AAZ21051.1 1xPhospho [S259]	0	1515.72	3.872e-06	3.297e-06	1.81	90.27
[K].ECDGLISYELPK.[N]	1xPhospho [S7]	0.000785971	1	5	AAZ21049.1 1xPhospho [S79]	0	1446.62	0.0001509	0.003169	2.15	90.34
[K].DCDDAISHINK.[Y]	1xPhospho [S7]	0.00120767	1	21	AAZ21045.1 1xPhospho [S330]	0	1310.51	0.0001891	0.005741	2.79	31.33
[K].FTTLNPNLGVASYDDK.[E]	1xPhospho [T2]	7.46065e-05	1	7	AAZ21043.1 1xPhospho [T]	0	1834.83	3.872e-06	3.019e-08	3.74	83.77
[K].EILAYGDDKTIEVGSPVVEGAK.[V]	2xPhospho [T10; S15]	0.00810636	1	1	AAZ21041.1 2xPhospho [T48; S53]	1	2450.11	0.001373	0.06662	1.62	110.09
[K].TYSPFLPICPDTGK.[V]	1xPhospho [Y2]	7.46065e-05	1	1	AAZ21032.1 1xPhospho [Y187]	0	1618.72	3.872e-06	4.34e-05	2.93	102.57
[K].ASHQVELYDEELHCEPYK.[K]	1xPhospho [S2]	7.46065e-05	1	2	AAZ21028.1 1xPhospho [S51]	0	2269.95	3.872e-06	5.092e-10	3.78	54.61
[R].IYDTYIDEDELQECDQK.[I]	1xPhospho [T4]	7.46065e-05	1	6	AAZ21027.1 1xPhospho [T137]	0	2199.87	3.872e-06	2.056e-09	3.81	75.58
[R].IIMLTGYGNIPTAVAAIK.[E]	1xPhospho [Y7]	7.46065e-05	1	3	AAZ21025.1 1xPhospho [Y96]	0	1926.02	3.872e-06	1.09e-12	4	105.91
[K].QIQISNPSSR.[I]	1xPhospho [S5]	7.46065e-05	1	8	AAZ21025.1 1xPhospho [S]	0	1209.56	3.872e-06	3.525e-05	2.45	29
[K].IGQACYIPIGHK.[F]	1xPhospho [Y6]	0.00073039	1	2	AAZ21022.1 1xPhospho [Y376]	0	1379.65	0.0001391	0.002668	2.12	56.59
[K].VIDVQSLAGDSSDNVPGVPGIGVKTAAELINK.[Y]	1xPhospho [T25]	0.00962731	1	1	AAZ21022.1 1xPhospho [T209]	1	3243.65	0.001596	0.08032	2.92
[K].TAAELINK.[Y]	1xPhospho [T1]	0.00014459	1	8	AAZ21022.1 1xPhospho [T209]	0	939.455	1.068e-05	0.0002742	2.23	28.8
[K].LDPSQLECEWDNK.[Q]	1xPhospho [S4]	0.00014459	1	19	AAZ21021.1 1xPhospho [S146]	0	1656.66	7.47e-06	6.292e-05	2.3	82.9
[R].VMVTEADPICALQAAMEGYEVVLMDEAISK.[A]	1xPhospho [Y19]	7.46065e-05	1	2	AAZ21019.1 1xPhospho [Y255]	0	3306.51	3.872e-06	4.178e-11	3.86	117.71
[K].GETEEEAVWCIR.[Q]	1xPhospho [T3]	7.46065e-05	1	30	AAZ21019.1 1xPhospho [T103]	0	1501.6	3.872e-06	4.156e-05	3.16	80.93
[K].SKFDNLYGCR.[E]	1xPhospho [S1]	0.00073039	1	19	AAZ21019.1 1xPhospho [S185]	1	1282.53	0.0001208	0.002227	1.88	38.61
[R].WSSCNIFSTQDHAAAAIAK.[A]	1xPhospho [S2]	7.46065e-05	1	22	AAZ21019.1 1xPhospho [S]	0	2100.92	3.872e-06	1.475e-09	4.69	78.68
[R].HYGALTGLNK.[D]	1xPhospho [Y2]	7.46065e-05	1	5	AAZ21015.1 1xPhospho [Y89]	0	1153.54	3.872e-06	1.427e-08	3.17	26.24
[R].HGQSEWNLEK.[R]	1xPhospho [S4]	7.46065e-05	1	3	AAZ21015.1 1xPhospho [S12]	0	1307.54	3.872e-06	9.018e-06	3.79	31.27
[K].IEEVKKTLPDDLNIEVAFNR.[A]	1xPhospho [T7]	0.00055743	1	1	AAZ21012.1 1xPhospho [T315]	2	2423.22	6.685e-05	0.001246	3.68
[K].NDDQIVIYDNSDVISSCR.[C]	1xPhospho [Y8]	7.46065e-05	1	9	AAZ21010.1 1xPhospho [Y87]	0	2135.9	3.872e-06	9.114e-08	3.2	81.46
[K].IIDCSWHMPQTER.[N]	1xPhospho [S5]	0.000841492	1	1	AAZ21010.1 1xPhospho [S22]	0	1695.7	0.000154	0.003442	2.22
[K].NSFCLPFSELINEDHTFVSK.[E]	1xPhospho [S8]	0.00014459	1	1	AAZ21010.1 1xPhospho [S201]	0	2407.07	1.068e-05	0.000124	2.05
[K].NYCPAEEYHQR.[Y]	1xPhospho [Y2]	0.000356001	1	2	AAZ21009.1 1xPhospho [Y133]	0	1489.56	2.745e-05	0.0006033	2.25	28.64
[K].DGLLTIACER.[I]	1xPhospho [T5]	0.00300424	1	19	AAZ21002.1 1xPhospho [T129]	0	1170.52	0.0004454	0.01626	1.87	83.05
[K].TCHNISWEDDYSWIHQDDILEVLK.[D]	1xPhospho [Y11]	7.46065e-05	1	1	AAZ21001.1 1xPhospho [Y24]	0	3039.32	3.872e-06	2.999e-08	5.23	107.01
[K].EYIVFCGLGGQSTLATK.[T]	1xPhospho [Y2]	7.46065e-05	2	12	AAZ20993.2S 1xPhospho [Y88]	0	1866.87	3.872e-06	1.204e-09	2.92	104.19
[K].NSFESETIGNAVNLER.[G]	1xPhospho [S5]	7.46065e-05	2	1	AAZ20993.2S 1xPhospho [S51]	0	1859.82	3.872e-06	1.056e-05	2.4	87.47
[R].DKNSFESETIGNAVNLER.[G]	1xPhospho [S4]	7.46065e-05	2	4	AAZ20993.2S 1xPhospho [S48]	1	2102.94	3.872e-06	6.437e-10	5.81	74.11
[K].EVSLVGNNMMLDPGIGTCGK.[A]	1xPhospho [S3]	7.46065e-05	1	2	AAZ20992.1 1xPhospho [S427]	0	2114.93	3.872e-06	3.454e-09	3.71
[R].DYEFTSTCHLNDMLK.[P]	1xPhospho [T5]; 1xOxidation [M13]	0.00334953	1	2	AAZ20991.1 1xPhospho [T198]	0	1912.75	0.0005172	0.01957	1.15	68.51
[K].TASFCIDLAK.[K]	1xPhospho [T1]	0.00014459	1	1	AAZ20991.1 1xPhospho [T11]	0	1148.51	1.068e-05	0.0001521	2.11	80.19
[K].SSISSSNLTEENIK.[I]	1xPhospho [S6]	0.00838567	1	1	AAZ20991.1 1xPhospho [S73]	0	1588.71	0.001441	0.07077	1.71	48.49
[K].SSSFSASCVAVAK.[D]	1xPhospho [S1]	7.46065e-05	1	19	AAZ20991.1 1xPhospho [S]	0	1323.57	3.872e-06	6.538e-06	2.95	49.08
[K].DINCNFNSEVIK.[I]	1xPhospho [S8]	0.0067712	1	7	AAZ20990.1 1xPhospho [S123]	0	1475.62	0.001118	0.05071	1.43	70.27
[R].AAAEEGIVVGGGCALLYASQSLDTLK.[V]	1xPhospho [Y17]	7.46065e-05	1	45	AAZ20984.1 1xPhospho [Y420]	0	2616.26	3.872e-06	1.405e-13	5.65	114.4
[K].QQVGETTSDYDR.[E]	1xPhospho [Y10]	0.000785971	1	1	AAZ20984.1 1xPhospho [Y359]	0	1478.58	0.0001509	0.003253	1.88	22.4
[R].CAQIKQQVGETTSDYDR.[E]	1xPhospho [T11]	7.46065e-05	1	4	AAZ20984.1 1xPhospho [T355]	1	2021.86	3.872e-06	3.44e-05	2.14	35.92
[R].CAQIKQQVGETTSDYDREK.[L]	1xPhospho [T11]	0.00073039	1	1	AAZ20984.1 1xPhospho [T355]	2	2279	0.0001117	0.001752	2.62
[K].LENVKLTDLGSCK.[R]	1xPhospho [T7]	0.00520635	1	1	AAZ20984.1 1xPhospho [T314]	1	1499.72	0.0007974	0.03109	1.58	52.35
[K].LTDLGSCKR.[V]	1xPhospho [T2]	0.00157713	1	8	AAZ20984.1 1xPhospho [T314]	1	1072.49	0.0002255	0.007317	1.27	20.06
[K].VKDTDEIAQVGTISANGDK.[E]	1xPhospho [T4]	7.46065e-05	1	2	AAZ20984.1 1xPhospho [T140]	1	2040.95	3.872e-06	3.41e-12	4.49	48.96
[K].DSGAGGMSGGMPGGMGGMGGMGGMGM.[-]	1xPhospho [S8]; 1xOxidation [M]	0.00211011	1	11	AAZ20984.1 1xPhospho [S536]	0	2287.74	0.0003186	0.01185	1.92	27.59
[K].DNSTIISGNGKKSEIEAR.[C]	1xPhospho [S13]	7.46065e-05	1	8	AAZ20984.1 1xPhospho [S339]	2	1998.95	3.872e-06	4.239e-11	5.9	27.33
[K].DNSTIISGNGK.[K]	1xPhospho [S7]	0.00102366	1	1	AAZ20984.1 1xPhospho [S333]	0	1185.51	0.000174	0.005064	1.96	25.29
[K].ASLIASAK.[K]	1xPhospho [S2]	0.00169131	1	1	AAZ20984.1 1xPhospho [S129]	0	840.423	0.0002618	0.008605	1.04	33.93
[K].DSGAGGMSGGMPGGMGGMGGMGGMGM.[-]	1xPhospho [S2]	0.00014459	1	8	AAZ20984.1 1xPhospho [S]	0	2303.74	1.068e-05	0.0002481	3.55	20.46
[K].TAGGIIIPDTAQEK.[P]	1xPhospho [T1]	7.46065e-05	1	1	AAZ20983.1 1xPhospho [T21]	0	1493.72	3.872e-06	9.726e-07	3.04	62.96
[K].TAGGIIIPDTAQEKPQEGK.[V]	1xPhospho [T1]	7.46065e-05	1	8	AAZ20983.1 1xPhospho [T]	1	2033	3.872e-06	2.038e-10	5.26	46.99
[R].VLIEVLDSSEK.[T]	1xPhospho [S8]	7.46065e-05	1	30	AAZ20983.1 1xPhospho [S]	0	1311.64	3.872e-06	1.782e-07	3.39	76.41
[K].MICTNPDLIVDR.[G]	1xPhospho [T4]	0.00014459	1	2	AAZ20982.1 1xPhospho [T162]	0	1469.65	1.068e-05	0.0002777	2.5	83.38
[K].MICTNPDLIVDRGEK.[R]	1xPhospho [T4]	0.00375074	1	3	AAZ20982.1 1xPhospho [T162]	1	1783.81	0.0005891	0.0219	1.58	65.89
[K].AIANLGYRPTFNQK.[K]	1xPhospho [T10]	7.46065e-05	1	54	AAZ20981.1 1xPhospho [T247]	1	1672.82	3.872e-06	1.2e-09	5.76	57.55
[K].VISSTYIR.[S]	1xPhospho [T5]	0.00055743	1	16	AAZ20981.1 1xPhospho [T165]	0	1018.5	7.334e-05	0.001327	2.49	40.34
[R].DICNISIEAK.[R]	1xPhospho [S6]	0.00737583	1	5	AAZ20980.1 1xPhospho [S823]	0	1185.52	0.00125	0.05983	1.08	64.72
[R].GWFHSSLLESCGTR.[G]	1xPhospho [S5]	0.00073039	1	2	AAZ20980.1 1xPhospho [S574]	0	1659.7	0.0001145	0.00198	1.75	77.52
[K].EGSDCWFSDSPQR.[F]	1xPhospho [S3]	7.46065e-05	1	11	AAZ20980.1 1xPhospho [S506]	0	1593.57	3.872e-06	4.91e-06	3.38	69.72
[K].YLPNNFEIIENGDHVVCAVSGK.[S]	1xPhospho [Y1]	7.46065e-05	1	7	AAZ20974.1 1xPhospho [Y10]	0	2498.14	3.872e-06	9.406e-10	3.98	100.16
[K].NGCHHVINYTDTNFVEEVEK.[I]	1xPhospho [T10]	7.46065e-05	1	21	AAZ20967.1 1xPhospho [T]	0	2428.03	3.872e-06	9.145e-12	6.12	67.8
[K].GLFFTRPSIAHYTMTR.[E]	1xPhospho [S8]	7.46065e-05	1	12	AAZ20967.1 1xPhospho [S263]	1	1977.94	3.872e-06	6.723e-08	5.04	79.52
[K].IIEPVAASDGAGVK.[L]	1xPhospho [S8]	7.46065e-05	1	15	AAZ20966.1 1xPhospho [S16]	0	1406.69	3.872e-06	1.217e-07	3.54	48.59
[K].QTNNQPLCDGSHSK.[-]	1xPhospho [T2]	7.46065e-05	1	1	AAZ20963.1 1xPhospho [T66]	0	1608.65	3.872e-06	4.739e-07	3.86	18.58
[K].QPFCDGSHQGSEFTPLAYK.[A]	1xPhospho [S7]	7.46065e-05	1	11	AAZ20963.1 1xPhospho [S39]	0	2191.92	3.872e-06	5.231e-08	3.75	75.6
[K].LAHNPTCVIIGPEGDFSEEERGEILAFK.[G]	1xPhospho [T6]	7.46065e-05	1	6	AAZ20960.1 1xPhospho [T181]	1	3151.48	3.872e-06	1.454e-10	4.16	100.72
[K].TASHDDHHTPTGWK.[R]	1xPhospho [S3]	0.00073039	1	1	AAZ20958.1 1xPhospho [S7]	0	1669.68	0.0001208	0.002216	2.86	18.76
[K].INIEGNNIVLATAHPCK.[F]	1xPhospho [T12]	0.00014459	1	9	AAZ20952.1 1xPhospho [T406]	0	1886.92	7.47e-06	8.7e-05	2.52	72.22
[K].IVLFGLPGAYTSVCSAK.[H]	2xPhospho [Y10; T11]	0.00014459	1	7	AAZ20951.1 2xPhospho [Y45; T46]	0	1885.86	1.068e-05	0.0002717	3.21	114.87
[K].GIDHIVCISVNDPFVMDSWGK.[S]	1xPhospho [S9]	7.46065e-05	1	1	AAZ20951.1 1xPhospho [S76]	0	2412.08	3.872e-06	3.464e-08	4.42
[K].LQEEEDAGACEISAAQNFLSLV.[-]	1xPhospho [S13]	7.46065e-05	1	21	AAZ20951.1 1xPhospho [S]	0	2417.06	3.872e-06	1.599e-10	5.51	117.53
[K].EDICYATTNR.[Q]	1xPhospho [Y5]	0.00632815	1	2	AAZ20948.1 1xPhospho [Y202]	0	1265.49	0.001015	0.04447	1.42	37.31
[R].LVEVAEQSGCPHSELIHSDSEIPFEK.[L]	1xPhospho [S8]	7.46065e-05	1	1	AAZ20948.1 1xPhospho [S242]	0	2960.34	3.872e-06	2.286e-08	3.85	74.67
[K].EMLSNNVICNADPPAVYEK.[L]	1xPhospho [S4]	7.46065e-05	1	1	AAZ20944.1 1xPhospho [S266]	0	2186.95	3.872e-06	1.863e-08	4.49
[K].TNFLIEHGLTGIVGPNGCGK.[S]	1xPhospho [T10]	7.46065e-05	1	6	AAZ20938.1 1xPhospho [T27]	0	2107	3.872e-06	6.533e-09	4.18	91.76
[K].ICDLDISMFNSTDRK.[Y]	1xPhospho [S7]	0.00073039	1	1	AAZ20934.1 1xPhospho [S91]	1	1837.79	0.0001269	0.00235	2.26	82.52
[K].EQINSISDCNLK.[N]	1xPhospho [S5]	0.000620841	1	8	AAZ20931.1 1xPhospho [S65]	0	1443.62	8.627e-05	0.001495	2.16	47.2
[R].ANVIDVTKMSNDGK.[V]	1xPhospho [S10]	7.46065e-05	1	5	AAZ20927.1 1xPhospho [S81]	1	1571.71	3.872e-06	1.995e-09	4.45	39.61
[K].LLQNTICNDIEK.[L]	1xPhospho [T5]	0.00014459	1	10	AAZ20926.1 1xPhospho [T20]	0	1483.69	1.068e-05	0.0002251	2.13	69.04
[-].MSDHEYVPSSK.[F]	1xPhospho [S2]; 1xMet-loss [N-Term]	7.46065e-05	1	18	AAZ20923.1 1xPhospho [S2]; 1xMet-loss [N-Term]	0	1228.49	3.872e-06	1.935e-05	3.18	19.72
[K].IFVCNVDEASVQNGNK.[Y]	1xPhospho [S10]	0.00073039	1	2	AAZ20921.1 1xPhospho [S207]	0	1816.79	0.0001391	0.002749	1.42	65.83
[K].ILEIASDCINNSK.[D]	1xPhospho [S6]	0.00014459	1	4	AAZ20921.1 1xPhospho [S165]	0	1499.68	1.068e-05	0.0003053	1.96	64.25
[R].CFDSDDIQNVNPTVDPIR.[D]	1xPhospho [S4]	7.46065e-05	1	2	AAZ20921.1 1xPhospho [S110]	0	2127.91	3.872e-06	2.135e-07	4.13	93.15
[K].NIIDSMAILIDK.[K]	1xPhospho [S5]; 1xOxidation [M6]	0.00305754	1	1	AAZ20920.1 1xPhospho [S167]	0	1441.7	0.000463	0.01762	2.17	18.34
[K].FAGSSAGHNGIESIDK.[F]	1xPhospho [S4]	7.46065e-05	1	8	AAZ20920.1 1xPhospho [S]	0	1669.72	3.872e-06	1.787e-08	5.24	36.56
[K].KLDLFSSTVNNK.[-]	1xPhospho [S6]	7.46065e-05	1	5	AAZ20920.1 1xPhospho [S]	1	1445.7	3.872e-06	8.36e-09	5.2	55.98
[K].TCIIVDDIIDSGGTIVNAAK.[A]	1xPhospho [T1]	7.46065e-05	1	19	AAZ20918.1 1xPhospho [T211]	0	2098.01	3.872e-06	7.07e-10	4.35	111.58
[R].ISNSTSVSDLFK.[-]	1xPhospho [S8]	7.46065e-05	1	17	AAZ20918.1 1xPhospho [S306]	0	1377.63	3.872e-06	7.086e-08	4.86	82.69
[K].IHVLNHGLHYASCVFEGER.[V]	1xPhospho [Y10]	0.000424016	1	2	AAZ20910.1 1xPhospho [Y34]	0	2261.03	4.061e-05	0.0009036	2.06	66.93
[K].VCETIIDLNESYQALVR.[K]	1xPhospho [T4]	7.46065e-05	1	3	AAZ20910.1 1xPhospho [T275]	0	2045.96	3.872e-06	6.616e-07	2.74	109.42
[K].ASGLYMICTLSK.[H]	1xPhospho [S2]	7.46065e-05	1	5	AAZ20910.1 1xPhospho [S159]	0	1366.61	3.872e-06	1.852e-05	2.24	95.98
[R].LPSCMDNRPLK.[F]	1xPhospho [S3]	0.000620841	2	6	AAZ20905.1 1xPhospho [S394]	1	1353.61	0.0001059	0.001591	2.42	39.78
[-].MSIISNSLK.[K]	1xPhospho [S2]; 1xMet-loss [N-Term]	0.000356001	1	19	AAZ20904.1 1xPhospho [S2]; 1xMet-loss [N-Term]	0	941.47	2.745e-05	0.0005828	2.52	42.8
[-].MSIISNSLKK.[I]	1xPhospho [S2]; 1xMet-loss [N-Term]	0.000841492	1	8	AAZ20904.1 1xPhospho [S2]; 1xMet-loss [N-Term]	1	1069.57	0.0001594	0.00413	1.53	28.37
[K].WIILNSPSNPTGACYTEGDIK.[G]	1xPhospho [S6]	7.46065e-05	1	1	AAZ20904.1 1xPhospho [S172]	0	2359.07	3.872e-06	3.957e-10	4.01	104.01
[K].FTFPVTDHEASDNCGVEILGAEEK.[N]	1xPhospho [T2]	0.000785971	1	1	AAZ20903.1 1xPhospho [T32]	0	2688.15	0.0001482	0.003013	2.02
[R].EEITQLCEK.[E]	1xPhospho [T4]	0.0061112	1	8	AAZ20903.1 1xPhospho [T19]	0	1172.49	0.0009389	0.03918	2.09	38.91
[K].SIQDCDVIIVK.[F]	1xPhospho [S1]	0.000356001	1	1	AAZ20903.1 1xPhospho [S73]	0	1312.62	2.745e-05	0.0005631	2.19	72.3
[K].TLSEYISTDK.[L]	1xPhospho [S3]	0.00211011	1	2	AAZ20902.1 1xPhospho [S47]	0	1236.54	0.0003156	0.01141	1.39	64.29
[R].QAVTAAGMGCMAALEAEK.[F]	1xCarbamidomethyl [C10]; 1xPhospho [T4]; 1xOxidation [M11]	0.00771841	1	4	AAZ20901.1 1xPhospho [T296]	0	1904.8	0.001294	0.06177	1.41
[R].QAVTAAGMGCMAALEAEK.[F]	1xPhospho [T4]; 2xOxidation [M8; M11]	7.46065e-05	1	3	AAZ20901.1 1xPhospho [T296]	0	1863.77	3.872e-06	1.379e-08	4.46	91.8
[R].QAVTAAGMGCMAALEAEK.[F]	1xPhospho [T4]	7.46065e-05	1	7	AAZ20901.1 1xPhospho [T296]	0	1831.78	3.872e-06	3.31e-09	4.12	81.83
[-].MSFLNSIQNQAK.[K]	1xPhospho [S2]; 1xMet-loss [N-Term]	7.46065e-05	1	8	AAZ20899.1 1xPhospho [S2]; 1xMet-loss [N-Term]	0	1329.62	3.872e-06	6.962e-07	4.33	60.43
[K].CTPPIQNLIR.[E]	1xPhospho [T2]	0.00014459	1	21	AAZ20898.1 1xPhospho [T286]	0	1234.6	1.068e-05	0.0002717	1.89	82.46
[K].EQDLQDLISTNCNETEMK.[K]	1xPhospho [S9]; 1xOxidation [M17]	7.46065e-05	1	9	AAZ20898.1 1xPhospho [S52]	0	2206.89	3.872e-06	2.17e-08	3.03	74.46
[R].CNITDDAYWDDDPDQGADNVEVR.[Q]	1xPhospho [Y8]	7.46065e-05	1	4	AAZ20897.1 1xPhospho [Y122]	0	2706.03	3.872e-06	3.395e-13	5.11	90.96
[K].HLSDNSWSADLSCGGSSSNTTTPVENK.[Q]	1xPhospho [S12]	7.46065e-05	1	1	AAZ20896.1 1xPhospho [S110]	0	2874.19	3.872e-06	6.055e-07	3.56
[K].SKLSNIFGK.[I]	1xPhospho [S4]	0.00055743	1	4	AAZ20888.1 1xPhospho [S272]	1	1073.54	5.053e-05	0.0009882	2.1	49.93
[K].YSSLFHSK.[A]	1xPhospho [Y1]	0.00014459	1	6	AAZ20887.1 1xPhospho [Y92]	0	1048.45	7.47e-06	8.13e-05	2.63	24.25
[K].QATTPELR.[E]	1xPhospho [T4]	0.000356001	1	4	AAZ20884.1 1xPhospho [T543]	0	995.456	2.745e-05	0.0005596	2.36	22.74
[R].ISCNDDVLEISFFDK.[G]	1xPhospho [S2]	7.46065e-05	1	3	AAZ20882.1 1xPhospho [S76]	0	1824.78	3.872e-06	1.17e-07	2.76	110.23
[-].MSLENFSHSEK.[K]	1xPhospho [S2]; 1xMet-loss+Acetyl [N-Term]	0.00014459	1	8	AAZ20882.1 1xPhospho [S2]; 1xMet-loss+Acetyl [N-Term]	0	1299.53	7.47e-06	0.0001068	2.49	44.75
[-].MSLENFSHSEK.[K]	1xPhospho [S2]; 1xMet-loss [N-Term]	7.46065e-05	1	81	AAZ20882.1 1xPhospho [S2]; 1xMet-loss [N-Term]	0	1257.51	3.872e-06	1.968e-06	3.11	23.84
[-].MSLENFSHSEKK.[D]	1xPhospho [S2]; 1xMet-loss [N-Term]	7.46065e-05	1	3	AAZ20882.1 1xPhospho [S2]; 1xMet-loss [N-Term]	1	1385.61	3.872e-06	2.104e-06	1.87	19.14
[K].GVIFPVIDSGKNVALNLSNVQYMDSSGISVLIESHQK.[A]	1xPhospho [S25]	7.46065e-05	1	1	AAZ20881.1 1xPhospho [S54]	1	4039.02	3.872e-06	5.793e-06	6.05	109.57
[K].EVHLNLKDVPYMDSSGISIIIESNQR.[A]	2xPhospho [S14; S15]; 1xOxidation [M12]	0.00133468	1	1	AAZ20880.1 2xPhospho [S54; S55]	1	3133.43	0.0001983	0.006112	2.65
[K].NTYTPVCKGVTDGSTVPTASDGSTTCLASGK.[G]	1xCarbamidomethyl [C7]; 2xPhospho [T2; T4]	0.00014459	1	1	AAZ20879.1 2xPhospho [T97; T99]	1	3235.36	1.068e-05	0.0001729	2.78	74.63
[K].LTCSTDMQLPHAIEFKPDGTR.[M]	1xPhospho [T2]	7.46065e-05	3	1	AAZ20871.2 1xPhospho [T93]	1	2440.1	3.872e-06	1.232e-05	2.39
[R].NYALNSECEAEPSSR.[K]	1xPhospho [Y2]	7.46065e-05	1	4	AAZ20866.1 1xPhospho [Y545]	0	1749.68	3.872e-06	5.834e-06	2.17	40.72
[K].DSGFETIMINCNPETVSTDYDTSDR.[L]	1xPhospho [T6]	7.46065e-05	1	1	AAZ20866.1 1xPhospho [T595]	0	2890.14	3.872e-06	2.378e-05	3.6
[K].KVDTCAAEFK.[S]	1xPhospho [T4]	0.00815996	1	4	AAZ20866.1 1xPhospho [T525]	1	1191.51	0.001385	0.06807	1.51	26.62
[K].SLFDNCIEGIK.[L]	1xPhospho [S1]	0.000290278	1	2	AAZ20865.1 1xPhospho [S346]	0	1318.57	2.431e-05	0.0004645	1.61	88.97
[K].DLSESTFNEIR.[E]	1xPhospho [S3]	7.46065e-05	1	13	AAZ20863.1 1xPhospho [S]	0	1390.59	3.872e-06	2.757e-05	2.4	75.49
[R].FIVNTTVGVVGIFDVAEK.[I]	2xPhospho [T5; T6]	0.0038093	1	97	AAZ20860.1 2xPhospho [T113; T114]	0	2067.98	0.0006097	0.02355	1.78	91.53
[K].LDLQALSK.[S]	1xPhospho [S7]	0.00157713	1	2	AAZ20853.1 1xPhospho [S255]	0	967.486	0.0002224	0.007152	2.93	54.72
[K].NHQFAGLSFNSEDCKK.[N]	1xPhospho [S8]	0.00014459	1	2	AAZ20853.1 1xPhospho [S23]	1	1904.8	1.068e-05	0.0002052	2.98	43.81
[K].NHQFAGLSFNSEDCK.[K]	1xPhospho [S8]	7.46065e-05	1	1	AAZ20853.1 1xPhospho [S23]	0	1776.7	3.872e-06	1.717e-05	3.42	58.31
[K].SGLSTYSYLK.[K]	1xPhospho [S1]	7.46065e-05	1	7	AAZ20851.1 1xPhospho [S21]	0	1198.54	3.872e-06	1.65e-05	2.76	64.02
[K].NQTSFLENLK.[L]	1xPhospho [S4]	0.000356001	1	1	AAZ20841.1 1xPhospho [S236]	0	1273.58	2.745e-05	0.0006792	2.05	73.69
[R].AIGESTIK.[L]	1xPhospho [S5]	0.000785971	1	7	AAZ20839.1 1xPhospho [S423]	0	898.428	0.0001509	0.003348	1.94	29.53
[K].EFDSIGSINVPSDR.[Y]	1xPhospho [S4]	0.000620841	1	4	AAZ20837.1 1xPhospho [S9]	0	1615.7	8.627e-05	0.00147	1.9	79.3
[K].CFAEVQNSNMSK.[L]	1xPhospho [S8]	0.00073039	1	3	AAZ20836.1 1xPhospho [S88]	0	1437.55	0.0001269	0.002361	2.29	43.46
[K].GEDVNPDSSGLSK.[R]	1xPhospho [S12]	7.46065e-05	2	18	AAZ20835.1 1xPhospho [S326]	0	1384.56	3.872e-06	6.616e-08	3.87	26.85
[R].LRADSHAQYEIR.[V]	1xPhospho [S5]	0.00323542	2	1	AAZ20835.1 1xPhospho [S263]	1	1538.71	0.0004811	0.01826	2.65	25.46
[R].FDGSTIDENKK.[G]	1xPhospho [S4]	0.000620841	2	2	AAZ20835.1 1xPhospho [S218]	1	1333.57	8.302e-05	0.001419	2.48	22.54
[K].QVSTDAGLIK.[Y]	1xPhospho [S3]	0.000219704	2	2	AAZ20835.1 1xPhospho [S102]	0	1111.54	1.414e-05	0.0003289	3.1	40.79
[K].EFYLPSAENLAAQSSSNR.[Q]	1xPhospho [S15]	7.46065e-05	2	9	AAZ20835.1 1xPhospho [S]	0	2063.91	3.872e-06	3.541e-08	4.92	88.97
[K].CGDEGKPIVEANPEHEISK.[I]	1xPhospho [S18]	7.46065e-05	1	28	AAZ20834.1 1xPhospho [S276]	1	2131.94	3.872e-06	2.004e-08	3.42	37.39
[R].GGSPWGTPPGGGNGSGKGPTPPDVDAIIR.[D]	1xPhospho [S15]	0.00014459	1	1	AAZ20833.1 1xPhospho [S23]	1	2781.3	7.47e-06	8.515e-05	4.07
[-].MSDDFQGR.[G]	1xPhospho [S2]; 1xMet-loss [N-Term]	0.00120767	1	1	AAZ20833.1 1xPhospho [S2]; 1xMet-loss [N-Term]	0	904.32	0.0001952	0.006032	2.35	20.32
[R].GGSPWGTPPGGGNGSGK.[G]	1xPhospho [S15]	7.46065e-05	1	12	AAZ20833.1 1xPhospho [S]	0	1549.64	3.872e-06	1.141e-08	3.46	37.58
[K].LAEAYGCVGIR.[A]	1xPhospho [Y5]	0.00073039	1	11	AAZ20828.1 1xPhospho [Y516]	0	1231.55	0.0001176	0.002169	1.92	61.82
[R].VVGLFSGRGYNIESLAVAEIDHK.[K]	1xPhospho [S6]	0.00962731	1	1	AAZ20827.1 1xPhospho [S41]	1	2554.27	0.001596	0.08033	2.06
[K].PLGLVSASR.[T]	1xPhospho [S6]	7.46065e-05	1	2	AAZ20827.1 1xPhospho [S165]	0	979.497	3.872e-06	6.965e-06	2.72	49.71
[-].MDINPsEVTK.[I]	1xPhospho [S6]	7.46065e-05	1	9	AAZ21053.1 1xPhospho [S/T]	0	1213.52	3.872e-06	1.952e-06	3.55	52.53
[-].MDINPSEVtK.[I]	1xPhospho [T9]	7.46065e-05	1	9	AAZ21053.1 1xPhospho [S/T]	0	1213.52	3.872e-06	1.952e-06	3.55	52.53
[-].msSENRTSVPNSLNEHWMPFTSNK.[D]	1xPhospho [S2]	7.46065e-05	1	6	AAZ21626.1 1xPhospho [T/S]; 1xMet-loss+Acetyl [N-Term]	1	2784.21	3.872e-06	5.719e-06	3.88	85.57
[-].mSSENRtSVPNSLNEHWMPFTSNK.[D]	1xPhospho [T7]	7.46065e-05	1	6	AAZ21626.1 1xPhospho [T/S]; 1xMet-loss+Acetyl [N-Term]	1	2784.21	3.872e-06	5.719e-06	3.88	85.57
[-].msTENSSDQLFNNSVK.[I]	1xPhospho [S2]	7.46065e-05	1	17	AAZ22131.1 1xPhospho [S/T]; 1xMet-loss [N-Term]	0	1749.73	3.872e-06	6.575e-09	5.03	52.57
[-].mSTENsSDQLFNNSVK.[I]	1xPhospho [S6]	7.46065e-05	1	17	AAZ22131.1 1xPhospho [S/T]; 1xMet-loss [N-Term]	0	1749.73	3.872e-06	6.575e-09	5.03	52.57
[-].mStENSSDQLFNNSVK.[I]	1xPhospho [T3]	7.46065e-05	1	17	AAZ22131.1 1xPhospho [S/T]; 1xMet-loss [N-Term]	0	1749.73	3.872e-06	6.575e-09	5.03	52.57
[K].AAADYAQtIFHPVGTCK.[M]	1xPhospho [T8]	7.46065e-05	1	26	AAZ21674.1 1xPhospho [Y/T]	0	1872.84	3.872e-06	2.647e-08	3.98	72.58
[K].AAADyAQTIFHPVGTCK.[M]	1xPhospho [Y5]	7.46065e-05	1	26	AAZ21674.1 1xPhospho [Y/T]	0	1872.84	3.872e-06	2.647e-08	3.98	72.58
[K].ADEVVAAYDSGRCDtYTTDK.[S]	1xPhospho [T15]	7.46065e-05	1	140	AAZ21762.1 1xPhospho [Y/T]	1	2259.91	3.872e-06	3.932e-09	4.43	48.57
[K].ADEVVAAYDSGRCDTYTtDK.[S]	1xPhospho [T18]	7.46065e-05	1	140	AAZ21762.1 1xPhospho [Y/T]	1	2259.91	3.872e-06	3.932e-09	4.43	48.57
[K].ADEVVAAyDSGRCDTYTTDK.[S]	1xPhospho [Y8]	7.46065e-05	1	140	AAZ21762.1 1xPhospho [Y/T]	1	2259.91	3.872e-06	3.932e-09	4.43	48.57
[K].ADYSSEVATLAsAGGDAVAVIGYLDQGGK.[G]	1xPhospho [S12]	0.00799993	1	9	AAZ22149.1 1xPhospho [S/Y/T]	0	2865.32	0.001329	0.06403	1.53	111.86
[K].ADYsSEVATLASAGGDAVAVIGYLDQGGK.[G]	1xPhospho [S4]	0.00799993	1	9	AAZ22149.1 1xPhospho [S/Y/T]	0	2865.32	0.001329	0.06403	1.53	111.86
[K].ADYSsEVATLASAGGDAVAVIGYLDQGGK.[G]	1xPhospho [S5]	0.00799993	1	9	AAZ22149.1 1xPhospho [S/Y/T]	0	2865.32	0.001329	0.06403	1.53	111.86
[K].ADYSSEVAtLASAGGDAVAVIGYLDQGGK.[G]	1xPhospho [T9]	0.00799993	1	9	AAZ22149.1 1xPhospho [S/Y/T]	0	2865.32	0.001329	0.06403	1.53	111.86
[K].ADYSSEVATLASAGGDAVAVIGyLDQGGK.[G]	1xPhospho [Y23]	0.00799993	1	9	AAZ22149.1 1xPhospho [S/Y/T]	0	2865.32	0.001329	0.06403	1.53	111.86
[K].AEDEGIAVAENIAGQsGHVNYDIIPGVVYTTPEVASIGK.[T]	1xPhospho [S16]	7.46065e-05	1	4	AAZ21056.1 1xPhospho [Y/S]	0	4063.95	3.872e-06	6.874e-12	6.03	107.92
[K].AEDEGIAVAENIAGQSGHVNyDIIPGVVYTTPEVASIGK.[T]	1xPhospho [Y21]	7.46065e-05	1	4	AAZ21056.1 1xPhospho [Y/S]	0	4063.95	3.872e-06	6.874e-12	6.03	107.92
[K].ALDEGHHGYVLsNGILECR.[Q]	1xPhospho [S12]	7.46065e-05	1	10	AAZ21100.1 1xPhospho [S/Y]	0	2162.97	3.872e-06	2.62e-09	4.11	64.78
[K].ALDEGHHGyVLSNGILECR.[Q]	1xPhospho [Y9]	7.46065e-05	1	10	AAZ21100.1 1xPhospho [S/Y]	0	2162.97	3.872e-06	2.62e-09	4.11	64.78
[K].ANmGIMITAsHNPYHDNGLK.[L]	1xPhospho [S10]	7.46065e-05	1	432	AAZ21424.1 1xPhospho [S/T]	0	2295.99	3.872e-06	4.493e-12	5.65	45.32
[K].ANMGIMItASHNPYHDNGLK.[L]	1xPhospho [T8]	7.46065e-05	1	432	AAZ21424.1 1xPhospho [S/T]	0	2295.99	3.872e-06	4.493e-12	5.65	45.32
[K].ANMGIMITASHNPyHDNGLK.[L]	1xPhospho [Y14]	7.46065e-05	1	432	AAZ21424.1 1xPhospho [S/T]	0	2295.99	3.872e-06	4.493e-12	5.65	45.32
[K].AsEYALCASQWHK.[S]	1xPhospho [S2]	7.46065e-05	1	44	AAZ22164.1 1xPhospho [S/Y]	0	1573.65	3.872e-06	3.151e-06	3.52	54.18
[K].ASEyALCASQWHK.[S]	1xPhospho [Y4]	7.46065e-05	1	44	AAZ22164.1 1xPhospho [S/Y]	0	1573.65	3.872e-06	3.151e-06	3.52	54.18
[K].ATFsCDVENKEEVIK.[L]	1xPhospho [S4]	7.46065e-05	2	27	WP_006997513.1 1xPhospho [T/S]	1	1791.79	3.872e-06	3.425e-07	2.59	50.35
[K].AtFSCDVENKEEVIK.[L]	1xPhospho [T2]	7.46065e-05	2	27	WP_006997513.1 1xPhospho [T/S]	1	1791.79	3.872e-06	3.425e-07	2.59	50.35
[K].AtGDIPGDCSYEEISKK.[N]	1xPhospho [T2]	7.46065e-05	1	19	AAZ21092.1 1xPhospho [T/Y]	1	1892.8	3.872e-06	1.05e-07	3.03	50.16
[K].ATGDIPGDCSyEEISKK.[N]	1xPhospho [Y11]	7.46065e-05	1	19	AAZ21092.1 1xPhospho [T/Y]	1	1892.8	3.872e-06	1.05e-07	3.03	50.16
[K].AVPEADVDRTsAEGK.[A]	1xPhospho [S11]	7.46065e-05	1	16	AAZ21222.1 1xPhospho [T/S]	1	1624.72	3.872e-06	5.343e-08	3.58	22.31
[K].AVPEADVDRtSAEGK.[A]	1xPhospho [T10]	7.46065e-05	1	16	AAZ21222.1 1xPhospho [T/S]	1	1624.72	3.872e-06	5.343e-08	3.58	22.31
[K].AYYsATSAHTCTGDGNAMVLR.[A]	1xPhospho [S4]	7.46065e-05	1	15	AAZ21064.1 1xPhospho [S/Y]	0	2268.94	3.872e-06	8.142e-12	5.01	55.74
[K].AYySATSAHTCTGDGNAMVLR.[A]	1xPhospho [Y3]	7.46065e-05	1	15	AAZ21064.1 1xPhospho [S/Y]	0	2268.94	3.872e-06	8.142e-12	5.01	55.74
[K].CAVGNILYsWNYAYNDATIGAK.[K]	1xPhospho [S9]	7.46065e-05	1	39	AAZ22140.1 1xPhospho [S/Y]	0	2487.11	3.872e-06	3.927e-11	4.61	113.02
[K].CAVGNILySWNYAYNDATIGAK.[K]	1xPhospho [Y8]	7.46065e-05	1	39	AAZ22140.1 1xPhospho [S/Y]	0	2487.11	3.872e-06	3.927e-11	4.61	113.02
[K].CDYLtLDEPEAR.[L]	1xPhospho [T5]	0.00014459	1	19	AAZ21360.1 1xPhospho [Y/T]	0	1504.6	7.47e-06	6.305e-05	2.85	75.71
[K].CDyLTLDEPEAR.[L]	1xPhospho [Y3]	0.00014459	1	19	AAZ21360.1 1xPhospho [Y/T]	0	1504.6	7.47e-06	6.305e-05	2.85	75.71
[K].CGEsDTTSGLAANPTVGNLMDK.[L]	1xPhospho [S4]	7.46065e-05	1	33	AAZ21659.1 1xPhospho [T/S]	0	2260.95	3.872e-06	9.163e-11	5.94	82.8
[K].CGESDTTsGLAANPTVGNLMDK.[L]	1xPhospho [S8]	7.46065e-05	1	33	AAZ21659.1 1xPhospho [T/S]	0	2260.95	3.872e-06	9.163e-11	5.94	82.8
[K].CGESDTTSGLAANPtVGNLmDK.[L]	1xPhospho [T15]	7.46065e-05	1	33	AAZ21659.1 1xPhospho [T/S]	0	2260.95	3.872e-06	9.163e-11	5.94	82.8
[K].CGESDtTSGLAANPTVGNLmDK.[L]	1xPhospho [T6]	7.46065e-05	1	33	AAZ21659.1 1xPhospho [T/S]	0	2260.95	3.872e-06	9.163e-11	5.94	82.8
[K].CGESDTtSGLAANPTVGNLmDK.[L]	1xPhospho [T7]	7.46065e-05	1	33	AAZ21659.1 1xPhospho [T/S]	0	2260.95	3.872e-06	9.163e-11	5.94	82.8
[K].CQEVsEYTGSPEILGGR.[V]	1xPhospho [S5]	7.46065e-05	2	12	WP_006997587.1 1xPhospho [S/Y]	0	1904.81	3.872e-06	4.797e-08	4.13	74.92
[K].CQEVSEyTGSPEILGGR.[V]	1xPhospho [Y7]	7.46065e-05	2	12	WP_006997587.1 1xPhospho [S/Y]	0	1904.81	3.872e-06	4.797e-08	4.13	74.92
[K].CsHQIVDVTNFGDITK.[N]	1xPhospho [S2]	7.46065e-05	1	36	AAZ21585.1 1xPhospho [S/T]	0	1856.82	3.872e-06	3.734e-07	3.46	77.23
[K].CSHQIVDVtNFGDITK.[N]	1xPhospho [T9]	7.46065e-05	1	36	AAZ21585.1 1xPhospho [S/T]	0	1856.82	3.872e-06	3.734e-07	3.46	77.23
[K].DAESIISETLNsCDDGELYLENSK.[S]	1xPhospho [S12]	7.46065e-05	1	7	AAZ20992.1 1xPhospho [T/S]	0	2725.14	3.872e-06	8.456e-10	5.69	108.74
[K].DAEsIISETLNSCDDGELYLENSK.[S]	1xPhospho [S4]	7.46065e-05	1	7	AAZ20992.1 1xPhospho [T/S]	0	2725.14	3.872e-06	8.456e-10	5.69	108.74
[K].DAESIIsETLNSCDDGELYLENSK.[S]	1xPhospho [S7]	7.46065e-05	1	7	AAZ20992.1 1xPhospho [T/S]	0	2725.14	3.872e-06	8.456e-10	5.69	108.74
[K].DAESIISEtLNSCDDGELYLENSK.[S]	1xPhospho [T9]	7.46065e-05	1	7	AAZ20992.1 1xPhospho [T/S]	0	2725.14	3.872e-06	8.456e-10	5.69	108.74
[K].DEAHDTVsTLCK.[N]	1xPhospho [S8]	0.00073039	1	4	AAZ21628.1 1xPhospho [S/T]	0	1398.56	0.0001117	0.001715	2.37	27.81
[K].DEAHDtVSTLCK.[N]	1xPhospho [T6]	0.00073039	1	4	AAZ21628.1 1xPhospho [S/T]	0	1398.56	0.0001117	0.001715	2.37	27.81
[K].DEGAGDQGIMFGYACNEtEELMPAPIHYSHK.[I]	1xPhospho [T18]	7.46065e-05	1	10	AAZ21208.1 1xPhospho [Y/T]	0	3490.44	3.872e-06	4.173e-15	4.69	102.76
[K].DEGAGDQGIMFGyACNETEELMPAPIHYSHK.[I]	1xPhospho [Y13]	7.46065e-05	1	10	AAZ21208.1 1xPhospho [Y/T]	0	3490.44	3.872e-06	4.173e-15	4.69	102.76
[K].DIIGTFEMPtECGSPVR.[K]	1xPhospho [T10]	7.46065e-05	1	5	AAZ21084.1 1xPhospho [T]	0	1931.83	3.872e-06	5.246e-07	4.12	69.45
[K].DIIGtFEMPTECGSPVR.[K]	1xPhospho [T5]	7.46065e-05	1	5	AAZ21084.1 1xPhospho [T]	0	1931.83	3.872e-06	5.246e-07	4.12	69.45
[K].DKYECFIANDNsVGQIVLSGK.[I]	1xPhospho [S12]	7.46065e-05	1	24	AAZ21525.1 1xPhospho [S/Y]	1	2380.09	3.872e-06	5.375e-11	5.17	100.33
[K].DKyECFIANDNSVGQIVLSGK.[I]	1xPhospho [Y3]	7.46065e-05	1	24	AAZ21525.1 1xPhospho [S/Y]	1	2380.09	3.872e-06	5.375e-11	5.17	100.33
[K].DLYDPsTIHYAADEMLTVCK.[K]	1xPhospho [S6]	7.46065e-05	1	5	AAZ21084.1 1xPhospho [S/T]	0	2365.01	3.872e-06	1.486e-09	4.01
[K].DLYDPStIHYAADEMLTVCK.[K]	1xPhospho [T7]	7.46065e-05	1	5	AAZ21084.1 1xPhospho [S/T]	0	2365.01	3.872e-06	1.486e-09	4.01
[K].DMVCYQEEVRDPsR.[M]	1xPhospho [S13]	0.00014459	1	65	AAZ21661.1 1xPhospho [Y/S]	1	1806.72	1.068e-05	0.0001546	2.17	52.53
[K].DMVCyQEEVRDPSR.[M]	1xPhospho [Y5]	0.00014459	1	65	AAZ21661.1 1xPhospho [Y/S]	1	1806.72	1.068e-05	0.0001546	2.17	52.53
[K].DNVITsLDNLISK.[D]	1xPhospho [S6]	7.46065e-05	1	6	AAZ21732.1 1xPhospho [S/T]	0	1511.74	3.872e-06	1.072e-07	3.64	107.25
[K].DNVItSLDNLISK.[D]	1xPhospho [T5]	7.46065e-05	1	6	AAZ21732.1 1xPhospho [S/T]	0	1511.74	3.872e-06	1.072e-07	3.64	107.25
[K].DsGITSTSQFK.[N]	1xPhospho [S2]	0.00409651	1	3	AAZ21762.1 1xPhospho [S/T]	0	1250.53	0.0006602	0.02606	1.24	39.18
[K].DSGITSTsQFK.[N]	1xPhospho [S8]	0.00409651	1	3	AAZ21762.1 1xPhospho [S/T]	0	1250.53	0.0006602	0.02606	1.24	39.18
[K].DSGItSTSQFK.[N]	1xPhospho [T5]	0.00409651	1	3	AAZ21762.1 1xPhospho [S/T]	0	1250.53	0.0006602	0.02606	1.24	39.18
[K].DsVYVPGWDCHGLPIEWK.[I]	1xPhospho [S2]	7.46065e-05	1	3	AAZ20980.1 1xPhospho [Y/S]	0	2180.95	3.872e-06	1.486e-07	2.65
[K].DSVyVPGWDCHGLPIEWK.[I]	1xPhospho [Y4]	7.46065e-05	1	3	AAZ20980.1 1xPhospho [Y/S]	0	2180.95	3.872e-06	1.486e-07	2.65
[K].DVPYmDSSGIsIIIESNQR.[A]	1xPhospho [S11]	7.46065e-05	1	883	AAZ20880.1 1xPhospho [S/Y]	0	2219.99	3.872e-06	2.9e-12	5.49	103.43
[K].DVPYMDsSGISIIIESNQR.[A]	1xPhospho [S7]	7.46065e-05	1	883	AAZ20880.1 1xPhospho [S/Y]	0	2219.99	3.872e-06	2.9e-12	5.49	103.43
[K].DVPYmDSsGISIIIESNQR.[A]	1xPhospho [S8]	7.46065e-05	1	883	AAZ20880.1 1xPhospho [S/Y]	0	2219.99	3.872e-06	2.9e-12	5.49	103.43
[K].DVPyMDSSGISIIIESNQR.[A]	1xPhospho [Y4]	7.46065e-05	1	883	AAZ20880.1 1xPhospho [S/Y]	0	2219.99	3.872e-06	2.9e-12	5.49	103.43
[K].DVYsHAQALSQCSK.[F]	1xPhospho [S4]	7.46065e-05	1	25	AAZ21328.1 1xPhospho [Y/S]	0	1616.68	3.872e-06	2.35e-06	3.19	34.57
[K].DVySHAQALSQCSK.[F]	1xPhospho [Y3]	7.46065e-05	1	25	AAZ21328.1 1xPhospho [Y/S]	0	1616.68	3.872e-06	2.35e-06	3.19	34.57
[K].ECtYLDQDR.[A]	1xPhospho [T3]	0.00364212	1	6	AAZ21015.1 1xPhospho [Y/T]	0	1222.44	0.0005502	0.02076	1.15	35.96
[K].ECTyLDQDR.[A]	1xPhospho [Y4]	0.00364212	1	6	AAZ21015.1 1xPhospho [Y/T]	0	1222.44	0.0005502	0.02076	1.15	35.96
[K].EFGTVTsRK.[R]	1xPhospho [S7]	0.00289028	1	4	AAZ21426.1 1xPhospho [S/T]	1	1104.51	0.0004122	0.01522	1.84	19.94
[K].EFGtVTSRK.[R]	1xPhospho [T4]	0.00289028	1	4	AAZ21426.1 1xPhospho [S/T]	1	1104.51	0.0004122	0.01522	1.84	19.94
[K].ELGSRPHYLVINGDESEPGtCK.[D]	1xPhospho [T20]	7.46065e-05	1	4	AAZ21703.1 1xPhospho [Y/T]	1	2481.11	3.872e-06	1.053e-05	3.25	53.9
[K].ELGSRPHyLVINGDESEPGTCK.[D]	1xPhospho [Y8]	7.46065e-05	1	4	AAZ21703.1 1xPhospho [Y/T]	1	2481.11	3.872e-06	1.053e-05	3.25	53.9
[K].EQDLQDLIsTNCNETEmK.[K]	1xPhospho [S9]	7.46065e-05	1	30	AAZ20898.1 1xPhospho [S/T]	0	2190.89	3.872e-06	2.77e-08	3.84	83.53
[K].EQDLQDLISTNCNEtEMK.[K]	1xPhospho [T15]	7.46065e-05	1	30	AAZ20898.1 1xPhospho [S/T]	0	2190.89	3.872e-06	2.77e-08	3.84	83.53
[K].ETsNDPNCLLIK.[R]	1xPhospho [S3]	7.46065e-05	1	8	AAZ21334.1 1xPhospho [T/S]	0	1426.63	3.872e-06	1.697e-05	2.01	62.23
[K].EtSNDPNCLLIK.[R]	1xPhospho [T2]	7.46065e-05	1	8	AAZ21334.1 1xPhospho [T/S]	0	1426.63	3.872e-06	1.697e-05	2.01	62.23
[K].EVsTSAMGDAIISK.[L]	1xPhospho [S3]	0.00193513	1	3	AAZ21072.1 1xPhospho [S]	0	1488.67	0.0002825	0.01005	1.01	67.71
[K].EVSTsAMGDAIISK.[L]	1xPhospho [S5]	0.00193513	1	3	AAZ21072.1 1xPhospho [S]	0	1488.67	0.0002825	0.01005	1.01	67.71
[K].FAPIHCsDLTDTIYHVVSK.[S]	1xPhospho [S7]	7.46065e-05	1	5	AAZ21321.1 1xPhospho [T/S]	0	2226.03	3.872e-06	1.049e-08	3.79	94.92
[K].FAPIHCSDLtDTIYHVVSK.[S]	1xPhospho [T10]	7.46065e-05	1	5	AAZ21321.1 1xPhospho [T/S]	0	2226.03	3.872e-06	1.049e-08	3.79	94.92
[K].FCDEGDsDTDYSGISK.[M]	1xPhospho [S7]	7.46065e-05	1	35	AAZ21679.1 1xPhospho [S/T]	0	1818.64	3.872e-06	3.083e-07	3.22	51.06
[K].FCDEGDSDtDYSGISK.[M]	1xPhospho [T9]	7.46065e-05	1	35	AAZ21679.1 1xPhospho [S/T]	0	1818.64	3.872e-06	3.083e-07	3.22	51.06
[K].FVFNCtEAYEIINGK.[I]	1xPhospho [T6]	0.00014459	1	4	AAZ20992.1 1xPhospho [T/Y]	0	1827.8	7.47e-06	8.186e-05	1.58	109.65
[K].FVFNCTEAyEIINGK.[I]	1xPhospho [Y9]	0.00014459	1	4	AAZ20992.1 1xPhospho [T/Y]	0	1827.8	7.47e-06	8.186e-05	1.58	109.65
[K].GAIQDVVTEHFNsNmSSSDAAK.[K]	1xPhospho [S13]	0.00844054	1	2	AAZ21587.1 1xPhospho [T/S]	0	2404.01	0.001452	0.07217	1.69	81.05
[K].GAIQDVVtEHFNSNmSSSDAAK.[K]	1xPhospho [T8]	0.00844054	1	2	AAZ21587.1 1xPhospho [T/S]	0	2404.01	0.001452	0.07217	1.69	81.05
[K].GCYEYTtYFEGLAGHSSAPHK.[G]	1xPhospho [T7]	7.46065e-05	1	17	AAZ22131.1 1xPhospho [Y/T]	0	2397.98	3.872e-06	3.318e-12	5.99	77.79
[K].GCyEYTTYFEGLAGHSSAPHK.[G]	1xPhospho [Y3]	7.46065e-05	1	17	AAZ22131.1 1xPhospho [Y/T]	0	2397.98	3.872e-06	3.318e-12	5.99	77.79
[K].GCYEyTTYFEGLAGHSSAPHK.[G]	1xPhospho [Y5]	7.46065e-05	1	17	AAZ22131.1 1xPhospho [Y/T]	0	2397.98	3.872e-06	3.318e-12	5.99	77.79
[K].GNAAAEsLSNANITCNK.[N]	1xPhospho [S7]	7.46065e-05	1	34	AAZ21854.1 1xPhospho [S/T]	0	1757.75	3.872e-06	3.719e-08	3.14	44.09
[K].GNAAAESLSNANItCNK.[N]	1xPhospho [T14]	7.46065e-05	1	34	AAZ21854.1 1xPhospho [S/T]	0	1757.75	3.872e-06	3.719e-08	3.14	44.09
[K].GPETQIPSVGCsIK.[W]	1xPhospho [S12]	7.46065e-05	2	8	AAZ22006.2S 1xPhospho [T/S]	0	1495.69	3.872e-06	5.307e-06	3.26	64.64
[K].GPEtQIPSVGCSIK.[W]	1xPhospho [T4]	7.46065e-05	2	8	AAZ22006.2S 1xPhospho [T/S]	0	1495.69	3.872e-06	5.307e-06	3.26	64.64
[K].GQTVSsSYKPATLDNGVNIQVPPFIESGDK.[I]	1xPhospho [S6]	7.46065e-05	1	3	AAZ21403.1 1xPhospho [Y/T/S]	1	3228.55	3.872e-06	1.321e-06	5.06	100.86
[K].GQtVSSSYKPATLDNGVNIQVPPFIESGDK.[I]	1xPhospho [T3]	7.46065e-05	1	3	AAZ21403.1 1xPhospho [Y/T/S]	1	3228.55	3.872e-06	1.321e-06	5.06	100.86
[K].GQTVSSSyKPATLDNGVNIQVPPFIESGDK.[I]	1xPhospho [Y8]	7.46065e-05	1	3	AAZ21403.1 1xPhospho [Y/T/S]	1	3228.55	3.872e-06	1.321e-06	5.06	100.86
[K].GTPDAPQCGFsMAVSNMLK.[I]	1xPhospho [S11]	7.46065e-05	1	3	AAZ21946.1 1xPhospho [T/S]	0	2033.85	3.872e-06	9.006e-09	3.17	107.21
[K].GtPDAPQCGFSMAVSNMLK.[I]	1xPhospho [T2]	7.46065e-05	1	3	AAZ21946.1 1xPhospho [T/S]	0	2033.85	3.872e-06	9.006e-09	3.17	107.21
[K].GVTDGSTVPTAsDGSTTCLASGK.[G]	1xPhospho [S12]	7.46065e-05	1	71	AAZ20879.1 1xPhospho [T/S]	0	2191.94	3.872e-06	1.886e-12	4.85	54.34
[K].GVTDGSTVPTASDGsTTCLASGK.[G]	1xPhospho [S15]	7.46065e-05	1	71	AAZ20879.1 1xPhospho [T/S]	0	2191.94	3.872e-06	1.886e-12	4.85	54.34
[K].GVTDGsTVPTASDGSTTCLASGK.[G]	1xPhospho [S6]	7.46065e-05	1	71	AAZ20879.1 1xPhospho [T/S]	0	2191.94	3.872e-06	1.886e-12	4.85	54.34
[K].GVTDGSTVPtASDGSTTCLASGK.[G]	1xPhospho [T10]	7.46065e-05	1	71	AAZ20879.1 1xPhospho [T/S]	0	2191.94	3.872e-06	1.886e-12	4.85	54.34
[K].GVtDGSTVPTASDGSTTCLASGK.[G]	1xPhospho [T3]	7.46065e-05	1	71	AAZ20879.1 1xPhospho [T/S]	0	2191.94	3.872e-06	1.886e-12	4.85	54.34
[K].GVTDGStVPTASDGSTTCLASGK.[G]	1xPhospho [T7]	7.46065e-05	1	71	AAZ20879.1 1xPhospho [T/S]	0	2191.94	3.872e-06	1.886e-12	4.85	54.34
[K].HsAQTPLCSEQLYQSAK.[K]	1xPhospho [S2]	7.46065e-05	2	17	AAZ22092.2S 1xPhospho [S/T/Y]	0	1970.87	3.872e-06	3.772e-09	3.71	52.08
[K].HSAQTPLCsEQLYQSAK.[K]	1xPhospho [S9]	7.46065e-05	2	17	AAZ22092.2S 1xPhospho [S/T/Y]	0	1970.87	3.872e-06	3.772e-09	3.71	52.08
[K].HSAQtPLCSEQLYQSAK.[K]	1xPhospho [T5]	7.46065e-05	2	17	AAZ22092.2S 1xPhospho [S/T/Y]	0	1970.87	3.872e-06	3.772e-09	3.71	52.08
[K].HSAQTPLCSEQLyQSAK.[K]	1xPhospho [Y13]	7.46065e-05	2	17	AAZ22092.2S 1xPhospho [S/T/Y]	0	1970.87	3.872e-06	3.772e-09	3.71	52.08
[K].HTTVIDNsSFFR.[M]	1xPhospho [S8]	7.46065e-05	1	23	AAZ21067.1 1xPhospho [S]	0	1503.66	3.872e-06	3.169e-07	3.73	60.08
[K].HTTVIDNSsFFR.[M]	1xPhospho [S9]	7.46065e-05	1	23	AAZ21067.1 1xPhospho [S]	0	1503.66	3.872e-06	3.169e-07	3.73	60.08
[K].IAQCNNDGNsNILHILYSGQK.[K]	1xPhospho [S10]	7.46065e-05	2	20	WP_041185766.1 1xPhospho [Y/S]	0	2382.09	3.872e-06	1.089e-09	4.17	88.04
[K].IAQCNNDGNSNILHILYsGQK.[K]	1xPhospho [S18]	7.46065e-05	2	20	WP_041185766.1 1xPhospho [Y/S]	0	2382.09	3.872e-06	1.089e-09	4.17	88.04
[K].IAQCNNDGNSNILHILySGQK.[K]	1xPhospho [Y17]	7.46065e-05	2	20	WP_041185766.1 1xPhospho [Y/S]	0	2382.09	3.872e-06	1.089e-09	4.17	88.04
[K].ICNNKPVsLEVFADEYK.[E]	1xPhospho [S8]	7.46065e-05	1	21	AAZ21398.1 1xPhospho [S/Y]	1	2048.94	3.872e-06	8.851e-07	3.25	83.69
[K].ICNNKPVSLEVFADEyK.[E]	1xPhospho [Y16]	7.46065e-05	1	21	AAZ21398.1 1xPhospho [S/Y]	1	2048.94	3.872e-06	8.851e-07	3.25	83.69
[K].IDPGEPLsCNMYTDHK.[N]	1xPhospho [S8]	7.46065e-05	1	13	AAZ22120.1 1xPhospho [S/Y]	0	1899.77	3.872e-06	8.62e-06	2.27	60.23
[K].IDPGEPLSCNMyTDHK.[N]	1xPhospho [Y12]	7.46065e-05	1	13	AAZ22120.1 1xPhospho [S/Y]	0	1899.77	3.872e-06	8.62e-06	2.27	60.23
[K].IEEVVLSEEIQQIsATK.[I]	1xPhospho [S14]	7.46065e-05	1	29	AAZ22065.1 1xPhospho [T/S]	0	1995.99	3.872e-06	5.309e-11	5.81	97.3
[K].IEEVVLSEEIQQISAtK.[I]	1xPhospho [T16]	7.46065e-05	1	29	AAZ22065.1 1xPhospho [T/S]	0	1995.99	3.872e-06	5.309e-11	5.81	97.3
[K].IIGIDLGTTNsCVSIMEGSQPK.[V]	1xPhospho [S11]	7.46065e-05	1	15	AAZ21190.1 1xPhospho [T/S]	0	2343.1	3.872e-06	8.688e-11	4.74	106.08
[K].IIGIDLGtTNSCVSIMEGSQPK.[V]	1xPhospho [T8]	7.46065e-05	1	15	AAZ21190.1 1xPhospho [T/S]	0	2343.1	3.872e-06	8.688e-11	4.74	106.08
[K].IIGIDLGTtNSCVSIMEGSQPK.[V]	1xPhospho [T9]	7.46065e-05	1	15	AAZ21190.1 1xPhospho [T/S]	0	2343.1	3.872e-06	8.688e-11	4.74	106.08
[K].IKEPITESDTDsEPITDTED.[-]	1xPhospho [S12]	7.46065e-05	2	4	WP_041185773.1 1xPhospho [T/S]	1	2314.97	3.872e-06	8.772e-06	3.44	60.35
[K].IKEPITEsDTDSEPITDTED.[-]	1xPhospho [S8]	7.46065e-05	2	4	WP_041185773.1 1xPhospho [T/S]	1	2314.97	3.872e-06	8.772e-06	3.44	60.35
[K].IKEPITESDtDSEPITDTED.[-]	1xPhospho [T10]	7.46065e-05	2	4	WP_041185773.1 1xPhospho [T/S]	1	2314.97	3.872e-06	8.772e-06	3.44	60.35
[K].INsQVTDPSK.[I]	1xPhospho [S3]	7.46065e-05	1	5	AAZ21912.1 1xPhospho [T/S]	0	1168.52	3.872e-06	1.998e-06	3.78	20.65
[K].INSQVtDPSK.[I]	1xPhospho [T6]	7.46065e-05	1	5	AAZ21912.1 1xPhospho [T/S]	0	1168.52	3.872e-06	1.998e-06	3.78	20.65
[K].IPsQYQQILDNK.[L]	1xPhospho [S3]	7.46065e-05	1	12	AAZ20888.1 1xPhospho [S/Y]	0	1526.73	3.872e-06	3.735e-09	4.19	72.81
[K].IPSQyQQILDNK.[L]	1xPhospho [Y5]	7.46065e-05	1	12	AAZ20888.1 1xPhospho [S/Y]	0	1526.73	3.872e-06	3.735e-09	4.19	72.81
[K].IPVGNYsFK.[N]	1xPhospho [S7]	0.00205413	1	5	AAZ21590.1 1xPhospho [S/Y]	0	1104.51	0.0002946	0.01055	2.39	69.03
[K].IPVGNySFK.[N]	1xPhospho [Y6]	0.00205413	1	5	AAZ21590.1 1xPhospho [S/Y]	0	1104.51	0.0002946	0.01055	2.39	69.03
[K].ISDIIVEAAVsTICDNEDSVAAVDADDK.[V]	1xPhospho [S11]	7.46065e-05	1	35	AAZ21332.1 1xPhospho [S/T]	0	2958.32	3.872e-06	2.983e-15	5.2	113.69
[K].ISDIIVEAAVSTICDNEDsVAAVDADDK.[V]	1xPhospho [S19]	7.46065e-05	1	35	AAZ21332.1 1xPhospho [S/T]	0	2958.32	3.872e-06	2.983e-15	5.2	113.69
[K].ISDIIVEAAVStICDNEDSVAAVDADDK.[V]	1xPhospho [T12]	7.46065e-05	1	35	AAZ21332.1 1xPhospho [S/T]	0	2958.32	3.872e-06	2.983e-15	5.2	113.69
[K].ISELLTQAEENSKNsDITDQNK.[Y]	1xPhospho [S15]	7.46065e-05	1	4	AAZ21050.1 1xPhospho [S/T]	1	2557.17	3.872e-06	1.955e-06	4.61	55.78
[K].ISELLtQAEENSKNSDITDQNK.[Y]	1xPhospho [T6]	7.46065e-05	1	4	AAZ21050.1 1xPhospho [S/T]	1	2557.17	3.872e-06	1.955e-06	4.61	55.78
[K].ISSLTPHsNIGKK.[Q]	1xPhospho [S8]	0.00962731	1	10	AAZ20863.1 1xPhospho [T/S]	1	1461.75	0.00159	0.07947	1.66	58.71
[K].ISSLtPHSNIGKK.[Q]	1xPhospho [T5]	0.00962731	1	10	AAZ20863.1 1xPhospho [T/S]	1	1461.75	0.00159	0.07947	1.66	58.71
[K].IsSNQVLFGCTGTIGEK.[Y]	1xPhospho [S2]	7.46065e-05	2	5	WP_011281765.1 1xPhospho [S]	0	1833.85	3.872e-06	5.037e-08	4.19	83.48
[K].ISsNQVLFGCTGTIGEK.[Y]	1xPhospho [S3]	7.46065e-05	2	5	WP_011281765.1 1xPhospho [S]	0	1833.85	3.872e-06	5.037e-08	4.19	83.48
[K].IsVLNPSTGENIGEAPQCNK.[V]	1xPhospho [S2]	7.46065e-05	1	31	AAZ21678.1 1xPhospho [S/T]	0	2150.98	3.872e-06	2.406e-11	5.02	69.9
[K].ISVLNPsTGENIGEAPQCNK.[V]	1xPhospho [S7]	7.46065e-05	1	31	AAZ21678.1 1xPhospho [S/T]	0	2150.98	3.872e-06	2.406e-11	5.02	69.9
[K].ISVLNPStGENIGEAPQCNK.[V]	1xPhospho [T8]	7.46065e-05	1	31	AAZ21678.1 1xPhospho [S/T]	0	2150.98	3.872e-06	2.406e-11	5.02	69.9
[K].IsYGLSSFGYDAR.[V]	1xPhospho [S2]	7.46065e-05	1	3	AAZ21294.1 1xPhospho [S/Y]	0	1515.65	3.872e-06	1.508e-06	3.11	90.9
[K].ISyGLSSFGYDAR.[V]	1xPhospho [Y3]	7.46065e-05	1	3	AAZ21294.1 1xPhospho [S/Y]	0	1515.65	3.872e-06	1.508e-06	3.11	90.9
[K].ITCsSAISSMGTGLSETIGSHK.[S]	1xPhospho [S4]	7.46065e-05	1	16	AAZ21348.1 1xPhospho [S/T]	0	2247	3.872e-06	8.434e-12	5.44	83.15
[K].ITCSsAISSMGTGLSETIGSHK.[S]	1xPhospho [S5]	7.46065e-05	1	16	AAZ21348.1 1xPhospho [S/T]	0	2247	3.872e-06	8.434e-12	5.44	83.15
[K].ItCSSAISSMGTGLSETIGSHK.[S]	1xPhospho [T2]	7.46065e-05	1	16	AAZ21348.1 1xPhospho [S/T]	0	2247	3.872e-06	8.434e-12	5.44	83.15
[K].ITSEIQRPITCIIGGsK.[I]	1xPhospho [S16]	7.46065e-05	1	6	AAZ21406.1 1xPhospho [S/T]	1	1895.97	3.872e-06	3.117e-06	2.01	78.71
[K].ITsEIQRPITCIIGGSK.[I]	1xPhospho [S3]	7.46065e-05	1	6	AAZ21406.1 1xPhospho [S/T]	1	1895.97	3.872e-06	3.117e-06	2.01	78.71
[K].ITSEIQRPItCIIGGSK.[I]	1xPhospho [T10]	7.46065e-05	1	6	AAZ21406.1 1xPhospho [S/T]	1	1895.97	3.872e-06	3.117e-06	2.01	78.71
[K].ITsLCVHK.[D]	1xPhospho [S3]	0.00364212	1	20	AAZ21319.1 1xPhospho [T/S]	0	980.463	0.0005532	0.02081	2.06	25.28
[K].ItSLCVHK.[D]	1xPhospho [T2]	0.00364212	1	20	AAZ21319.1 1xPhospho [T/S]	0	980.463	0.0005532	0.02081	2.06	25.28
[K].ItYLPNTAGCFNSEEALR.[T]	1xPhospho [T2]	7.46065e-05	1	7	AAZ21549.1 1xPhospho [Y/T]	0	2078.93	3.872e-06	2.358e-08	4.24	94.24
[K].ITyLPNTAGCFNSEEALR.[T]	1xPhospho [Y3]	7.46065e-05	1	7	AAZ21549.1 1xPhospho [Y/T]	0	2078.93	3.872e-06	2.358e-08	4.24	94.24
[K].IVLFGLPGAYTsVCSAK.[H]	1xPhospho [S12]	7.46065e-05	1	12	AAZ20951.1 1xPhospho [S/Y]	0	1805.89	3.872e-06	5.624e-09	4.43	110.17
[K].IVLFGLPGAyTSVCSAK.[H]	1xPhospho [Y10]	7.46065e-05	1	12	AAZ20951.1 1xPhospho [S/Y]	0	1805.89	3.872e-06	5.624e-09	4.43	110.17
[K].IVLFGLPGAytSVCSAK.[H]	1xPhospho [Y10]	7.46065e-05	1	12	AAZ20951.1 1xPhospho [S/Y]	0	1805.89	3.872e-06	5.624e-09	4.43	110.17
[K].KDGLALtKFIYWIK.[N]	1xPhospho [T7]	0.00252947	1	4	AAZ20840.1 1xPhospho [T/Y]	2	1775.95	0.0003759	0.01397	2.9
[K].KDGLALTKFIyWIK.[N]	1xPhospho [Y11]	0.00252947	1	4	AAZ20840.1 1xPhospho [T/Y]	2	1775.95	0.0003759	0.01397	2.9
[K].KDNVITsLDNLISK.[D]	1xPhospho [S7]	7.46065e-05	1	7	AAZ21732.1 1xPhospho [T/S]	1	1639.83	3.872e-06	7.865e-10	4.49	86.51
[K].KDNVItSLDNLISK.[D]	1xPhospho [T6]	7.46065e-05	1	7	AAZ21732.1 1xPhospho [T/S]	1	1639.83	3.872e-06	7.865e-10	4.49	86.51
[K].KFDVDYVFECtGK.[F]	1xPhospho [T11]	7.46065e-05	1	22	AAZ21407.1 1xPhospho [Y/T]	1	1630.69	3.872e-06	4.708e-05	2.37	79.34
[K].KFDVDyVFECTGK.[F]	1xPhospho [Y6]	7.46065e-05	1	22	AAZ21407.1 1xPhospho [Y/T]	1	1630.69	3.872e-06	4.708e-05	2.37	79.34
[K].KITsLCVHK.[D]	1xPhospho [S4]	0.0061112	1	8	AAZ21319.1 1xPhospho [S/T]	1	1108.56	0.0009389	0.03909	2.21	21.43
[K].KItSLCVHK.[D]	1xPhospho [T3]	0.0061112	1	8	AAZ21319.1 1xPhospho [S/T]	1	1108.56	0.0009389	0.03909	2.21	21.43
[K].KLTsTQIR.[D]	1xPhospho [S4]	0.000424016	1	2	AAZ20987.1 1xPhospho [S/T]	1	1026.53	4.061e-05	0.0009295	2.68	20.37
[K].KLTStQIR.[D]	1xPhospho [T5]	0.000424016	1	2	AAZ20987.1 1xPhospho [S/T]	1	1026.53	4.061e-05	0.0009295	2.68	20.37
[K].KNDLVLAIPSSGVHSNGYsLVR.[H]	1xPhospho [S19]	7.46065e-05	1	6	AAZ21538.1 1xPhospho [S/Y]	1	2406.22	3.872e-06	1.881e-07	7.31	78.43
[K].KNDLVLAIPSSGVHSNGySLVR.[H]	1xPhospho [Y18]	7.46065e-05	1	6	AAZ21538.1 1xPhospho [S/Y]	1	2406.22	3.872e-06	1.881e-07	7.31	78.43
[K].KSPIILLDEATsSLDSETESK.[I]	1xPhospho [S12]	7.46065e-05	1	4	AAZ20970.1 1xPhospho [S/T]	1	2343.12	3.872e-06	9.739e-06	2.39	88.06
[K].KSPIILLDEAtSSLDSETESK.[I]	1xPhospho [T11]	7.46065e-05	1	4	AAZ20970.1 1xPhospho [S/T]	1	2343.12	3.872e-06	9.739e-06	2.39	88.06
[K].LDAPVCSGYQHNDsFPGSHPLAAGPLGYNGSK.[A]	1xPhospho [S14]	7.46065e-05	1	29	AAZ21661.1 1xPhospho [S/Y]	0	3336.48	3.872e-06	6.305e-16	6.13	77.79
[K].LDAPVCSGYQHNDSFPGsHPLAAGPLGYNGSK.[A]	1xPhospho [S18]	7.46065e-05	1	29	AAZ21661.1 1xPhospho [S/Y]	0	3336.48	3.872e-06	6.305e-16	6.13	77.79
[K].LDAPVCsGYQHNDSFPGSHPLAAGPLGYNGSK.[A]	1xPhospho [S7]	7.46065e-05	1	29	AAZ21661.1 1xPhospho [S/Y]	0	3336.48	3.872e-06	6.305e-16	6.13	77.79
[K].LDAPVCSGyQHNDSFPGSHPLAAGPLGYNGSK.[A]	1xPhospho [Y9]	7.46065e-05	1	29	AAZ21661.1 1xPhospho [S/Y]	0	3336.48	3.872e-06	6.305e-16	6.13	77.79
[K].LEPLGVHLCFGETsELTGAEK.[V]	1xPhospho [S14]	7.46065e-05	1	11	AAZ21659.1 1xPhospho [T/S]	0	2310.07	3.872e-06	3.898e-08	4.02	101.49
[K].LEPLGVHLCFGEtSELTGAEK.[V]	1xPhospho [T13]	7.46065e-05	1	11	AAZ21659.1 1xPhospho [T/S]	0	2310.07	3.872e-06	3.898e-08	4.02	101.49
[K].LGLAsTIK.[Q]	1xPhospho [S5]	0.00073039	1	5	AAZ21925.1 1xPhospho [T/S]	0	882.47	0.0001117	0.001712	2.8	57.47
[K].LGLAStIK.[Q]	1xPhospho [T6]	0.00073039	1	5	AAZ21925.1 1xPhospho [T/S]	0	882.47	0.0001117	0.001712	2.8	57.47
[K].LLPCAVHLNGEYGVsNVYAGVPVIIGK.[D]	1xPhospho [S15]	7.46065e-05	1	6	AAZ21061.1 1xPhospho [S/Y]	0	2862.46	3.872e-06	5.69e-10	4.39	106.89
[K].LLPCAVHLNGEyGVSNVYAGVPVIIGK.[D]	1xPhospho [Y12]	7.46065e-05	1	6	AAZ21061.1 1xPhospho [S/Y]	0	2862.46	3.872e-06	5.69e-10	4.39	106.89
[K].LLPCAVHLNGEYGVSNVyAGVPVIIGK.[D]	1xPhospho [Y18]	7.46065e-05	1	6	AAZ21061.1 1xPhospho [S/Y]	0	2862.46	3.872e-06	5.69e-10	4.39	106.89
[K].LNCDEFAMGSsNETSFFGNVQSPIDK.[G]	1xPhospho [S11]	7.46065e-05	1	2	AAZ21881.1 1xPhospho [S/T]	0	2917.21	3.872e-06	1.314e-09	4.91	107.57
[K].LNCDEFAMGSSNEtSFFGNVQSPIDK.[G]	1xPhospho [T14]	7.46065e-05	1	2	AAZ21881.1 1xPhospho [S/T]	0	2917.21	3.872e-06	1.314e-09	4.91	107.57
[K].LPETASANDIYNsFSPSVIK.[G]	1xPhospho [S13]	7.46065e-05	1	62	AAZ21734.1 1xPhospho [S]	0	2233.04	3.872e-06	6.305e-16	7.1	91.72
[K].LPETASANDIYNSFsPSVIK.[G]	1xPhospho [S15]	7.46065e-05	1	62	AAZ21734.1 1xPhospho [S]	0	2233.04	3.872e-06	6.305e-16	7.1	91.72
[K].LPETASANDIYNSFSPsVIK.[G]	1xPhospho [S17]	7.46065e-05	1	62	AAZ21734.1 1xPhospho [S]	0	2233.04	3.872e-06	6.305e-16	7.1	91.72
[K].LPTsGQTNLWDGR.[T]	1xPhospho [S4]	7.46065e-05	1	11	AAZ21926.1 1xPhospho [T/S]	0	1524.68	3.872e-06	4.239e-05	2.91	66.94
[K].LPtSGQTNLWDGR.[T]	1xPhospho [T3]	7.46065e-05	1	11	AAZ21926.1 1xPhospho [T/S]	0	1524.68	3.872e-06	4.239e-05	2.91	66.94
[K].LSsKPYEGNQGYCVSQQFAK.[K]	1xPhospho [S3]	7.46065e-05	1	8	AAZ21615.1 1xPhospho [Y/S]	1	2314.02	3.872e-06	7.569e-09	4.23	55.49
[K].LSSKPYEGNQGyCVSQQFAK.[K]	1xPhospho [Y12]	7.46065e-05	1	8	AAZ21615.1 1xPhospho [Y/S]	1	2314.02	3.872e-06	7.569e-09	4.23	55.49
[K].LSSKPyEGNQGYCVSQQFAK.[K]	1xPhospho [Y6]	7.46065e-05	1	8	AAZ21615.1 1xPhospho [Y/S]	1	2314.02	3.872e-06	7.569e-09	4.23	55.49
[K].LtTAWDTSTLDCEK.[I]	1xPhospho [T2]	0.00014459	3	6	AAZ20871.2 1xPhospho [T]	0	1663.69	7.47e-06	6.601e-05	1.78	70.11
[K].LTtAWDTSTLDCEK.[I]	1xPhospho [T3]	0.00014459	3	6	AAZ20871.2 1xPhospho [T]	0	1663.69	7.47e-06	6.601e-05	1.78	70.11
[K].MQAAWPsGANIFFEMAQDYCNMVSDMSGGSLK.[I]	1xPhospho [S7]	7.46065e-05	1	9	AAZ21087.1 1xPhospho [S/Y]	0	3566.46	3.872e-06	4.519e-09	4.56	117.55
[K].MQAAWPSGANIFFEMAQDyCNMVSDMSGGSLK.[I]	1xPhospho [Y19]	7.46065e-05	1	9	AAZ21087.1 1xPhospho [S/Y]	0	3566.46	3.872e-06	4.519e-09	4.56	117.55
[K].NAAASLFGTGPsYGMSSQEVMGWMEYGGGR.[K]	1xPhospho [S12]	7.46065e-05	1	10	AAZ21087.1 1xPhospho [S]	0	3178.31	3.872e-06	3.531e-06	3.67	86.07
[K].NAAASLFGTGPSYGMsSQEVMGWMEYGGGR.[K]	1xPhospho [S16]	7.46065e-05	1	10	AAZ21087.1 1xPhospho [S]	0	3178.31	3.872e-06	3.531e-06	3.67	86.07
[K].NAAAsLFGTGPSYGMSSQEVMGWMEYGGGR.[K]	1xPhospho [S5]	7.46065e-05	1	10	AAZ21087.1 1xPhospho [S]	0	3178.31	3.872e-06	3.531e-06	3.67	86.07
[K].NEIGIMCDVALDPYtSHGHDGLIK.[S]	1xPhospho [T15]	0.00014459	1	8	AAZ21857.1 1xPhospho [Y/T]	0	2678.2	1.068e-05	0.0001185	3	96.39
[K].NEIGIMCDVALDPyTSHGHDGLIK.[S]	1xPhospho [Y14]	0.00014459	1	8	AAZ21857.1 1xPhospho [Y/T]	0	2678.2	1.068e-05	0.0001185	3	96.39
[K].NFYYAPDPsSQLACSIGGNVAENSGGVHSLK.[Y]	1xPhospho [S9]	7.46065e-05	1	6	AAZ21099.1 1xPhospho [S/Y]	0	3262.45	3.872e-06	4.069e-12	6.2	95.53
[K].NFYyAPDPSSQLACSIGGNVAENSGGVHSLK.[Y]	1xPhospho [Y4]	7.46065e-05	1	6	AAZ21099.1 1xPhospho [S/Y]	0	3262.45	3.872e-06	4.069e-12	6.2	95.53
[K].NIESLKPDFISTGNIGCITQIsNGTK.[T]	1xPhospho [S22]	0.00467597	1	3	AAZ21097.1 1xPhospho [S]	1	2830.37	0.0007437	0.02928	2.2	102.14
[K].NIEsLKPDFISTGNIGCITQISNGTK.[T]	1xPhospho [S4]	0.00467597	1	3	AAZ21097.1 1xPhospho [S]	1	2830.37	0.0007437	0.02928	2.2	102.14
[K].NIHTIKEsK.[R]	1xPhospho [S8]	0.0066633	2	2	WP_041185767.1 1xPhospho [S/T]	1	1149.57	0.001089	0.04837	2.12	20.47
[K].NIHtIKESK.[R]	1xPhospho [T4]	0.0066633	2	2	WP_041185767.1 1xPhospho [S/T]	1	1149.57	0.001089	0.04837	2.12	20.47
[K].NLHVSYsEK.[K]	1xPhospho [S7]	0.00305754	2	2	WP_018413984.1 1xPhospho [S/Y]	0	1156.5	0.0004541	0.0172	2.36	24.4
[K].NLHVSySEK.[K]	1xPhospho [Y6]	0.00305754	2	2	WP_018413984.1 1xPhospho [S/Y]	0	1156.5	0.0004541	0.0172	2.36	24.4
[K].NSFtYDELISCGNGELFGPGNAK.[L]	1xPhospho [T4]	7.46065e-05	2	2	AAZ21218.1 1xPhospho [Y/T]	0	2513.07	3.872e-06	2.84e-08	3.43
[K].NSFTyDELISCGNGELFGPGNAK.[L]	1xPhospho [Y5]	7.46065e-05	2	2	AAZ21218.1 1xPhospho [Y/T]	0	2513.07	3.872e-06	2.84e-08	3.43
[K].NsNFTEIDGAGEIDQITNK.[I]	1xPhospho [S2]	7.46065e-05	1	17	AAZ21900.1 1xPhospho [T/S]	0	2145.93	3.872e-06	3.296e-12	5.35	33.6
[K].NSNFtEIDGAGEIDQITNK.[I]	1xPhospho [T5]	7.46065e-05	1	17	AAZ21900.1 1xPhospho [T/S]	0	2145.93	3.872e-06	3.296e-12	5.35	33.6
[K].NtYTPVCK.[G]	1xPhospho [T2]	0.00199416	1	25	AAZ20879.1 1xPhospho [T/Y]	0	1005.41	0.0002916	0.01044	1.58	24.56
[K].NTyTPVCK.[G]	1xPhospho [Y3]	0.00199416	1	25	AAZ20879.1 1xPhospho [T/Y]	0	1005.41	0.0002916	0.01044	1.58	24.56
[K].NVALNLSNVQYMDsSGISVLIESHQK.[A]	1xPhospho [S14]	7.46065e-05	1	1199	AAZ20881.1 1xPhospho [S/Y]	0	2926.4	3.872e-06	6.305e-16	8.38	104.94
[K].NVALNLSNVQYMDSsGISVLIESHQK.[A]	1xPhospho [S15]	7.46065e-05	1	1199	AAZ20881.1 1xPhospho [S/Y]	0	2926.4	3.872e-06	6.305e-16	8.38	104.94
[K].NVALNLSNVQYmDSSGIsVLIESHQK.[A]	1xPhospho [S18]	7.46065e-05	1	1199	AAZ20881.1 1xPhospho [S/Y]	0	2926.4	3.872e-06	6.305e-16	8.38	104.94
[K].NVALNLsNVQYmDSSGISVLIESHQK.[A]	1xPhospho [S7]	7.46065e-05	1	1199	AAZ20881.1 1xPhospho [S/Y]	0	2926.4	3.872e-06	6.305e-16	8.38	104.94
[K].NVALNLSNVQymDSSGISVLIESHQK.[A]	1xPhospho [Y11]	7.46065e-05	1	1199	AAZ20881.1 1xPhospho [S/Y]	0	2926.4	3.872e-06	6.305e-16	8.38	104.94
[K].NVVVLGsSYSAEDVALQCHK.[Y]	1xPhospho [S7]	7.46065e-05	1	18	AAZ22099.1 1xPhospho [S/Y]	0	2199.02	3.872e-06	3.564e-11	4	73.86
[K].NVVVLGSSySAEDVALQCHK.[Y]	1xPhospho [Y9]	7.46065e-05	1	18	AAZ22099.1 1xPhospho [S/Y]	0	2199.02	3.872e-06	3.564e-11	4	73.86
[K].NYDtIDGTCVR.[D]	1xPhospho [T4]	0.000356001	1	10	AAZ21390.1 1xPhospho [T/Y]	0	1336.52	2.745e-05	0.0006412	2.23	47.43
[K].NyDTIDGTCVR.[D]	1xPhospho [Y2]	0.000356001	1	10	AAZ21390.1 1xPhospho [T/Y]	0	1336.52	2.745e-05	0.0006412	2.23	47.43
[K].PVLDNNGtVLCDDYNLSQAPGVK.[Q]	1xPhospho [T8]	7.46065e-05	1	2	AAZ21960.1 1xPhospho [T/Y]	0	2512.14	3.872e-06	8.113e-12	5.18	95.49
[K].PVLDNNGTVLCDDyNLSQAPGVK.[Q]	1xPhospho [Y14]	7.46065e-05	1	2	AAZ21960.1 1xPhospho [T/Y]	0	2512.14	3.872e-06	8.113e-12	5.18	95.49
[K].PYEGNQGYCVsQQFAK.[K]	1xPhospho [S11]	7.46065e-05	1	37	AAZ21615.1 1xPhospho [Y/S]	0	1898.78	3.872e-06	3.577e-08	3.07	62.94
[K].PyEGNQGYCVSQQFAK.[K]	1xPhospho [Y2]	7.46065e-05	1	37	AAZ21615.1 1xPhospho [Y/S]	0	1898.78	3.872e-06	3.577e-08	3.07	62.94
[K].PYEGNQGyCVSQQFAK.[K]	1xPhospho [Y8]	7.46065e-05	1	37	AAZ21615.1 1xPhospho [Y/S]	0	1898.78	3.872e-06	3.577e-08	3.07	62.94
[K].QQVGETTsDYDREK.[L]	1xPhospho [S8]	7.46065e-05	1	31	AAZ20984.1 1xPhospho [Y/T/S]	1	1735.72	3.872e-06	6.265e-09	2.61	20.16
[K].QQVGETtSDYDREK.[L]	1xPhospho [T7]	7.46065e-05	1	31	AAZ20984.1 1xPhospho [Y/T/S]	1	1735.72	3.872e-06	6.265e-09	2.61	20.16
[K].QQVGETTSDyDREK.[L]	1xPhospho [Y10]	7.46065e-05	1	31	AAZ20984.1 1xPhospho [Y/T/S]	1	1735.72	3.872e-06	6.265e-09	2.61	20.16
[K].QYsPMTVAEQVISVFCGVK.[G]	1xPhospho [S3]	7.46065e-05	1	4	AAZ21053.1 1xPhospho [S/T]	0	2166	3.872e-06	3.287e-08	4	114.87
[K].QYSPMtVAEQVISVFCGVK.[G]	1xPhospho [T6]	7.46065e-05	1	4	AAZ21053.1 1xPhospho [S/T]	0	2166	3.872e-06	3.287e-08	4	114.87
[K].RTGsIVDTPVGK.[E]	1xPhospho [S4]	7.46065e-05	1	3	AAZ21053.1 1xPhospho [T/S]	1	1309.65	3.872e-06	3.041e-05	3.53	27.31
[K].RtGSIVDTPVGK.[E]	1xPhospho [T2]	7.46065e-05	1	3	AAZ21053.1 1xPhospho [T/S]	1	1309.65	3.872e-06	3.041e-05	3.53	27.31
[K].sFEDAGYGDFPICIAK.[T]	1xPhospho [S1]	7.46065e-05	1	6	AAZ22089.1 1xPhospho [Y/S]	0	1812.76	3.872e-06	3.63e-08	3.34	106.45
[K].SFEDAGyGDFPICIAK.[T]	1xPhospho [Y7]	7.46065e-05	1	6	AAZ22089.1 1xPhospho [Y/S]	0	1812.76	3.872e-06	3.63e-08	3.34	106.45
[K].sGTPILPSK.[R]	1xPhospho [S1]	0.000219704	1	24	AAZ22001.1 1xPhospho [S/T]	0	979.486	1.414e-05	0.0003394	2.28	38.18
[K].SGTPILPsK.[R]	1xPhospho [S8]	0.000219704	1	24	AAZ22001.1 1xPhospho [S/T]	0	979.486	1.414e-05	0.0003394	2.28	38.18
[K].SGtPILPSK.[R]	1xPhospho [T3]	0.000219704	1	24	AAZ22001.1 1xPhospho [S/T]	0	979.486	1.414e-05	0.0003394	2.28	38.18
[K].sGTPILPSKR.[A]	1xPhospho [S1]	0.00055743	1	9	AAZ22001.1 1xPhospho [S/T]	1	1135.59	6.358e-05	0.001172	2.5	26.2
[K].SGTPILPsKR.[A]	1xPhospho [S8]	0.00055743	1	9	AAZ22001.1 1xPhospho [S/T]	1	1135.59	6.358e-05	0.001172	2.5	26.2
[K].SGtPILPSKR.[A]	1xPhospho [T3]	0.00055743	1	9	AAZ22001.1 1xPhospho [S/T]	1	1135.59	6.358e-05	0.001172	2.5	26.2
[K].SHTIEVSNGLsVMEGAVQNDIPGIDADCGGGMACATCHVYVK.[E]	1xPhospho [S11]	7.46065e-05	1	2	AAZ21447.1 1xPhospho [S/Y]	0	4328.88	3.872e-06	5.045e-06	2.89
[K].SHTIEVSNGLSVMEGAVQNDIPGIDADCGGGMACATCHVyVK.[E]	1xPhospho [Y40]	7.46065e-05	1	2	AAZ21447.1 1xPhospho [S/Y]	0	4328.88	3.872e-06	5.045e-06	2.89
[K].sLEGYCEVEDQSELITK.[H]	1xPhospho [S1]	7.46065e-05	1	10	AAZ21669.1 1xPhospho [S/Y]	0	2022.86	3.872e-06	1.866e-09	4.53	86.75
[K].SLEGyCEVEDQSELITK.[H]	1xPhospho [Y5]	7.46065e-05	1	10	AAZ21669.1 1xPhospho [S/Y]	0	2022.86	3.872e-06	1.866e-09	4.53	86.75
[K].sNACELVSSLTGDNTR.[E]	1xPhospho [S1]	7.46065e-05	1	20	AAZ22131.1 1xPhospho [S]	0	1746.74	3.872e-06	8.757e-08	3.35	90.01
[K].SNACELVsSLTGDNTR.[E]	1xPhospho [S8]	7.46065e-05	1	20	AAZ22131.1 1xPhospho [S]	0	1746.74	3.872e-06	8.757e-08	3.35	90.01
[K].SNPTSSNQTVsVAASTPALDTVK.[S]	1xPhospho [S11]	7.46065e-05	1	16	AAZ21546.1 1xPhospho [S/T]	0	2355.11	3.872e-06	1.796e-15	5.63	64.95
[K].SNPTSSNQTVSVAAsTPALDTVK.[S]	1xPhospho [S15]	7.46065e-05	1	16	AAZ21546.1 1xPhospho [S/T]	0	2355.11	3.872e-06	1.796e-15	5.63	64.95
[K].SNPTsSNQTVSVAASTPALDTVK.[S]	1xPhospho [S5]	7.46065e-05	1	16	AAZ21546.1 1xPhospho [S/T]	0	2355.11	3.872e-06	1.796e-15	5.63	64.95
[K].SNPtSSNQTVSVAASTPALDTVK.[S]	1xPhospho [T4]	7.46065e-05	1	16	AAZ21546.1 1xPhospho [S/T]	0	2355.11	3.872e-06	1.796e-15	5.63	64.95
[K].sPFIQTAIHQSCLIK.[K]	1xPhospho [S1]	7.46065e-05	1	11	AAZ21274.1 1xPhospho [S/T]	0	1765.87	3.872e-06	1.551e-07	3.69	77.59
[K].SPFIQtAIHQSCLIK.[K]	1xPhospho [T6]	7.46065e-05	1	11	AAZ21274.1 1xPhospho [S/T]	0	1765.87	3.872e-06	1.551e-07	3.69	77.59
[K].SPIILLDEATsSLDSETESK.[I]	1xPhospho [S11]	7.46065e-05	1	9	AAZ20970.1 1xPhospho [S/T]	0	2215.03	3.872e-06	8.082e-15	5.7	100.71
[K].SPIILLDEATSsLDSETESK.[I]	1xPhospho [S12]	7.46065e-05	1	9	AAZ20970.1 1xPhospho [S/T]	0	2215.03	3.872e-06	8.082e-15	5.7	100.71
[K].SPIILLDEAtSSLDSETESK.[I]	1xPhospho [T10]	7.46065e-05	1	9	AAZ20970.1 1xPhospho [S/T]	0	2215.03	3.872e-06	8.082e-15	5.7	100.71
[K].sQNELLDFNDRTCEVR.[N]	1xPhospho [S1]	0.000424016	1	7	AAZ22090.1 1xPhospho [S/T]	1	2018.86	4.061e-05	0.0009543	1.56	67.32
[K].SQNELLDFNDRtCEVR.[N]	1xPhospho [T12]	0.000424016	1	7	AAZ22090.1 1xPhospho [S/T]	1	2018.86	4.061e-05	0.0009543	1.56	67.32
[K].sQPYDCYEQLEFK.[I]	1xPhospho [S1]	7.46065e-05	1	14	AAZ21701.1 1xPhospho [S/Y]	0	1729.68	3.872e-06	2.997e-06	2.87	85.34
[K].SQPyDCYEQLEFK.[I]	1xPhospho [Y4]	7.46065e-05	1	14	AAZ21701.1 1xPhospho [S/Y]	0	1729.68	3.872e-06	2.997e-06	2.87	85.34
[K].SsTFEPDFCPVK.[L]	1xPhospho [S2]	0.000219704	1	2	AAZ21005.1 1xPhospho [S/T]	0	1436.58	1.414e-05	0.0003529	2.98	77.23
[K].SStFEPDFCPVK.[L]	1xPhospho [T3]	0.000219704	1	2	AAZ21005.1 1xPhospho [S/T]	0	1436.58	1.414e-05	0.0003529	2.98	77.23
[K].STVVsGTEVK.[S]	1xPhospho [S5]	0.00014459	1	11	AAZ21546.1 1xPhospho [T/S]	0	1086.51	7.47e-06	5.971e-05	3.23	24.73
[K].StVVSGTEVK.[S]	1xPhospho [T2]	0.00014459	1	11	AAZ21546.1 1xPhospho [T/S]	0	1086.51	7.47e-06	5.971e-05	3.23	24.73
[K].sVCTGVEMFR.[K]	1xPhospho [S1]	0.00014459	1	172	AAZ21933.1 1xPhospho [S/T]	0	1224.48	1.068e-05	0.0001987	2.02	57.62
[K].SVCtGVEMFR.[K]	1xPhospho [T4]	0.00014459	1	172	AAZ21933.1 1xPhospho [S/T]	0	1224.48	1.068e-05	0.0001987	2.02	57.62
[K].sVCTGVEMFRK.[L]	1xPhospho [S1]	0.000219704	1	10	AAZ21933.1 1xPhospho [S/T]	1	1352.57	1.414e-05	0.0003724	1.84	40.07
[K].SVCtGVEmFRK.[L]	1xPhospho [T4]	0.000219704	1	10	AAZ21933.1 1xPhospho [S/T]	1	1352.57	1.414e-05	0.0003724	1.84	40.07
[K].TCsVVNVIESSIAR.[D]	1xPhospho [S3]	0.000290278	1	2	AAZ21954.1 1xPhospho [T/S]	0	1557.73	2.106e-05	0.0004137	2.91	107.69
[K].tCSVVNVIESSIAR.[D]	1xPhospho [T1]	0.000290278	1	2	AAZ21954.1 1xPhospho [T/S]	0	1557.73	2.106e-05	0.0004137	2.91	107.69
[K].TGEENsVLECVDTGK.[L]	1xPhospho [S6]	7.46065e-05	1	8	AAZ21614.1 1xPhospho [T/S]	0	1660.68	3.872e-06	1.646e-07	3.9	57.4
[K].tGEENSVLECVDTGK.[L]	1xPhospho [T1]	7.46065e-05	1	8	AAZ21614.1 1xPhospho [T/S]	0	1660.68	3.872e-06	1.646e-07	3.9	57.4
[K].TGGSPLTFATQDsAFADK.[S]	1xPhospho [S13]	7.46065e-05	1	18	AAZ21210.1 1xPhospho [S/T]	0	1893.83	3.872e-06	2.875e-11	5.63	83.98
[K].TGGsPLTFATQDSAFADK.[S]	1xPhospho [S4]	7.46065e-05	1	18	AAZ21210.1 1xPhospho [S/T]	0	1893.83	3.872e-06	2.875e-11	5.63	83.98
[K].TGGSPLtFATQDSAFADK.[S]	1xPhospho [T7]	7.46065e-05	1	18	AAZ21210.1 1xPhospho [S/T]	0	1893.83	3.872e-06	2.875e-11	5.63	83.98
[K].TGLIDAAEFNNPTsDSQFGMQDVSK.[H]	1xPhospho [S14]	0.00014459	1	4	AAZ21087.1 1xPhospho [S/T]	0	2752.18	7.47e-06	6.639e-05	2.89	102.85
[K].TGLIDAAEFNNPTSDsQFGMQDVSK.[H]	1xPhospho [S16]	0.00014459	1	4	AAZ21087.1 1xPhospho [S/T]	0	2752.18	7.47e-06	6.639e-05	2.89	102.85
[K].TGLIDAAEFNNPtSDSQFGMQDVSK.[H]	1xPhospho [T13]	0.00014459	1	4	AAZ21087.1 1xPhospho [S/T]	0	2752.18	7.47e-06	6.639e-05	2.89	102.85
[K].tHNCLYPYEGNNFTSK.[N]	1xPhospho [T1]	7.46065e-05	1	4	AAZ21134.1 1xPhospho [Y/T]	0	1967.8	3.872e-06	1.322e-06	3.41	58.36
[K].THNCLyPYEGNNFTSK.[N]	1xPhospho [Y6]	7.46065e-05	1	4	AAZ21134.1 1xPhospho [Y/T]	0	1967.8	3.872e-06	1.322e-06	3.41	58.36
[K].TQIDAsSGLFCNPLGHGR.[R]	1xPhospho [S6]	7.46065e-05	1	31	AAZ21626.1 1xPhospho [T/S]	0	1952.87	3.872e-06	1.794e-10	3.59	80.23
[K].tQIDASSGLFCNPLGHGR.[R]	1xPhospho [T1]	7.46065e-05	1	31	AAZ21626.1 1xPhospho [T/S]	0	1952.87	3.872e-06	1.794e-10	3.59	80.23
[K].TSEIGAAVsDGIVDMGHWVTAYWYGK.[N]	1xPhospho [S9]	7.46065e-05	1	33	AAZ21087.1 1xPhospho [T/S/Y]	0	2893.29	3.872e-06	5.609e-09	4.03	97.38
[K].TSEIGAAVSDGIVDMGHWVtAYWYGK.[N]	1xPhospho [T20]	7.46065e-05	1	33	AAZ21087.1 1xPhospho [T/S/Y]	0	2893.29	3.872e-06	5.609e-09	4.03	97.38
[K].TSEIGAAVSDGIVDMGHWVTAyWYGK.[N]	1xPhospho [Y22]	7.46065e-05	1	33	AAZ21087.1 1xPhospho [T/S/Y]	0	2893.29	3.872e-06	5.609e-09	4.03	97.38
[K].TsELIPLCHPLPIDHTATK.[I]	1xPhospho [S2]	7.46065e-05	1	12	AAZ21580.1 1xPhospho [S/T]	0	2166.07	3.872e-06	7.512e-12	4.75	77.4
[K].tSELIPLCHPLPIDHTATK.[I]	1xPhospho [T1]	7.46065e-05	1	12	AAZ21580.1 1xPhospho [S/T]	0	2166.07	3.872e-06	7.512e-12	4.75	77.4
[K].TTLsNCAIEPEIK.[D]	1xPhospho [S4]	7.46065e-05	1	2	AAZ21295.1 1xPhospho [T/S]	0	1498.69	3.872e-06	1.385e-05	2.41	63.53
[K].TtLSNCAIEPEIK.[D]	1xPhospho [T2]	7.46065e-05	1	2	AAZ21295.1 1xPhospho [T/S]	0	1498.69	3.872e-06	1.385e-05	2.41	63.53
[K].TTTGQMQGDVYTGTDsVEYLASGVPDR.[V]	1xPhospho [S16]	0.000841492	2	3	WP_006997306.1 1xPhospho [T/S]	0	2928.26	0.0001594	0.0039	1.69	94.78
[K].TTTGQMQGDVYtGTDSVEYLASGVPDR.[V]	1xPhospho [T12]	0.000841492	2	3	WP_006997306.1 1xPhospho [T/S]	0	2928.26	0.0001594	0.0039	1.69	94.78
[K].TtTGQMQGDVYTGTDSVEYLASGVPDR.[V]	1xPhospho [T2]	0.000841492	2	3	WP_006997306.1 1xPhospho [T/S]	0	2928.26	0.0001594	0.0039	1.69	94.78
[K].tVCTQTGTIHQNFLESGDVGK.[V]	1xPhospho [T1]	7.46065e-05	1	185	AAZ22016.1 1xPhospho [T]	0	2315.04	3.872e-06	3.186e-12	5.02	64.3
[K].TVCtQTGTIHQNFLESGDVGK.[V]	1xPhospho [T4]	7.46065e-05	1	185	AAZ22016.1 1xPhospho [T]	0	2315.04	3.872e-06	3.186e-12	5.02	64.3
[K].TVCTQtGTIHQNFLESGDVGK.[V]	1xPhospho [T6]	7.46065e-05	1	185	AAZ22016.1 1xPhospho [T]	0	2315.04	3.872e-06	3.186e-12	5.02	64.3
[K].TVCTQTGtIHQNFLESGDVGK.[V]	1xPhospho [T8]	7.46065e-05	1	185	AAZ22016.1 1xPhospho [T]	0	2315.04	3.872e-06	3.186e-12	5.02	64.3
[K].TVIFCNDIDAPAQNFsNDFVQGEYNDK.[N]	1xPhospho [S16]	7.46065e-05	1	3	AAZ22076.1 1xPhospho [T/S]	0	3144.33	3.872e-06	6.607e-07	3.64
[K].tVIFCNDIDAPAQNFSNDFVQGEYNDK.[N]	1xPhospho [T1]	7.46065e-05	1	3	AAZ22076.1 1xPhospho [T/S]	0	3144.33	3.872e-06	6.607e-07	3.64
[K].TVLFFGsDASSGCTNQDYVVDK.[G]	1xPhospho [S7]	7.46065e-05	1	14	AAZ21591.1 1xPhospho [S/T]	0	2433.03	3.872e-06	1e-11	4.67	102.33
[K].tVLFFGSDASSGCTNQDYVVDK.[G]	1xPhospho [T1]	7.46065e-05	1	14	AAZ21591.1 1xPhospho [S/T]	0	2433.03	3.872e-06	1e-11	4.67	102.33
[K].VALDTYGSEAsGK.[N]	1xPhospho [S11]	7.46065e-05	1	61	AAZ21314.1 1xPhospho [Y/S]	0	1377.59	3.872e-06	1.734e-10	5.31	38.06
[K].VALDTYGsEASGK.[N]	1xPhospho [S8]	7.46065e-05	1	61	AAZ21314.1 1xPhospho [Y/S]	0	1377.59	3.872e-06	1.734e-10	5.31	38.06
[K].VALDTyGSEASGK.[N]	1xPhospho [Y6]	7.46065e-05	1	61	AAZ21314.1 1xPhospho [Y/S]	0	1377.59	3.872e-06	1.734e-10	5.31	38.06
[K].VDGFVCsSGTGGTISGVSNALK.[E]	1xPhospho [S7]	7.46065e-05	1	29	AAZ21607.1 1xPhospho [S/T]	0	2135.97	3.872e-06	2.341e-11	4.32	90.41
[K].VDGFVCSsGTGGTISGVSNALK.[E]	1xPhospho [S8]	7.46065e-05	1	29	AAZ21607.1 1xPhospho [S/T]	0	2135.97	3.872e-06	2.341e-11	4.32	90.41
[K].VDGFVCSSGTGGtISGVSNALK.[E]	1xPhospho [T13]	7.46065e-05	1	29	AAZ21607.1 1xPhospho [S/T]	0	2135.97	3.872e-06	2.341e-11	4.32	90.41
[K].VIESYLGRGsK.[I]	1xPhospho [S10]	7.46065e-05	1	63	AAZ22155.1 1xPhospho [S/Y]	1	1288.63	3.872e-06	9.879e-06	3.4	32.86
[K].VIESyLGRGSK.[I]	1xPhospho [Y5]	7.46065e-05	1	63	AAZ22155.1 1xPhospho [S/Y]	1	1288.63	3.872e-06	9.879e-06	3.4	32.86
[K].VPIVITsR.[S]	1xPhospho [S7]	0.00265164	2	2	WP_020169284.1 1xPhospho [S/T]	0	964.523	0.0003789	0.01424	2.77	49.34
[K].VPIVItSR.[S]	1xPhospho [T6]	0.00265164	2	2	WP_020169284.1 1xPhospho [S/T]	0	964.523	0.0003789	0.01424	2.77	49.34
[K].VSYsISTAR.[E]	1xPhospho [S4]	0.00014459	1	14	AAZ21897.1 1xPhospho [T/S]	0	1063.48	7.47e-06	0.0001057	2.66	37.62
[K].VSYSIsTAR.[E]	1xPhospho [S6]	0.00014459	1	14	AAZ21897.1 1xPhospho [T/S]	0	1063.48	7.47e-06	0.0001057	2.66	37.62
[K].VSYSIStAR.[E]	1xPhospho [T7]	0.00014459	1	14	AAZ21897.1 1xPhospho [T/S]	0	1063.48	7.47e-06	0.0001057	2.66	37.62
[K].VVASCHTPVGENQYIFtNNENLTALR.[K]	1xPhospho [T17]	7.46065e-05	1	5	AAZ21498.1 1xPhospho [T/Y]	0	2970.38	3.872e-06	1.975e-10	4.99	88.87
[K].VVASCHTPVGENQyIFTNNENLTALR.[K]	1xPhospho [Y14]	7.46065e-05	1	5	AAZ21498.1 1xPhospho [T/Y]	0	2970.38	3.872e-06	1.975e-10	4.99	88.87
[K].VYNCDtYLNNFDK.[L]	1xPhospho [T6]	7.46065e-05	1	8	AAZ21381.1 1xPhospho [Y/T]	0	1688.67	3.872e-06	3.103e-06	2.47	77.9
[K].VyNCDTYLNNFDK.[L]	1xPhospho [Y2]	7.46065e-05	1	8	AAZ21381.1 1xPhospho [Y/T]	0	1688.67	3.872e-06	3.103e-06	2.47	77.9
[K].WLsTSAWDPCHLFTVNK.[K]	1xPhospho [S3]	7.46065e-05	1	11	AAZ22094.1 1xPhospho [S/T]	0	2084.93	3.872e-06	3.598e-08	4.36	107.04
[K].WLStSAWDPCHLFTVNK.[K]	1xPhospho [T4]	7.46065e-05	1	11	AAZ22094.1 1xPhospho [S/T]	0	2084.93	3.872e-06	3.598e-08	4.36	107.04
[K].WLsTSAWDPCHLFTVNKK.[V]	1xPhospho [S3]	7.46065e-05	1	2	AAZ22094.1 1xPhospho [T/S]	1	2213.02	3.872e-06	1.106e-08	4.62	100.31
[K].WLStSAWDPCHLFTVNKK.[V]	1xPhospho [T4]	7.46065e-05	1	2	AAZ22094.1 1xPhospho [T/S]	1	2213.02	3.872e-06	1.106e-08	4.62	100.31
[K].YADICEIGFPHNtPIADGGQIQSSAYR.[A]	1xPhospho [T13]	7.46065e-05	1	4	AAZ21309.1 1xPhospho [T/Y]	0	3003.33	3.872e-06	4.704e-09	4.03	97.14
[K].yADICEIGFPHNTPIADGGQIQSSAYR.[A]	1xPhospho [Y1]	7.46065e-05	1	4	AAZ21309.1 1xPhospho [T/Y]	0	3003.33	3.872e-06	4.704e-09	4.03	97.14
[K].YFDNVsPINNEVICSVPR.[S]	1xPhospho [S6]	7.46065e-05	2	38	WP_018413984.1 1xPhospho [S/Y]	0	2145.97	3.872e-06	6.109e-09	4.35	101.79
[K].yFDNVSPINNEVICSVPR.[S]	1xPhospho [Y1]	7.46065e-05	2	38	WP_018413984.1 1xPhospho [S/Y]	0	2145.97	3.872e-06	6.109e-09	4.35	101.79
[K].YGDGGVDIsPIADCNK.[S]	1xPhospho [S9]	7.46065e-05	2	42	WP_041185793.1 1xPhospho [Y/S]	0	1703.7	3.872e-06	1.796e-09	3.98	68.37
[K].yGDGGVDISPIADCNK.[S]	1xPhospho [Y1]	7.46065e-05	2	42	WP_041185793.1 1xPhospho [Y/S]	0	1703.7	3.872e-06	1.796e-09	3.98	68.37
[K].YWLGQGAQPtTR.[V]	1xPhospho [T10]	0.00014459	1	7	AAZ21077.1 1xPhospho [T]	0	1457.66	1.068e-05	0.0001202	2.83	58.27
[K].YWLGQGAQPTtR.[V]	1xPhospho [T11]	0.00014459	1	7	AAZ21077.1 1xPhospho [T]	0	1457.66	1.068e-05	0.0001202	2.83	58.27
[R].ALEELGQSEISsNTIGTMVMEGLK.[D]	1xPhospho [S12]	7.46065e-05	1	4	AAZ21853.1 1xPhospho [T/S]	0	2617.21	3.872e-06	1.547e-05	2.61	110.9
[R].ALEELGQsEISSNTIGTMVMEGLK.[D]	1xPhospho [S8]	7.46065e-05	1	4	AAZ21853.1 1xPhospho [T/S]	0	2617.21	3.872e-06	1.547e-05	2.61	110.9
[R].ALEELGQSEISSNtIGTMVMEGLK.[D]	1xPhospho [T14]	7.46065e-05	1	4	AAZ21853.1 1xPhospho [T/S]	0	2617.21	3.872e-06	1.547e-05	2.61	110.9
[R].ALTsQCVTEHTmFR.[E]	1xPhospho [S4]	7.46065e-05	1	14	AAZ21654.1 1xPhospho [T/S]	0	1719.72	3.872e-06	1.045e-06	2.87	50.27
[R].ALtSQCVTEHTMFR.[E]	1xPhospho [T3]	7.46065e-05	1	14	AAZ21654.1 1xPhospho [T/S]	0	1719.72	3.872e-06	1.045e-06	2.87	50.27
[R].CDtYTTDK.[S]	1xPhospho [T3]	0.00588962	1	6	AAZ21762.1 1xPhospho [T/Y]	0	1026.35	0.0008856	0.03666	2.05	19.29
[R].CDTyTTDK.[S]	1xPhospho [Y4]	0.00588962	1	6	AAZ21762.1 1xPhospho [T/Y]	0	1026.35	0.0008856	0.03666	2.05	19.29
[R].CDYLDPALsWTGVNETGK.[G]	1xPhospho [S9]	7.46065e-05	2	3	AAZ22092.2S 1xPhospho [S/Y]	0	2048.87	3.872e-06	2.331e-07	3.5
[R].CDyLDPALSWTGVNETGK.[G]	1xPhospho [Y3]	7.46065e-05	2	3	AAZ22092.2S 1xPhospho [S/Y]	0	2048.87	3.872e-06	2.331e-07	3.5
[R].CsTAVGYLNPAK.[K]	1xPhospho [S2]	7.46065e-05	1	23	AAZ21674.1 1xPhospho [S/T]	0	1303.58	3.872e-06	3.167e-05	2.75	57.2
[R].CStAVGYLNPAK.[K]	1xPhospho [T3]	7.46065e-05	1	23	AAZ21674.1 1xPhospho [S/T]	0	1303.58	3.872e-06	3.167e-05	2.75	57.2
[R].CsVAGGGHTGQAGAMVHGIAK.[A]	1xPhospho [S2]	7.46065e-05	1	43	AAZ21834.1 1xPhospho [S/T]	0	1988.88	3.872e-06	7.784e-14	4.55	34.68
[R].CSVAGGGHtGQAGAMVHGIAK.[A]	1xPhospho [T9]	7.46065e-05	1	43	AAZ21834.1 1xPhospho [S/T]	0	1988.88	3.872e-06	7.784e-14	4.55	34.68
[R].DFCGHGIsTTFHEPPNILHYGR.[R]	1xPhospho [S8]	7.46065e-05	1	3	AAZ21939.1 1xPhospho [T/S]	0	2578.13	3.872e-06	1.586e-09	4.44	77.42
[R].DFCGHGISTtFHEPPNILHYGR.[R]	1xPhospho [T10]	7.46065e-05	1	3	AAZ21939.1 1xPhospho [T/S]	0	2578.13	3.872e-06	1.586e-09	4.44	77.42
[R].DTQsKPCYDQSALMR.[R]	1xPhospho [S4]	7.46065e-05	1	8	AAZ22120.1 1xPhospho [T/S]	1	1822.75	3.872e-06	6.337e-06	2.71	46.72
[R].DtQSKPCYDQSALMR.[R]	1xPhospho [T2]	7.46065e-05	1	8	AAZ22120.1 1xPhospho [T/S]	1	1822.75	3.872e-06	6.337e-06	2.71	46.72
[R].DYEFtSTCHLNDMLK.[P]	1xPhospho [T5]	7.46065e-05	1	10	AAZ20991.1 1xPhospho [T/Y]	0	1896.75	3.872e-06	3.575e-07	2.31	86.26
[R].DyEFTSTCHLNDMLK.[P]	1xPhospho [Y2]	7.46065e-05	1	10	AAZ20991.1 1xPhospho [T/Y]	0	1896.75	3.872e-06	3.575e-07	2.31	86.26
[R].EGsIPSHTLR.[A]	1xPhospho [S3]	0.00073039	2	4	AAZ21914.1 1xPhospho [S]	0	1176.54	0.0001145	0.002059	1.45	23.84
[R].EGSIPsHTLR.[A]	1xPhospho [S6]	0.00073039	2	4	AAZ21914.1 1xPhospho [S]	0	1176.54	0.0001145	0.002059	1.45	23.84
[R].EmTSsEGLAGSAK.[Y]	1xPhospho [S5]	0.00294753	1	2	AAZ22140.1 1xPhospho [T/S]	0	1363.54	0.0004183	0.01535	0.88	21.11
[R].EmtSSEGLAGSAK.[Y]	1xPhospho [T3]	0.00294753	1	2	AAZ22140.1 1xPhospho [T/S]	0	1363.54	0.0004183	0.01535	0.88	21.11
[R].ENPGAHLTsDCR.[G]	1xPhospho [S9]	0.00294753	1	26	AAZ22109.1 1xPhospho [T/S]	0	1379.54	0.0004274	0.01558	2.11	20.88
[R].ENPGAHLtSDCR.[G]	1xPhospho [T8]	0.00294753	1	26	AAZ22109.1 1xPhospho [T/S]	0	1379.54	0.0004274	0.01558	2.11	20.88
[R].EQsQYGSITFDK.[L]	1xPhospho [S3]	7.46065e-05	1	22	AAZ21547.1 1xPhospho [S/Y]	0	1482.61	3.872e-06	2.001e-05	2.57	55.05
[R].EQSQYGsITFDK.[L]	1xPhospho [S7]	7.46065e-05	1	22	AAZ21547.1 1xPhospho [S/Y]	0	1482.61	3.872e-06	2.001e-05	2.57	55.05
[R].EQSQyGSITFDK.[L]	1xPhospho [Y5]	7.46065e-05	1	22	AAZ21547.1 1xPhospho [S/Y]	0	1482.61	3.872e-06	2.001e-05	2.57	55.05
[R].EYAtQCMIEILDHK.[T]	1xPhospho [T4]	7.46065e-05	1	10	AAZ21996.1 1xPhospho [Y/T]	0	1773.76	3.872e-06	3.877e-07	3.89	92.29
[R].EyATQCMIEILDHK.[T]	1xPhospho [Y2]	7.46065e-05	1	10	AAZ21996.1 1xPhospho [Y/T]	0	1773.76	3.872e-06	3.877e-07	3.89	92.29
[R].FEFTTTsK.[A]	1xPhospho [S7]	0.00073039	1	10	AAZ21448.1 1xPhospho [T/S]	0	1040.43	0.0001301	0.002459	2.22	45.61
[R].FEFtTTSK.[A]	1xPhospho [T4]	0.00073039	1	10	AAZ21448.1 1xPhospho [T/S]	0	1040.43	0.0001301	0.002459	2.22	45.61
[R].FEFTTtSK.[A]	1xPhospho [T6]	0.00073039	1	10	AAZ21448.1 1xPhospho [T/S]	0	1040.43	0.0001301	0.002459	2.22	45.61
[R].GGMTsHAAVVAR.[G]	1xPhospho [S5]	7.46065e-05	1	439	AAZ21439.1 1xPhospho [T/S]	0	1252.55	3.872e-06	1.08e-09	4.86	18.7
[R].GGmtSHAAVVAR.[G]	1xPhospho [T4]	7.46065e-05	1	439	AAZ21439.1 1xPhospho [T/S]	0	1252.55	3.872e-06	1.08e-09	4.86	18.7
[R].GITIsTAHVEYETEK.[R]	1xPhospho [S5]	7.46065e-05	1	12	AAZ21933.1 1xPhospho [S/T]	0	1757.8	3.872e-06	5.778e-07	4.78	54.11
[R].GItISTAHVEYETEK.[R]	1xPhospho [T3]	7.46065e-05	1	12	AAZ21933.1 1xPhospho [S/T]	0	1757.8	3.872e-06	5.778e-07	4.78	54.11
[R].GQVLCKPAsITPHTK.[F]	1xPhospho [S9]	0.00211011	1	2	AAZ21933.1 1xPhospho [S/T]	1	1659.83	0.0003156	0.01156	1.72	30.69
[R].GQVLCKPASItPHTK.[F]	1xPhospho [T11]	0.00211011	1	2	AAZ21933.1 1xPhospho [S/T]	1	1659.83	0.0003156	0.01156	1.72	30.69
[R].GTFDQYNLIsGLHSFMSDQDDCYK.[N]	1xPhospho [S10]	7.46065e-05	1	4	AAZ20997.1 1xPhospho [T/S]	0	2864.16	3.872e-06	1.835e-14	6.95	108.83
[R].GtFDQYNLISGLHSFMSDQDDCYK.[N]	1xPhospho [T2]	7.46065e-05	1	4	AAZ20997.1 1xPhospho [T/S]	0	2864.16	3.872e-06	1.835e-14	6.95	108.83
[R].HGLTGINPsVGCVIVK.[N]	1xPhospho [S9]	7.46065e-05	2	6	WP_041185792.1 1xPhospho [S/T]	0	1673.84	3.872e-06	2.513e-06	3.24	73.12
[R].HGLtGINPSVGCVIVK.[N]	1xPhospho [T4]	7.46065e-05	2	6	WP_041185792.1 1xPhospho [S/T]	0	1673.84	3.872e-06	2.513e-06	3.24	73.12
[R].IAITGLNPHCEsNFQNSEEDK.[V]	1xPhospho [S12]	7.46065e-05	1	23	AAZ21530.1 1xPhospho [T/S]	0	2426.03	3.872e-06	8.518e-11	4.01	64.47
[R].IAItGLNPHCESNFQNSEEDK.[V]	1xPhospho [T4]	7.46065e-05	1	23	AAZ21530.1 1xPhospho [T/S]	0	2426.03	3.872e-06	8.518e-11	4.01	64.47
[R].IHCYNPLtNETLAK.[M]	1xPhospho [T8]	7.46065e-05	1	11	AAZ22143.1 1xPhospho [T/Y]	0	1696.78	3.872e-06	1.229e-05	2.27	60.73
[R].IHCyNPLTNETLAK.[M]	1xPhospho [Y4]	7.46065e-05	1	11	AAZ22143.1 1xPhospho [T/Y]	0	1696.78	3.872e-06	1.229e-05	2.27	60.73
[R].IIDQGCHGVAIFGsTGQAQLISISEK.[I]	1xPhospho [S14]	7.46065e-05	1	2	AAZ20997.1 1xPhospho [S/T]	0	2752.34	3.872e-06	1.201e-05	3.58	100.43
[R].IIDQGCHGVAIFGStGQAQLISISEK.[I]	1xPhospho [T15]	7.46065e-05	1	2	AAZ20997.1 1xPhospho [S/T]	0	2752.34	3.872e-06	1.201e-05	3.58	100.43
[R].INLEYsK.[E]	1xPhospho [S6]	0.00532256	1	6	AAZ20869.1 1xPhospho [Y/S]	0	946.428	0.0008033	0.03141	1.9	28.29
[R].INLEySK.[E]	1xPhospho [Y5]	0.00532256	1	6	AAZ20869.1 1xPhospho [Y/S]	0	946.428	0.0008033	0.03141	1.9	28.29
[R].ISTGsTSVPIAK.[I]	1xPhospho [S5]	0.00294753	1	2	AAZ20986.1 1xPhospho [S/T]	0	1240.62	0.0004213	0.01547	1.46	67.85
[R].ISTGStSVPIAK.[I]	1xPhospho [T6]	0.00294753	1	2	AAZ20986.1 1xPhospho [S/T]	0	1240.62	0.0004213	0.01547	1.46	67.85
[R].KAsSGATVEGLK.[K]	1xPhospho [S3]	0.00704395	1	4	AAZ20938.1 1xPhospho [S]	1	1227.6	0.001188	0.05526	1.41	37.39
[R].KASsGATVEGLK.[K]	1xPhospho [S4]	0.00704395	1	4	AAZ20938.1 1xPhospho [S]	1	1227.6	0.001188	0.05526	1.41	37.39
[R].KFDDGGGIAHFGAICLTQIPGDPDsIK.[G]	1xPhospho [S25]	7.46065e-05	1	2	AAZ21856.1 1xPhospho [S/T]	1	2852.33	3.872e-06	1.986e-14	5.12	101.81
[R].KFDDGGGIAHFGAICLtQIPGDPDSIK.[G]	1xPhospho [T17]	7.46065e-05	1	2	AAZ21856.1 1xPhospho [S/T]	1	2852.33	3.872e-06	1.986e-14	5.12	101.81
[R].KVALDTYGSEAsGK.[N]	1xPhospho [S12]	7.46065e-05	1	4	AAZ21314.1 1xPhospho [S]	1	1505.69	3.872e-06	9.608e-14	5.53	28.12
[R].KVALDTYGsEASGK.[N]	1xPhospho [S9]	7.46065e-05	1	4	AAZ21314.1 1xPhospho [S]	1	1505.69	3.872e-06	9.608e-14	5.53	28.12
[R].LIMQYASQNLIPItLELGGKsPNVFFEDVMDQDDDFFDK.[C]	1xPhospho [T14]	0.00235008	2	2	WP_018413984.1 2xPhospho [T330; S/Y]	1	4653.09	0.0003456	0.01298	2.57	103.7
[R].LIMQyASQNLIPItLELGGKSPNVFFEDVMDQDDDFFDK.[C]	1xPhospho [Y5]	0.00235008	2	2	WP_018413984.1 2xPhospho [T330; S/Y]	1	4653.09	0.0003456	0.01298	2.57	103.7
[R].NPGYSDFNSASsAQSFNFSPTMTSPISHGANALK.[L]	1xPhospho [S12]	7.46065e-05	1	4	AAZ20857.1 1xPhospho [S]	0	3612.57	3.872e-06	1.938e-14	7.51	98.44
[R].NPGYSDFNsASSAQSFNFSPTMTSPISHGANALK.[L]	1xPhospho [S9]	7.46065e-05	1	4	AAZ20857.1 1xPhospho [S]	0	3612.57	3.872e-06	1.938e-14	7.51	98.44
[R].NTsICGATETILMHEK.[I]	1xPhospho [S3]	7.46065e-05	1	7	AAZ21045.1 1xPhospho [T/S]	0	1827.8	3.872e-06	1.413e-06	2.33	83.12
[R].NtSICGATETILMHEK.[I]	1xPhospho [T2]	7.46065e-05	1	7	AAZ21045.1 1xPhospho [T/S]	0	1827.8	3.872e-06	1.413e-06	2.33	83.12
[R].QADGAIIAsCGETVILATVVGAK.[K]	1xPhospho [S9]	7.46065e-05	1	6	AAZ21213.1 1xPhospho [S/T]	0	2267.14	3.872e-06	1.103e-12	5.38	112.98
[R].QADGAIIASCGEtVILATVVGAK.[K]	1xPhospho [T13]	7.46065e-05	1	6	AAZ21213.1 1xPhospho [S/T]	0	2267.14	3.872e-06	1.103e-12	5.38	112.98
[R].RLCDVAQDLTIsK.[I]	1xPhospho [S12]	0.00157713	1	17	AAZ21925.1 1xPhospho [S/T]	1	1541.74	0.0002224	0.007135	2.86	75.15
[R].RLCDVAQDLtISK.[I]	1xPhospho [T10]	0.00157713	1	17	AAZ21925.1 1xPhospho [S/T]	1	1541.74	0.0002224	0.007135	2.86	75.15
[R].sACYSPHFQK.[V]	1xPhospho [S1]	0.00014459	1	9	AAZ21068.1 1xPhospho [S/Y]	0	1247.49	7.47e-06	6.43e-05	1.74	29.29
[R].SACySPHFQK.[V]	1xPhospho [Y4]	0.00014459	1	9	AAZ21068.1 1xPhospho [S/Y]	0	1247.49	7.47e-06	6.43e-05	1.74	29.29
[R].sGAVAQGLYAINCYMGMQWGENQPEDHVR.[Y]	1xPhospho [S1]	7.46065e-05	1	8	AAZ21654.1 1xPhospho [Y/S]	0	3304.4	3.872e-06	4.956e-15	6.82	105.97
[R].SGAVAQGLYAINCyMGMQWGENQPEDHVR.[Y]	1xPhospho [Y14]	7.46065e-05	1	8	AAZ21654.1 1xPhospho [Y/S]	0	3304.4	3.872e-06	4.956e-15	6.82	105.97
[R].SGAVAQGLyAINCYMGMQWGENQPEDHVR.[Y]	1xPhospho [Y9]	7.46065e-05	1	8	AAZ21654.1 1xPhospho [Y/S]	0	3304.4	3.872e-06	4.956e-15	6.82	105.97
[R].SKPAVsTTSSFPPR.[T]	1xPhospho [S6]	7.46065e-05	1	18	AAZ21210.1 1xPhospho [T/S]	1	1541.74	3.872e-06	2.562e-06	3.76	36.99
[R].SKPAVSTTsSFPPR.[T]	1xPhospho [S9]	7.46065e-05	1	18	AAZ21210.1 1xPhospho [T/S]	1	1541.74	3.872e-06	2.562e-06	3.76	36.99
[R].SKPAVStTSSFPPR.[T]	1xPhospho [T7]	7.46065e-05	1	18	AAZ21210.1 1xPhospho [T/S]	1	1541.74	3.872e-06	2.562e-06	3.76	36.99
[R].SKPAVSTtSSFPPR.[T]	1xPhospho [T8]	7.46065e-05	1	18	AAZ21210.1 1xPhospho [T/S]	1	1541.74	3.872e-06	2.562e-06	3.76	36.99
[R].StGPYSLVTQQPLGGK.[A]	1xPhospho [T2]	7.46065e-05	1	4	AAZ21926.1 1xPhospho [T/Y]	0	1712.83	3.872e-06	9.233e-11	3.24	77.79
[R].STGPySLVTQQPLGGK.[A]	1xPhospho [Y5]	7.46065e-05	1	4	AAZ21926.1 1xPhospho [T/Y]	0	1712.83	3.872e-06	9.233e-11	3.24	77.79
[R].TGYtGELGYEIWCHPK.[D]	1xPhospho [T4]	7.46065e-05	1	6	AAZ22106.1 1xPhospho [Y/T]	0	1933.82	3.872e-06	4.836e-08	3.04	83.17
[R].TGyTGELGYEIWCHPK.[D]	1xPhospho [Y3]	7.46065e-05	1	6	AAZ22106.1 1xPhospho [Y/T]	0	1933.82	3.872e-06	4.836e-08	3.04	83.17
[R].TMGHAGAIIsGGK.[G]	1xPhospho [S10]	7.46065e-05	1	38	AAZ21059.1 1xPhospho [T/S]	0	1279.59	3.872e-06	1.542e-09	4.55	25.81
[R].tMGHAGAIISGGK.[G]	1xPhospho [T1]	7.46065e-05	1	38	AAZ21059.1 1xPhospho [T/S]	0	1279.59	3.872e-06	1.542e-09	4.55	25.81
[R].TsIDCEPAGQFSGK.[L]	1xPhospho [S2]	7.46065e-05	1	21	AAZ21480.1 1xPhospho [S/T]	0	1519.61	3.872e-06	4.162e-07	3.66	48.08
[R].tSIDCEPAGQFSGK.[L]	1xPhospho [T1]	7.46065e-05	1	21	AAZ21480.1 1xPhospho [S/T]	0	1519.61	3.872e-06	4.162e-07	3.66	48.08
[R].tYEHICLLR.[A]	1xPhospho [T1]	0.000219704	1	14	AAZ21471.1 1xPhospho [T/Y]	0	1227.56	1.414e-05	0.0003337	1.63	60.58
[R].TyEHICLLR.[A]	1xPhospho [Y2]	0.000219704	1	14	AAZ21471.1 1xPhospho [T/Y]	0	1227.56	1.414e-05	0.0003337	1.63	60.58
[R].VDTYEVDMDNCPsK.[V]	1xPhospho [S13]	7.46065e-05	3	10	AAZ21063.1 1xPhospho [T/S]	0	1695.63	3.872e-06	1.648e-06	3.68	51.03
[R].VDtYEVDMDNCPSK.[V]	1xPhospho [T3]	7.46065e-05	3	10	AAZ21063.1 1xPhospho [T/S]	0	1695.63	3.872e-06	1.648e-06	3.68	51.03
[R].VNsSATATIK.[P]	1xPhospho [S3]	7.46065e-05	1	7	AAZ21342.1 1xPhospho [S]	0	1071.51	3.872e-06	7.367e-06	2.27	21.02
[R].VNSsATATIK.[P]	1xPhospho [S4]	7.46065e-05	1	7	AAZ21342.1 1xPhospho [S]	0	1071.51	3.872e-06	7.367e-06	2.27	21.02
[R].VTVEDCIDKVEsPYELVLVAK.[E]	1xPhospho [S12]	7.46065e-05	1	3	AAZ22001.1 1xPhospho [S/Y]	1	2429.19	3.872e-06	3.133e-07	3.87	105.8
[R].VTVEDCIDKVESPyELVLVAK.[E]	1xPhospho [Y14]	7.46065e-05	1	3	AAZ22001.1 1xPhospho [S/Y]	1	2429.19	3.872e-06	3.133e-07	3.87	105.8
[R].VWtNCYHAYPAHAAFGGYK.[Q]	1xPhospho [T3]	7.46065e-05	2	35	WP_018413984.1 1xPhospho [T/Y]	0	2235.95	3.872e-06	6.134e-12	5.33	63.5
[R].VWTNCyHAYPAHAAFGGYK.[Q]	1xPhospho [Y6]	7.46065e-05	2	35	WP_018413984.1 1xPhospho [T/Y]	0	2235.95	3.872e-06	6.134e-12	5.33	63.5
[R].VWTNCYHAyPAHAAFGGYK.[Q]	1xPhospho [Y9]	7.46065e-05	2	35	WP_018413984.1 1xPhospho [T/Y]	0	2235.95	3.872e-06	6.134e-12	5.33	63.5
[R].YDNtTAVEGLK.[I]	1xPhospho [T4]	7.46065e-05	1	18	AAZ21181.1 1xPhospho [Y/T]	0	1290.56	3.872e-06	6.999e-06	2.64	41.62
[R].YDNTtAVEGLK.[I]	1xPhospho [T5]	7.46065e-05	1	18	AAZ21181.1 1xPhospho [Y/T]	0	1290.56	3.872e-06	6.999e-06	2.64	41.62
[R].yDNTTAVEGLK.[I]	1xPhospho [Y1]	7.46065e-05	1	18	AAZ21181.1 1xPhospho [Y/T]	0	1290.56	3.872e-06	6.999e-06	2.64	41.62
[R].YLGtCDGNmQEGSLR.[A]	1xPhospho [T4]	7.46065e-05	1	9	AAZ21880.1 1xPhospho [T/Y]	0	1723.68	3.872e-06	9.9e-06	2.51	45.54
[R].yLGTCDGNMQEGSLR.[A]	1xPhospho [Y1]	7.46065e-05	1	9	AAZ21880.1 1xPhospho [T/Y]	0	1723.68	3.872e-06	9.9e-06	2.51	45.54
[K].IVLFGLPGAytSVCSAK.[H]	1xPhospho [T11]	7.46065e-05	1	12	AAZ20951.1 1xPhospho [S/Y]	0	1805.89	3.872e-06	5.624e-09	4.43	110.17
[R].LIMQYASQNLIPItLELGGKsPNVFFEDVMDQDDDFFDK.[C]	1xPhospho [S21]	0.00235008	2	2	WP_018413984.1 2xPhospho [T330; S/Y]	1	4653.09	0.0003456	0.01298	2.57	103.7
[R].LIMQyASQNLIPItLELGGKSPNVFFEDVMDQDDDFFDK.[C]	1xPhospho [T14]	0.00235008	2	2	WP_018413984.1 2xPhospho [T330; S/Y]	1	4653.09	0.0003456	0.01298	2.57	103.7

## Sheet: Supplementary Table 4
Supplementary Table 4. List of class I phosphorylation sites identified in HTCC1062
PmsID	Position	Phosphorylated residue	Site probabilities
AAZ21842.1|250|Phospho|S	250	S	99.4
AAZ21951.1|107|Phospho|Y	107	Y	100
AAZ21332.1|359|Phospho|S	359	S	100
AAZ21241.1|60|Phospho|Y	60	Y	100
AAZ21895.1|173|Phospho|T	173	T	100
AAZ21045.1|252|Phospho|T	252	T	99.6
AAZ21488.1|615|Phospho|Y	615	Y	100
AAZ21062.1|285|Phospho|S	285	S	100
AAZ21351.1|356|Phospho|S	356	S	100
AAZ21819.1|396|Phospho|T	396	T	100
AAZ21831.1|342|Phospho|Y	342	Y	99.4
AAZ21700.1|13|Phospho|S	13	S	100
AAZ21084.1|85|Phospho|T	85	T	100
AAZ21147.1|208|Phospho|S	208	S	100
AAZ21672.1|71|Phospho|Y	71	Y	100
AAZ21053.1|93|Phospho|S	93	S	100
AAZ21087.1|319|Phospho|S	319	S	100
AAZ20926.1|20|Phospho|T	20	T	100
AAZ20835.1|218|Phospho|S	218	S	99.6
AAZ21495.1|285|Phospho|T	285	T	100
AAZ21953.1|71|Phospho|S	71	S	100
AAZ21904.1|49|Phospho|T	49	T	100
AAZ21934.1|98|Phospho|T	98	T	100
AAZ21737.1|51|Phospho|S	51	S	100
AAZ21851.1|94|Phospho|S	94	S	100
AAZ20921.1|110|Phospho|S	110	S	100
AAZ20993.2S|88|Phospho|Y	88	Y	100
AAZ21332.1|209|Phospho|S	209	S	100
AAZ21001.1|25|Phospho|S	25	S	98.6
AAZ21177.1|267|Phospho|T	267	T	100
AAZ21074.1|85|Phospho|T	85	T	100
AAZ21181.1|226|Phospho|Y	226	Y	100
AAZ21933.1|302|Phospho|T	302	T	98.9
AAZ21214.1|53|Phospho|Y	53	Y	100
AAZ20963.1|39|Phospho|S	39	S	100
AAZ22131.1|176|Phospho|T	176	T	100
AAZ21398.1|59|Phospho|S	59	S	100
AAZ20839.1|423|Phospho|S	423	S	99.5
AAZ21714.1|234|Phospho|S	234	S	100
AAZ21495.1|187|Phospho|T	187	T	99.3
AAZ21903.1|132|Phospho|S	132	S	100
AAZ21547.1|26|Phospho|S	26	S	100
AAZ21566.1|409|Phospho|T	409	T	100
AAZ21808.1|289|Phospho|Y	289	Y	100
AAZ21443.1|49|Phospho|T	49	T	100
AAZ21053.1|435|Phospho|S	435	S	100
AAZ21696.1|72|Phospho|Y	72	Y	100
AAZ21938.1|31|Phospho|T	31	T	100
AAZ22101.1|329|Phospho|S	329	S	100
AAZ21170.1|394|Phospho|T	394	T	100
AAZ22048.1|14|Phospho|S	14	S	100
AAZ21392.1|166|Phospho|T	166	T	100
AAZ21314.1|497|Phospho|S	497	S	100
AAZ21507.1|27|Phospho|T	27	T	100
AAZ21700.1|166|Phospho|S	166	S	100
AAZ21075.1|46|Phospho|Y	46	Y	100
AAZ21575.1|104|Phospho|S	104	S	100
AAZ21971.1|217|Phospho|S	217	S	100
AAZ21488.1|796|Phospho|S	796	S	100
AAZ21407.1|99|Phospho|T	99	T	100
AAZ22112.1|220|Phospho|S	220	S	100
AAZ22141.1|253|Phospho|S	253	S	100
AAZ21067.1|254|Phospho|T	254	T	100
AAZ21751.1|31|Phospho|S	31	S	99.6
WP_041185773.1|94|Phospho|S	94	S	100
AAZ22109.1|129|Phospho|T	129	T	100
AAZ21791.1|493|Phospho|S	493	S	100
AAZ21917.1|192|Phospho|T	192	T	100
AAZ22005.1|121|Phospho|T	121	T	100
AAZ21189.1|15|Phospho|S	15	S	100
AAZ21179.1|568|Phospho|T	568	T	100
WP_011281824.1|138|Phospho|T	138	T	100
AAZ21791.1|36|Phospho|S	36	S	100
AAZ22016.1|155|Phospho|T	155	T	100
AAZ20980.1|87|Phospho|S	87	S	99.5
AAZ21010.1|201|Phospho|S	201	S	100
AAZ21934.1|157|Phospho|S	157	S	100
AAZ21300.1|321|Phospho|S	321	S	100
AAZ21266.1|158|Phospho|T	158	T	100
AAZ21889.1|23|Phospho|S	23	S	100
AAZ20840.1|309|Phospho|Y	309	Y	100
AAZ22065.1|36|Phospho|T	36	T	100
AAZ21407.1|210|Phospho|S	210	S	99.6
AAZ21971.1|35|Phospho|S	35	S	100
AAZ21256.1|746|Phospho|T	746	T	100
AAZ21884.1|127|Phospho|S	127	S	99.4
AAZ21256.1|1221|Phospho|T	1221	T	99
AAZ21607.1|300|Phospho|T	300	T	100
AAZ21549.1|248|Phospho|S	248	S	100
AAZ22016.1|207|Phospho|T	207	T	100
AAZ20851.1|21|Phospho|S	21	S	100
AAZ20905.1|394|Phospho|S	394	S	100
AAZ21670.1|147|Phospho|T	147	T	100
AAZ22140.1|294|Phospho|T	294	T	98.3
AAZ20984.1|355|Phospho|T	355	T	100
AAZ21025.1|96|Phospho|Y	96	Y	99.5
AAZ21439.1|466|Phospho|T	466	T	100
AAZ21590.1|38|Phospho|S	38	S	100
AAZ21760.1|432|Phospho|S	432	S	100
WP_006997871.1|232|Phospho|S	232	S	100
AAZ22141.1|353|Phospho|S	353	S	100
AAZ20827.1|41|Phospho|S	41	S	97.5
AAZ21334.1|818|Phospho|T	818	T	100
AAZ21064.1|213|Phospho|S	213	S	100
AAZ21884.1|67|Phospho|T	67	T	100
AAZ21669.1|203|Phospho|Y	203	Y	100
AAZ20898.1|286|Phospho|T	286	T	100
AAZ20841.1|236|Phospho|S	236	S	99.3
AAZ21659.1|155|Phospho|S	155	S	100
AAZ22066.1|119|Phospho|T	119	T	99.3
AAZ22078.2S|52|Phospho|S	52	S	100
AAZ21933.1|17|Phospho|T	17	T	100
AAZ21155.1|102|Phospho|T	102	T	100
AAZ21669.1|132|Phospho|S	132	S	100
AAZ22112.1|217|Phospho|S	217	S	100
AAZ21593.1|194|Phospho|S	194	S	100
AAZ21561.1|395|Phospho|S	395	S	100
WP_041185799.1|484|Phospho|Y	484	Y	100
AAZ21338.1|166|Phospho|T	166	T	100
AAZ21002.1|129|Phospho|T	129	T	100
AAZ22075.1|23|Phospho|T	23	T	100
AAZ21950.1|178|Phospho|T	178	T	100
AAZ21072.1|37|Phospho|S	37	S	100
AAZ21113.1|121|Phospho|T	121	T	100
AAZ21897.1|191|Phospho|S	191	S	99.7
AAZ21661.1|231|Phospho|S	231	S	100
AAZ20984.1|536|Phospho|S	536	S	100
AAZ21531.1|263|Phospho|S	263	S	97
AAZ21366.1|151|Phospho|S	151	S	100
AAZ21808.1|69|Phospho|T	69	T	100
AAZ21946.1|25|Phospho|T	25	T	100
AAZ20974.1|10|Phospho|Y	10	Y	100
AAZ21405.1|295|Phospho|S	295	S	100
AAZ21045.1|330|Phospho|S	330	S	100
AAZ21057.1|13|Phospho|S	13	S	100
AAZ20910.1|159|Phospho|S	159	S	100
AAZ21234.1|330|Phospho|T	330	T	99.4
AAZ21310.1|216|Phospho|S	216	S	98.2
AAZ22128.1|633|Phospho|S	633	S	99.4
AAZ21679.1|282|Phospho|S	282	S	100
AAZ21523.1|22|Phospho|S	22	S	100
AAZ20835.1|263|Phospho|S	263	S	100
AAZ21963.1|186|Phospho|T	186	T	100
AAZ21176.1|258|Phospho|S	258	S	100
AAZ21407.1|80|Phospho|S	80	S	100
AAZ21628.1|141|Phospho|T	141	T	99.5
AAZ21166.1|107|Phospho|S	107	S	100
AAZ21358.1|140|Phospho|S	140	S	98.8
AAZ21139.1|598|Phospho|T	598	T	99.5
AAZ21615.1|201|Phospho|Y	201	Y	100
AAZ21049.1|79|Phospho|S	79	S	100
AAZ21206.1|8|Phospho|S	8	S	100
AAZ21328.1|101|Phospho|S	101	S	99.6
AAZ21218.1|7|Phospho|T	7	T	100
AAZ21543.1|92|Phospho|S	92	S	100
AAZ21927.1|33|Phospho|T	33	T	100
AAZ21210.1|524|Phospho|S	524	S	100
AAZ20827.1|165|Phospho|S	165	S	100
AAZ21162.1|148|Phospho|T	148	T	99.5
AAZ21580.1|81|Phospho|T	81	T	99.5
AAZ21170.1|83|Phospho|S	83	S	100
WP_006997871.1|500|Phospho|S	500	S	100
AAZ21334.1|764|Phospho|S	764	S	100
AAZ21350.1|311|Phospho|S	311	S	100
AAZ21963.1|446|Phospho|S	446	S	98.5
AAZ21339.1|64|Phospho|S	64	S	100
AAZ21950.1|436|Phospho|T	436	T	100
AAZ22139.1|8|Phospho|S	8	S	100
AAZ21592.1|456|Phospho|Y	456	Y	100
AAZ21890.1|219|Phospho|T	219	T	100
AAZ21408.1|525|Phospho|S	525	S	100
AAZ21166.1|171|Phospho|T	171	T	100
AAZ20853.1|23|Phospho|S	23	S	100
AAZ21757.1|134|Phospho|T	134	T	99.1
AAZ21309.1|233|Phospho|S	233	S	100
AAZ21053.1|409|Phospho|S	409	S	100
AAZ20967.1|263|Phospho|S	263	S	100
AAZ21616.1|64|Phospho|S	64	S	99.2
AAZ21469.1|176|Phospho|S	176	S	99.1
AAZ21360.1|379|Phospho|T	379	T	100
AAZ21319.1|295|Phospho|T	295	T	99.7
AAZ21535.1|465|Phospho|S	465	S	100
WP_011281658.1|32|Phospho|S	32	S	100
AAZ21979.1|8|Phospho|T	8	T	100
AAZ21015.1|225|Phospho|T	225	T	100
AAZ21442.1|38|Phospho|S	38	S	100
AAZ21933.1|88|Phospho|Y	88	Y	100
AAZ21735.1|249|Phospho|S	249	S	100
AAZ21472.1|85|Phospho|T	85	T	99.2
AAZ21315.1|114|Phospho|Y	114	Y	100
AAZ21278.1|5|Phospho|S	5	S	100
AAZ21868.1|299|Phospho|Y	299	Y	99.7
AAZ21678.1|263|Phospho|T	263	T	100
AAZ20984.1|140|Phospho|T	140	T	100
AAZ22157.1|174|Phospho|T	174	T	100
AAZ22062.1|103|Phospho|T	103	T	99.1
AAZ21982.1|36|Phospho|T	36	T	100
AAZ22120.1|142|Phospho|T	142	T	100
AAZ21099.1|123|Phospho|T	123	T	100
AAZ21158.1|121|Phospho|S	121	S	100
AAZ22016.1|66|Phospho|T	66	T	100
AAZ21256.1|942|Phospho|Y	942	Y	100
AAZ21762.1|196|Phospho|S	196	S	98.2
AAZ21793.1|662|Phospho|S	662	S	100
AAZ21128.1|89|Phospho|S	89	S	100
AAZ21546.1|136|Phospho|T	136	T	100
AAZ21541.1|48|Phospho|T	48	T	99.5
AAZ21210.1|701|Phospho|S	701	S	100
AAZ20997.1|238|Phospho|T	238	T	100
AAZ21059.1|254|Phospho|S	254	S	100
AAZ21208.1|64|Phospho|S	64	S	100
AAZ21147.1|658|Phospho|S	658	S	100
AAZ21663.1|152|Phospho|T	152	T	100
AAZ20991.1|198|Phospho|T	198	T	97.3
AAZ21261.1|49|Phospho|S	49	S	100
AAZ20887.1|92|Phospho|Y	92	Y	100
AAZ21072.1|357|Phospho|S	357	S	98.1
AAZ22142.1|194|Phospho|S	194	S	100
AAZ21729.1|173|Phospho|T	173	T	100
AAZ22128.1|413|Phospho|S	413	S	100
AAZ21213.1|34|Phospho|S	34	S	100
AAZ22164.1|278|Phospho|S	278	S	100
AAZ21867.1|132|Phospho|Y	132	Y	100
AAZ21097.1|261|Phospho|S	261	S	100
AAZ21393.1|212|Phospho|T	212	T	100
AAZ22140.1|86|Phospho|T	86	T	100
WP_080502254.1|321|Phospho|S	321	S	100
AAZ21413.1|77|Phospho|S	77	S	100
AAZ21791.1|212|Phospho|S	212	S	100
AAZ21585.1|58|Phospho|S	58	S	100
AAZ21922.1|62|Phospho|T	62	T	100
AAZ22128.1|180|Phospho|T	180	T	100
AAZ21808.1|372|Phospho|S	372	S	100
AAZ21528.1|16|Phospho|S	16	S	100
AAZ21429.1|136|Phospho|S	136	S	100
AAZ21944.1|405|Phospho|S	405	S	100
AAZ21356.1|361|Phospho|S	361	S	100
AAZ21101.1|272|Phospho|T	272	T	100
AAZ21480.1|98|Phospho|Y	98	Y	100
AAZ21925.1|618|Phospho|T	618	T	100
AAZ21860.1|140|Phospho|T	140	T	100
AAZ21314.1|148|Phospho|S	148	S	97.3
AAZ22171.1|287|Phospho|S	287	S	100
AAZ22090.1|240|Phospho|S	240	S	100
AAZ22107.1|67|Phospho|S	67	S	100
AAZ20910.1|275|Phospho|T	275	T	100
AAZ21664.1|125|Phospho|S	125	S	100
AAZ21114.1|51|Phospho|S	51	S	100
AAZ21052.1|174|Phospho|T	174	T	100
AAZ21422.1|618|Phospho|S	618	S	99.5
AAZ21489.1|312|Phospho|S	312	S	100
AAZ21759.1|59|Phospho|S	59	S	100
AAZ21478.1|171|Phospho|T	171	T	100
AAZ22111.1|130|Phospho|S	130	S	100
AAZ20951.1|159|Phospho|S	159	S	100
AAZ21064.1|87|Phospho|S	87	S	100
WP_011281638.1|228|Phospho|S	228	S	100
AAZ22094.1|161|Phospho|S	161	S	99.6
AAZ21769.1|81|Phospho|T	81	T	100
AAZ22119.1|361|Phospho|T	361	T	100
AAZ21670.1|60|Phospho|T	60	T	100
AAZ21614.1|183|Phospho|S	183	S	100
AAZ21541.1|390|Phospho|T	390	T	100
AAZ20833.1|11|Phospho|S	11	S	100
AAZ21593.1|91|Phospho|T	91	T	100
AAZ22001.1|61|Phospho|S	61	S	100
AAZ21584.1|285|Phospho|S	285	S	100
AAZ21255.1|84|Phospho|S	84	S	100
AAZ21925.1|804|Phospho|T	804	T	100
AAZ21526.1|80|Phospho|S	80	S	100
AAZ22120.1|120|Phospho|S	120	S	100
AAZ22105.1|135|Phospho|T	135	T	100
AAZ21720.1|231|Phospho|S	231	S	100
AAZ21856.1|160|Phospho|T	160	T	100
AAZ22111.1|148|Phospho|S	148	S	100
AAZ21405.1|322|Phospho|T	322	T	100
AAZ22176.1|116|Phospho|T	116	T	100
AAZ20918.1|306|Phospho|S	306	S	100
AAZ21210.1|71|Phospho|S	71	S	100
AAZ21931.1|139|Phospho|S	139	S	99.3
AAZ21723.1|35|Phospho|T	35	T	100
AAZ21052.1|96|Phospho|T	96	T	100
AAZ20984.1|314|Phospho|T	314	T	100
AAZ20863.1|576|Phospho|S	576	S	99.7
WP_011282086.1|123|Phospho|S	123	S	100
AAZ21762.1|194|Phospho|Y	194	Y	99.6
AAZ21850.1|162|Phospho|S	162	S	100
AAZ21609.1|99|Phospho|Y	99	Y	99.7
AAZ21405.1|34|Phospho|S	34	S	100
AAZ21375.1|71|Phospho|S	71	S	99.9
AAZ21092.1|36|Phospho|T	36	T	100
AAZ21306.1|95|Phospho|S	95	S	100
AAZ21441.1|304|Phospho|T	304	T	100
AAZ21911.1|53|Phospho|T	53	T	100
AAZ21762.1|145|Phospho|T	145	T	97.2
AAZ21330.1|36|Phospho|S	36	S	100
AAZ21736.1|117|Phospho|S	117	S	100
AAZ20980.1|506|Phospho|S	506	S	100
AAZ21626.1|402|Phospho|Y	402	Y	100
AAZ21906.1|92|Phospho|S	92	S	100
AAZ20992.1|427|Phospho|S	427	S	100
WP_011281663.1|203|Phospho|S	203	S	100
AAZ21115.1|28|Phospho|Y	28	Y	100
AAZ20993.2S|48|Phospho|S	48	S	100
AAZ21854.1|226|Phospho|Y	226	Y	100
AAZ21950.1|414|Phospho|S	414	S	100
AAZ22006.2S|10|Phospho|T	10	T	100
AAZ21437.1|187|Phospho|Y	187	Y	100
AAZ21823.1|97|Phospho|S	97	S	100
AAZ21636.1|41|Phospho|T	41	T	100
AAZ21251.1|83|Phospho|S	83	S	100
WP_011282334.1|54|Phospho|S	54	S	100
AAZ21099.1|400|Phospho|S	400	S	100
AAZ20984.1|359|Phospho|Y	359	Y	99.5
AAZ20857.1|348|Phospho|S	348	S	98.3
AAZ20983.1|21|Phospho|T	21	T	100
AAZ21251.1|911|Phospho|S	911	S	100
AAZ20980.1|823|Phospho|S	823	S	100
AAZ22089.1|409|Phospho|S	409	S	100
AAZ20920.1|181|Phospho|S	181	S	99.7
AAZ21422.1|245|Phospho|S	245	S	100
AAZ21940.1|181|Phospho|S	181	S	100
AAZ21782.1|169|Phospho|S	169	S	100
AAZ21541.1|481|Phospho|Y	481	Y	99.4
AAZ21222.1|146|Phospho|S	146	S	100
AAZ22089.1|286|Phospho|S	286	S	100
AAZ20871.2|135|Phospho|T	135	T	99.2
AAZ21925.1|397|Phospho|T	397	T	100
AAZ21659.1|369|Phospho|T	369	T	100
AAZ21953.1|417|Phospho|S	417	S	99.7
AAZ21350.1|334|Phospho|S	334	S	100
WP_006997989.1|100|Phospho|T	100	T	100
AAZ22131.1|28|Phospho|S	28	S	100
AAZ21719.1|16|Phospho|T	16	T	100
AAZ21786.1|318|Phospho|T	318	T	98.6
AAZ21019.1|74|Phospho|S	74	S	99.6
AAZ21926.1|989|Phospho|S	989	S	100
AAZ21015.1|89|Phospho|Y	89	Y	100
AAZ21410.1|16|Phospho|S	16	S	100
AAZ21358.1|14|Phospho|T	14	T	100
AAZ21659.1|32|Phospho|S	32	S	100
AAZ21886.1|36|Phospho|S	36	S	100
AAZ21205.1|90|Phospho|S	90	S	100
AAZ21694.1|387|Phospho|S	387	S	100
AAZ22048.1|252|Phospho|S	252	S	100
AAZ21975.1|127|Phospho|Y	127	Y	100
WP_049752873.1|110|Phospho|T	110	T	100
AAZ21661.1|425|Phospho|Y	425	Y	100
AAZ20951.1|76|Phospho|S	76	S	100
AAZ22155.1|16|Phospho|Y	16	Y	100
AAZ21173.1|41|Phospho|T	41	T	100
AAZ21010.1|22|Phospho|S	22	S	100
AAZ21307.1|325|Phospho|Y	325	Y	99.4
AAZ22063.1|145|Phospho|S	145	S	100
AAZ21314.1|552|Phospho|S	552	S	100
AAZ21051.1|451|Phospho|Y	451	Y	100
AAZ21469.1|144|Phospho|T	144	T	99.6
AAZ22147.1|207|Phospho|T	207	T	100
AAZ21268.1|11|Phospho|S	11	S	100
AAZ21619.1|357|Phospho|S	357	S	100
AAZ21897.1|3|Phospho|S	3	S	100
WP_006997336.1|292|Phospho|T	292	T	98.8
AAZ21486.1|235|Phospho|Y	235	Y	100
AAZ21074.1|218|Phospho|T	218	T	100
WP_011281617.1|49|Phospho|T	49	T	100
AAZ21266.1|30|Phospho|S	30	S	100
AAZ21725.1|355|Phospho|T	355	T	100
WP_011281689.1|312|Phospho|T	312	T	99.1
AAZ20958.1|7|Phospho|S	7	S	100
AAZ22085.1|65|Phospho|T	65	T	100
AAZ21834.1|85|Phospho|S	85	S	100
AAZ21625.1|178|Phospho|S	178	S	100
AAZ21237.1|47|Phospho|Y	47	Y	100
AAZ21518.1|422|Phospho|T	422	T	100
AAZ21284.1|171|Phospho|T	171	T	100
AAZ21659.1|149|Phospho|S	149	S	100
AAZ21404.1|111|Phospho|T	111	T	100
AAZ21447.1|91|Phospho|S	91	S	100
AAZ22099.1|84|Phospho|S	84	S	100
AAZ21558.1|19|Phospho|S	19	S	99.5
AAZ21914.1|172|Phospho|S	172	S	100
AAZ21058.1|811|Phospho|S	811	S	100
WP_011281749.1|72|Phospho|Y	72	Y	100
AAZ21342.1|104|Phospho|S	104	S	100
AAZ22112.1|141|Phospho|T	141	T	100
AAZ22069.1|125|Phospho|S	125	S	100
AAZ21770.1|321|Phospho|S	321	S	100
AAZ21762.1|201|Phospho|T	201	T	100
AAZ21955.1|135|Phospho|T	135	T	100
AAZ21638.1|72|Phospho|Y	72	Y	100
AAZ21703.1|298|Phospho|T	298	T	99.6
AAZ22155.1|258|Phospho|S	258	S	100
WP_041185767.1|53|Phospho|T	53	T	100
AAZ21260.1|368|Phospho|S	368	S	100
AAZ21488.1|447|Phospho|S	447	S	100
AAZ21132.1|247|Phospho|T	247	T	100
AAZ21862.1|148|Phospho|T	148	T	100
AAZ21654.1|289|Phospho|Y	289	Y	100
AAZ21946.1|58|Phospho|S	58	S	100
AAZ20980.1|575|Phospho|S	575	S	99.2
AAZ21766.1|120|Phospho|S	120	S	100
AAZ21498.1|336|Phospho|T	336	T	100
AAZ21791.1|57|Phospho|S	57	S	99.6
AAZ20981.1|247|Phospho|T	247	T	100
WP_041185790.1|171|Phospho|T	171	T	100
AAZ21358.1|224|Phospho|T	224	T	100
AAZ20927.1|81|Phospho|S	81	S	100
AAZ21590.1|272|Phospho|S	272	S	100
AAZ21720.1|214|Phospho|Y	214	Y	100
AAZ21190.1|598|Phospho|Y	598	Y	100
AAZ20993.2S|51|Phospho|S	51	S	100
AAZ21498.1|577|Phospho|Y	577	Y	100
AAZ20991.1|195|Phospho|Y	195	Y	100
AAZ21926.1|85|Phospho|T	85	T	100
AAZ21488.1|493|Phospho|S	493	S	100
AAZ21450.1|209|Phospho|T	209	T	100
AAZ21791.1|595|Phospho|S	595	S	100
AAZ21438.1|242|Phospho|T	242	T	100
AAZ21536.1|116|Phospho|S	116	S	100
AAZ21170.1|288|Phospho|T	288	T	100
AAZ21251.1|1005|Phospho|S	1005	S	100
AAZ21925.1|806|Phospho|S	806	S	99.6
AAZ21959.1|34|Phospho|Y	34	Y	100
AAZ21662.1|55|Phospho|S	55	S	100
AAZ21334.1|809|Phospho|S	809	S	100
AAZ20984.1|420|Phospho|Y	420	Y	99.4
AAZ21530.1|136|Phospho|T	136	T	100
AAZ21255.1|204|Phospho|T	204	T	100
AAZ21279.1|48|Phospho|S	48	S	100
AAZ21787.1|89|Phospho|S	89	S	100
AAZ21931.1|176|Phospho|S	176	S	100
AAZ21439.1|445|Phospho|S	445	S	100
AAZ21855.1|116|Phospho|T	116	T	100
AAZ21285.1|251|Phospho|Y	251	Y	100
AAZ21535.1|242|Phospho|S	242	S	100
AAZ21530.1|204|Phospho|T	204	T	100
AAZ21464.1|194|Phospho|S	194	S	100
AAZ20853.1|255|Phospho|S	255	S	100
AAZ20992.1|20|Phospho|S	20	S	99.4
AAZ21769.1|334|Phospho|T	334	T	100
AAZ22099.1|203|Phospho|S	203	S	99.6
AAZ21170.1|11|Phospho|S	11	S	100
AAZ20966.1|16|Phospho|S	16	S	100
AAZ21733.1|11|Phospho|S	11	S	100
AAZ21372.1|324|Phospho|S	324	S	100
AAZ21087.1|236|Phospho|S	236	S	99.1
AAZ21305.1|246|Phospho|Y	246	Y	100
AAZ21100.1|316|Phospho|S	316	S	100
AAZ22168.1|107|Phospho|T	107	T	100
AAZ21136.1|500|Phospho|S	500	S	99.3
AAZ21375.1|266|Phospho|S	266	S	100
AAZ21054.1|102|Phospho|S	102	S	100
AAZ21267.1|156|Phospho|S	156	S	100
AAZ20866.1|595|Phospho|T	595	T	98.7
AAZ22109.1|406|Phospho|T	406	T	100
WP_041185793.1|151|Phospho|Y	151	Y	100
AAZ21348.1|115|Phospho|T	115	T	100
AAZ20910.1|34|Phospho|Y	34	Y	98.8
AAZ22001.1|124|Phospho|S	124	S	100
AAZ21985.1|74|Phospho|T	74	T	100
AAZ22006.2S|175|Phospho|T	175	T	100
AAZ22109.1|97|Phospho|T	97	T	100
WP_006997909.1|284|Phospho|S	284	S	100
AAZ21865.1|102|Phospho|T	102	T	100
WP_018413984.1|526|Phospho|T	526	T	100
AAZ21949.1|70|Phospho|S	70	S	100
AAZ21765.1|40|Phospho|S	40	S	100
AAZ21735.1|25|Phospho|S	25	S	99.6
AAZ21208.1|47|Phospho|T	47	T	100
AAZ21464.1|75|Phospho|T	75	T	100
AAZ21558.1|426|Phospho|S	426	S	100
AAZ21624.1|38|Phospho|T	38	T	100
WP_011281950.1|106|Phospho|T	106	T	100
AAZ20992.1|396|Phospho|T	396	T	100
AAZ21392.1|151|Phospho|S	151	S	100
AAZ21053.1|201|Phospho|Y	201	Y	99.7
AAZ20835.1|326|Phospho|S	326	S	100
AAZ21953.1|219|Phospho|S	219	S	100
AAZ21912.1|38|Phospho|T	38	T	100
AAZ21607.1|72|Phospho|T	72	T	98.7
WP_041185792.1|35|Phospho|S	35	S	99.5
AAZ21136.1|215|Phospho|S	215	S	100
WP_041185766.1|101|Phospho|S	101	S	100
AAZ21256.1|1473|Phospho|S	1473	S	100
WP_041185773.1|296|Phospho|S	296	S	100
AAZ21349.1|169|Phospho|Y	169	Y	100
AAZ21526.1|181|Phospho|S	181	S	100
AAZ21094.1|158|Phospho|S	158	S	100
AAZ21251.1|948|Phospho|S	948	S	100
AAZ20931.1|65|Phospho|S	65	S	100
AAZ21721.1|14|Phospho|T	14	T	100
AAZ20934.1|91|Phospho|S	91	S	100
AAZ21614.1|441|Phospho|S	441	S	100
AAZ21950.1|156|Phospho|S	156	S	100
AAZ20952.1|406|Phospho|T	406	T	100
AAZ21315.1|21|Phospho|T	21	T	100
AAZ21591.1|229|Phospho|T	229	T	100
AAZ21097.1|320|Phospho|Y	320	Y	100
AAZ21426.1|299|Phospho|T	299	T	100
AAZ21181.1|164|Phospho|T	164	T	99.6
AAZ22092.2S|165|Phospho|T	165	T	99.6
AAZ22001.1|105|Phospho|T	105	T	99.7
AAZ21587.1|348|Phospho|S	348	S	100
AAZ21310.1|101|Phospho|Y	101	Y	99.4
AAZ21898.1|93|Phospho|S	93	S	100
WP_041185800.1|86|Phospho|S	86	S	100
AAZ21347.1|171|Phospho|T	171	T	100
AAZ21762.1|178|Phospho|S	178	S	100
AAZ20921.1|207|Phospho|S	207	S	100
AAZ20880.1|54|Phospho|S	54	S	100
AAZ21314.1|380|Phospho|S	380	S	100
AAZ20865.1|346|Phospho|S	346	S	100
AAZ21280.1|51|Phospho|T	51	T	100
WP_018413984.1|567|Phospho|S	567	S	99.5
AAZ22105.1|246|Phospho|S	246	S	100
AAZ21217.1|31|Phospho|S	31	S	100
AAZ20921.1|165|Phospho|S	165	S	100
AAZ21050.1|109|Phospho|S	109	S	100
AAZ21954.1|366|Phospho|T	366	T	99.4
AAZ21064.1|110|Phospho|S	110	S	100
AAZ21701.1|178|Phospho|S	178	S	100
AAZ21926.1|833|Phospho|T	833	T	100
AAZ20990.1|123|Phospho|S	123	S	100
AAZ21535.1|91|Phospho|S	91	S	100
WP_006997587.1|286|Phospho|S	286	S	100
AAZ21796.1|308|Phospho|S	308	S	100
AAZ21616.1|295|Phospho|S	295	S	100
AAZ21179.1|507|Phospho|S	507	S	100
AAZ21445.1|509|Phospho|T	509	T	99
AAZ21654.1|448|Phospho|T	448	T	100
AAZ22092.2S|67|Phospho|S	67	S	100
AAZ22086.1|657|Phospho|T	657	T	97.7
AAZ21734.1|81|Phospho|S	81	S	100
AAZ21480.1|144|Phospho|T	144	T	99.6
AAZ21536.1|52|Phospho|Y	52	Y	100
AAZ21962.1|195|Phospho|S	195	S	100
AAZ21332.1|541|Phospho|S	541	S	98.9
AAZ21717.1|71|Phospho|Y	71	Y	100
AAZ21061.1|229|Phospho|S	229	S	100
AAZ21545.1|377|Phospho|T	377	T	100
AAZ22051.1|17|Phospho|S	17	S	100
AAZ21890.1|259|Phospho|Y	259	Y	100
WP_011281832.1|221|Phospho|S	221	S	100
AAZ21221.1|308|Phospho|S	308	S	98.8
AAZ20920.1|107|Phospho|S	107	S	100
AAZ21715.1|41|Phospho|S	41	S	100
AAZ21242.2S|101|Phospho|S	101	S	100
AAZ21012.1|315|Phospho|T	315	T	100
WP_006997909.1|158|Phospho|T	158	T	100
AAZ21525.1|155|Phospho|Y	155	Y	100
AAZ21139.1|137|Phospho|T	137	T	100
AAZ21294.1|57|Phospho|S	57	S	99.6
AAZ21614.1|40|Phospho|T	40	T	100
AAZ21522.1|52|Phospho|S	52	S	100
AAZ21928.1|166|Phospho|S	166	S	100
AAZ21480.1|30|Phospho|Y	30	Y	100
AAZ21180.1|35|Phospho|Y	35	Y	100
AAZ21099.1|447|Phospho|T	447	T	100
AAZ21390.1|248|Phospho|S	248	S	100
WP_011281658.1|9|Phospho|S	9	S	100
AAZ21251.1|579|Phospho|T	579	T	100
AAZ21963.1|300|Phospho|S	300	S	100
AAZ21488.1|177|Phospho|T	177	T	100
AAZ21615.1|206|Phospho|Y	206	Y	100
AAZ21903.1|163|Phospho|S	163	S	100
AAZ21926.1|658|Phospho|S	658	S	100
AAZ21287.1|255|Phospho|S	255	S	100
AAZ21945.1|30|Phospho|S	30	S	100
AAZ20835.1|175|Phospho|S	175	S	100
AAZ22076.1|44|Phospho|S	44	S	100
AAZ21179.1|125|Phospho|S	125	S	100
AAZ21880.1|195|Phospho|T	195	T	100
AAZ20882.1|76|Phospho|S	76	S	100
AAZ20879.1|106|Phospho|T	106	T	100
AAZ20991.1|13|Phospho|S	13	S	99.3
AAZ21925.1|15|Phospho|S	15	S	100
AAZ21815.1|325|Phospho|S	325	S	100
AAZ22049.1|88|Phospho|S	88	S	97.9
AAZ21176.1|157|Phospho|S	157	S	100
AAZ21592.1|40|Phospho|S	40	S	100
AAZ20904.1|172|Phospho|S	172	S	100
AAZ21488.1|411|Phospho|S	411	S	100
AAZ20920.1|167|Phospho|S	167	S	100
AAZ22164.1|263|Phospho|T	263	T	100
AAZ21015.1|12|Phospho|S	12	S	100
WP_011281832.1|119|Phospho|Y	119	Y	100
AAZ22001.1|5|Phospho|T	5	T	100
AAZ21408.1|609|Phospho|Y	609	Y	100
AAZ22140.1|133|Phospho|S	133	S	100
WP_041185803.1|313|Phospho|S	313	S	100
AAZ21597.1|272|Phospho|S	272	S	99.3
AAZ21955.1|61|Phospho|T	61	T	100
AAZ20902.1|47|Phospho|S	47	S	100
AAZ21305.1|436|Phospho|Y	436	Y	100
AAZ22112.1|395|Phospho|T	395	T	100
AAZ21600.1|146|Phospho|S	146	S	100
AAZ21351.1|74|Phospho|Y	74	Y	100
AAZ20970.1|506|Phospho|S	506	S	99.7
AAZ21348.1|405|Phospho|T	405	T	100
AAZ21535.1|256|Phospho|T	256	T	100
AAZ22164.1|380|Phospho|S	380	S	100
WP_006997513.1|154|Phospho|Y	154	Y	100
AAZ21614.1|98|Phospho|S	98	S	99.6
AAZ21467.1|34|Phospho|T	34	T	100
AAZ21925.1|858|Phospho|T	858	T	100
AAZ21443.1|204|Phospho|S	204	S	100
AAZ21314.1|348|Phospho|T	348	T	100
AAZ21339.1|151|Phospho|Y	151	Y	100
AAZ21943.1|134|Phospho|Y	134	Y	100
WP_041185773.1|10|Phospho|S	10	S	99.3
AAZ21314.1|563|Phospho|S	563	S	100
AAZ21661.1|403|Phospho|S	403	S	99.4
AAZ21587.1|135|Phospho|Y	135	Y	100
AAZ20897.1|122|Phospho|Y	122	Y	100
AAZ21486.1|10|Phospho|S	10	S	100
AAZ21328.1|126|Phospho|T	126	T	100
AAZ21019.1|185|Phospho|S	185	S	100
AAZ20828.1|516|Phospho|Y	516	Y	100
AAZ20967.1|191|Phospho|T	191	T	99.4
AAZ21341.1|51|Phospho|S	51	S	100
AAZ22018.1|100|Phospho|S	100	S	99.4
AAZ21025.1|87|Phospho|S	87	S	99.1
AAZ21536.1|120|Phospho|S	120	S	100
AAZ20836.1|88|Phospho|S	88	S	99.5
AAZ21982.1|153|Phospho|S	153	S	99.6
AAZ21021.1|146|Phospho|S	146	S	100
AAZ21654.1|57|Phospho|Y	57	Y	100
AAZ21857.1|95|Phospho|S	95	S	100
AAZ21759.1|398|Phospho|S	398	S	99.6
AAZ21067.1|93|Phospho|S	93	S	99.6
AAZ21859.1|213|Phospho|S	213	S	100
AAZ21900.1|189|Phospho|S	189	S	100
AAZ21674.1|65|Phospho|T	65	T	100
AAZ21697.1|147|Phospho|S	147	S	100
AAZ21634.1|74|Phospho|S	74	S	100
AAZ21062.1|41|Phospho|T	41	T	100
AAZ21332.1|653|Phospho|S	653	S	100
WP_011281824.1|106|Phospho|S	106	S	99
AAZ21019.1|103|Phospho|T	103	T	100
AAZ21225.2|142|Phospho|S	142	S	99.3
AAZ21659.1|350|Phospho|S	350	S	100
AAZ20984.1|339|Phospho|S	339	S	100
AAZ20918.1|211|Phospho|T	211	T	100
AAZ21059.1|273|Phospho|T	273	T	100
AAZ21674.1|467|Phospho|T	467	T	100
AAZ21374.1|366|Phospho|Y	366	Y	100
AAZ21471.1|461|Phospho|T	461	T	100
AAZ21654.1|551|Phospho|T	551	T	100
AAZ21488.1|212|Phospho|Y	212	Y	100
AAZ21958.1|204|Phospho|S	204	S	100
AAZ21170.1|283|Phospho|S	283	S	100
AAZ21266.1|276|Phospho|T	276	T	100
AAZ21433.1|203|Phospho|S	203	S	99.3
AAZ21962.1|451|Phospho|Y	451	Y	100
AAZ22074.2S|20|Phospho|Y	20	Y	99.4
AAZ21155.1|104|Phospho|T	104	T	100
AAZ20963.1|66|Phospho|T	66	T	100
AAZ20888.1|623|Phospho|S	623	S	100
AAZ21498.1|264|Phospho|S	264	S	100
AAZ22120.1|151|Phospho|S	151	S	99.4
WP_006997513.1|60|Phospho|T	60	T	100
AAZ21844.1|82|Phospho|S	82	S	100
AAZ22142.1|371|Phospho|T	371	T	100
AAZ21720.1|192|Phospho|S	192	S	98.9
WP_006996769.1|342|Phospho|S	342	S	100
AAZ21222.1|160|Phospho|S	160	S	100
AAZ21334.1|575|Phospho|S	575	S	100
AAZ21661.1|205|Phospho|S	205	S	100
AAZ21857.1|131|Phospho|T	131	T	97.6
AAZ21051.1|259|Phospho|S	259	S	100
WP_006997502.1|450|Phospho|S	450	S	100
AAZ21626.1|48|Phospho|T	48	T	100
AAZ21933.1|47|Phospho|Y	47	Y	100
AAZ21813.1|101|Phospho|S	101	S	99.5
AAZ21607.1|184|Phospho|S	184	S	100
AAZ22132.1|37|Phospho|S	37	S	100
AAZ21593.1|129|Phospho|S	129	S	100
AAZ21154.1|166|Phospho|S	166	S	100
AAZ21678.1|39|Phospho|S	39	S	100
AAZ20881.1|54|Phospho|S	54	S	99.6
AAZ21833.1|33|Phospho|Y	33	Y	100
AAZ21059.1|17|Phospho|T	17	T	100
AAZ21913.1|31|Phospho|S	31	S	100
AAZ22101.1|294|Phospho|S	294	S	100
AAZ21542.1|4|Phospho|Y	4	Y	100
AAZ21926.1|768|Phospho|S	768	S	100
AAZ21458.1|101|Phospho|T	101	T	98.9
WP_011281832.1|234|Phospho|Y	234	Y	98.4
AAZ21627.1|141|Phospho|S	141	S	100
AAZ20984.1|129|Phospho|S	129	S	100
AAZ21869.1|163|Phospho|T	163	T	99.1
AAZ21960.1|53|Phospho|S	53	S	100
AAZ21447.1|23|Phospho|S	23	S	97.9
AAZ21655.1|68|Phospho|Y	68	Y	100
AAZ21199.1|170|Phospho|Y	170	Y	100
AAZ21907.1|67|Phospho|T	67	T	100
AAZ21525.1|197|Phospho|S	197	S	100
AAZ21549.1|69|Phospho|T	69	T	100
AAZ21433.1|160|Phospho|T	160	T	100
AAZ21808.1|196|Phospho|S	196	S	100
AAZ21057.1|136|Phospho|S	136	S	100
AAZ21696.1|109|Phospho|S	109	S	100
AAZ22003.1|64|Phospho|T	64	T	100
AAZ21234.1|24|Phospho|T	24	T	100
AAZ21424.1|103|Phospho|S	103	S	100
AAZ21330.1|94|Phospho|S	94	S	100
AAZ21906.1|68|Phospho|S	68	S	100
AAZ21954.1|381|Phospho|S	381	S	100
AAZ21407.1|40|Phospho|S	40	S	100
WP_080502254.1|137|Phospho|S	137	S	100
AAZ21060.1|152|Phospho|T	152	T	100
AAZ21061.1|266|Phospho|S	266	S	100
AAZ21584.1|170|Phospho|S	170	S	100
AAZ21101.1|328|Phospho|T	328	T	100
AAZ21546.1|64|Phospho|S	64	S	99.7
WP_006997502.1|374|Phospho|S	374	S	100
AAZ20863.1|421|Phospho|T	421	T	99.4
WP_041185765.1|789|Phospho|T	789	T	99.2
AAZ21340.1|68|Phospho|S	68	S	100
AAZ22089.1|478|Phospho|S	478	S	100
AAZ21926.1|573|Phospho|T	573	T	100
AAZ21087.1|55|Phospho|S	55	S	100
AAZ21926.1|1137|Phospho|T	1137	T	100
AAZ21654.1|23|Phospho|T	23	T	100
AAZ21867.1|86|Phospho|S	86	S	99.7
AAZ21592.1|50|Phospho|S	50	S	100
AAZ22161.1|102|Phospho|S	102	S	100
AAZ21217.1|115|Phospho|S	115	S	100
AAZ21186.1|107|Phospho|S	107	S	100
AAZ21403.1|123|Phospho|T	123	T	100
AAZ22059.1|34|Phospho|T	34	T	100
AAZ21854.1|347|Phospho|S	347	S	99.4
AAZ21445.1|53|Phospho|T	53	T	98.9
WP_011281689.1|16|Phospho|Y	16	Y	100
AAZ22065.1|111|Phospho|T	111	T	100
AAZ21964.1|82|Phospho|T	82	T	100
AAZ21499.2|214|Phospho|Y	214	Y	100
AAZ21854.1|76|Phospho|Y	76	Y	99.3
AAZ21063.1|47|Phospho|T	47	T	100
AAZ21058.1|180|Phospho|T	180	T	100
AAZ21654.1|588|Phospho|T	588	T	100
AAZ21157.1|165|Phospho|T	165	T	100
AAZ21056.1|270|Phospho|S	270	S	100
AAZ21321.1|194|Phospho|S	194	S	99.2
AAZ21134.1|80|Phospho|T	80	T	100
AAZ21700.1|182|Phospho|S	182	S	100
AAZ21373.1|89|Phospho|T	89	T	100
AAZ21051.1|156|Phospho|T	156	T	100
AAZ21210.1|132|Phospho|S	132	S	100
AAZ21659.1|186|Phospho|T	186	T	100
AAZ21704.1|61|Phospho|S	61	S	100
AAZ22161.1|228|Phospho|T	228	T	100
AAZ21077.1|70|Phospho|T	70	T	99.6
AAZ21541.1|213|Phospho|Y	213	Y	100
AAZ21408.1|597|Phospho|S	597	S	100
AAZ21251.1|935|Phospho|S	935	S	100
AAZ21762.1|155|Phospho|S	155	S	100
AAZ22040.1|275|Phospho|S	275	S	100
AAZ21661.1|312|Phospho|T	312	T	100
AAZ21350.1|41|Phospho|T	41	T	100
AAZ21586.1|56|Phospho|T	56	T	100
AAZ21545.1|191|Phospho|Y	191	Y	100
AAZ21270.1|101|Phospho|Y	101	Y	100
AAZ21402.1|153|Phospho|S	153	S	100
AAZ20837.1|9|Phospho|S	9	S	100
AAZ21268.1|354|Phospho|S	354	S	99.6
AAZ21382.1|158|Phospho|S	158	S	100
AAZ21791.1|628|Phospho|S	628	S	100
AAZ20984.1|356|Phospho|T	356	T	99.7
AAZ21762.1|142|Phospho|S	142	S	100
AAZ21060.1|220|Phospho|S	220	S	100
AAZ21695.1|99|Phospho|T	99	T	99.5
AAZ21056.1|441|Phospho|T	441	T	100
AAZ20951.1|47|Phospho|S	47	S	99.5
WP_018413984.1|313|Phospho|T	313	T	99.3
AAZ21659.1|340|Phospho|S	340	S	100
AAZ21319.1|287|Phospho|S	287	S	100
AAZ21927.1|78|Phospho|S	78	S	100
AAZ21933.1|224|Phospho|S	224	S	100
AAZ20896.1|110|Phospho|S	110	S	99.1
AAZ21010.1|87|Phospho|Y	87	Y	100
AAZ21098.1|117|Phospho|T	117	T	100
AAZ21933.1|385|Phospho|T	385	T	100
AAZ21482.1|38|Phospho|S	38	S	100
AAZ21946.1|15|Phospho|T	15	T	100
AAZ22051.1|99|Phospho|Y	99	Y	100
AAZ21750.1|14|Phospho|S	14	S	100
AAZ21332.1|270|Phospho|S	270	S	100
AAZ21541.1|8|Phospho|T	8	T	99.2
AAZ22120.1|362|Phospho|S	362	S	100
AAZ21929.1|115|Phospho|T	115	T	100
AAZ21616.1|300|Phospho|S	300	S	100
AAZ22092.2S|444|Phospho|S	444	S	100
AAZ21488.1|449|Phospho|S	449	S	100
AAZ21300.1|13|Phospho|S	13	S	100
AAZ22091.1|193|Phospho|T	193	T	99.2
AAZ21442.1|210|Phospho|Y	210	Y	100
AAZ21407.1|335|Phospho|S	335	S	100
AAZ21614.1|105|Phospho|T	105	T	99.5
AAZ21408.1|570|Phospho|S	570	S	100
AAZ21517.1|163|Phospho|T	163	T	99.5
AAZ21925.1|704|Phospho|S	704	S	100
AAZ20833.1|23|Phospho|S	23	S	100
AAZ21319.1|27|Phospho|S	27	S	99.4
AAZ21925.1|1019|Phospho|T	1019	T	98.9
AAZ21222.1|139|Phospho|S	139	S	99.6
AAZ21051.1|27|Phospho|S	27	S	100
AAZ21202.1|105|Phospho|Y	105	Y	100
AAZ21464.1|106|Phospho|T	106	T	100
WP_020169009.1|205|Phospho|S	205	S	100
AAZ21224.1|70|Phospho|S	70	S	100
AAZ21268.1|114|Phospho|S	114	S	100
AAZ20983.1|18|Phospho|S	18	S	99.8
AAZ21058.1|902|Phospho|Y	902	Y	100
AAZ21100.1|66|Phospho|S	66	S	100
AAZ21328.1|251|Phospho|S	251	S	100
WP_011281765.1|99|Phospho|S	99	S	99.5
AAZ21661.1|127|Phospho|Y	127	Y	100
AAZ21314.1|159|Phospho|S	159	S	100
AAZ22078.2S|32|Phospho|T	32	T	100
AAZ21488.1|667|Phospho|Y	667	Y	100
AAZ21550.1|53|Phospho|S	53	S	100
AAZ21749.1|199|Phospho|S	199	S	100
AAZ21627.1|117|Phospho|Y	117	Y	99.4
AAZ21713.1|160|Phospho|S	160	S	100
AAZ22109.1|181|Phospho|Y	181	Y	99.2
AAZ21334.1|208|Phospho|T	208	T	100
AAZ21940.1|263|Phospho|S	263	S	100
AAZ21087.1|274|Phospho|S	274	S	100
AAZ22133.1|14|Phospho|S	14	S	99.5
AAZ20903.1|19|Phospho|T	19	T	100
AAZ22137.1|182|Phospho|T	182	T	100
AAZ21009.1|133|Phospho|Y	133	Y	100
AAZ21856.1|65|Phospho|T	65	T	100
AAZ21619.1|116|Phospho|T	116	T	100
AAZ21265.1|392|Phospho|S	392	S	100
AAZ21863.1|191|Phospho|S	191	S	100
AAZ21926.1|1193|Phospho|S	1193	S	100
AAZ21732.1|175|Phospho|S	175	S	100
AAZ21101.1|7|Phospho|Y	7	Y	100
AAZ21437.1|242|Phospho|S	242	S	100
AAZ21166.1|193|Phospho|S	193	S	100
AAZ20834.1|276|Phospho|S	276	S	100
AAZ21198.1|202|Phospho|S	202	S	100
AAZ21210.1|551|Phospho|S	551	S	100
AAZ20944.1|266|Phospho|S	266	S	100
AAZ21463.1|149|Phospho|S	149	S	100
AAZ21982.1|109|Phospho|S	109	S	100
AAZ21615.1|107|Phospho|Y	107	Y	99.5
AAZ21537.1|141|Phospho|T	141	T	100
AAZ20901.1|296|Phospho|T	296	T	100
AAZ20960.1|181|Phospho|T	181	T	100
AAZ21208.1|113|Phospho|S	113	S	99.2
AAZ21314.1|413|Phospho|T	413	T	100
AAZ20997.1|47|Phospho|T	47	T	100
AAZ20898.1|52|Phospho|S	52	S	99.5
AAZ21688.1|133|Phospho|Y	133	Y	100
AAZ21615.1|103|Phospho|S	103	S	99.5
AAZ21087.1|133|Phospho|S	133	S	96.7
AAZ21616.1|279|Phospho|S	279	S	100
AAZ21019.1|255|Phospho|Y	255	Y	100
AAZ21881.1|181|Phospho|S	181	S	100
AAZ21807.1|64|Phospho|Y	64	Y	100
AAZ20888.1|272|Phospho|S	272	S	100
AAZ22133.1|222|Phospho|T	222	T	100
WP_006997871.1|511|Phospho|S	511	S	100
AAZ21897.1|249|Phospho|S	249	S	99.6
AAZ21791.1|263|Phospho|S	263	S	100
AAZ22012.1|26|Phospho|S	26	S	99.9
AAZ22143.1|56|Phospho|T	56	T	100
AAZ20835.1|102|Phospho|S	102	S	99.5
AAZ22119.1|66|Phospho|T	66	T	99.4
AAZ21406.1|68|Phospho|S	68	S	99.3
AAZ21295.1|111|Phospho|S	111	S	100
AAZ21068.1|323|Phospho|S	323	S	100
AAZ21426.1|347|Phospho|Y	347	Y	100
AAZ21554.1|88|Phospho|T	88	T	99.6
AAZ21236.1|284|Phospho|S	284	S	100
AAZ21287.1|42|Phospho|S	42	S	100
AAZ21899.1|77|Phospho|T	77	T	100
AAZ21996.1|84|Phospho|T	84	T	100
AAZ20948.1|242|Phospho|S	242	S	100
AAZ21325.2S|264|Phospho|T	264	T	99.5
AAZ21320.1|136|Phospho|S	136	S	99.5
AAZ21517.1|102|Phospho|S	102	S	100
AAZ21022.1|209|Phospho|T	209	T	100
AAZ21194.1|40|Phospho|S	40	S	100
AAZ21951.1|413|Phospho|S	413	S	100
AAZ21955.1|123|Phospho|S	123	S	100
AAZ21950.1|90|Phospho|S	90	S	100
AAZ21043.1|193|Phospho|T	193	T	100
AAZ21074.1|369|Phospho|S	369	S	100
AAZ21056.1|339|Phospho|S	339	S	100
AAZ21608.1|131|Phospho|S	131	S	100
AAZ21027.1|137|Phospho|T	137	T	100
AAZ21220.1|43|Phospho|S	43	S	100
AAZ20948.1|202|Phospho|Y	202	Y	98
AAZ21320.1|150|Phospho|Y	150	Y	100
AAZ21072.1|224|Phospho|S	224	S	100
AAZ21317.1|254|Phospho|S	254	S	100
AAZ21294.1|33|Phospho|S	33	S	100
AAZ21312.1|150|Phospho|S	150	S	100
AAZ21628.1|32|Phospho|S	32	S	100
AAZ21740.2S|207|Phospho|S	207	S	100
AAZ21905.1|20|Phospho|S	20	S	100
AAZ21320.1|44|Phospho|S	44	S	100
AAZ21480.1|42|Phospho|Y	42	Y	100
AAZ21958.1|293|Phospho|S	293	S	99.7
AAZ20991.1|175|Phospho|S	175	S	99
AAZ21864.1|270|Phospho|S	270	S	100
AAZ21210.1|120|Phospho|S	120	S	100
AAZ21545.1|349|Phospho|S	349	S	100
AAZ21721.1|70|Phospho|S	70	S	100
AAZ21927.1|13|Phospho|S	13	S	99.7
AAZ21412.1|65|Phospho|T	65	T	99
AAZ21614.1|288|Phospho|S	288	S	100
AAZ21022.1|376|Phospho|Y	376	Y	100
AAZ20982.1|162|Phospho|T	162	T	100
AAZ22094.1|331|Phospho|S	331	S	100
AAZ20884.1|543|Phospho|T	543	T	100
AAZ21381.1|121|Phospho|Y	121	Y	100
AAZ21172.1|389|Phospho|S	389	S	100
AAZ21403.1|145|Phospho|T	145	T	99.2
AAZ21598.1|796|Phospho|Y	796	Y	100
AAZ21398.1|194|Phospho|T	194	T	100
AAZ21774.1|35|Phospho|T	35	T	100
AAZ20879.1|97|Phospho|T	97	T	99.4
AAZ21593.1|176|Phospho|S	176	S	100
AAZ21354.1|243|Phospho|S	243	S	100
AAZ21144.1|2|Phospho|S	2	S	100
AAZ21268.1|331|Phospho|T	331	T	100
AAZ21297.1|345|Phospho|S	345	S	100
AAZ21405.1|212|Phospho|S	212	S	100
AAZ21587.1|221|Phospho|T	221	T	95.6
AAZ21674.1|175|Phospho|T	175	T	100
AAZ20903.1|73|Phospho|S	73	S	100
AAZ21210.1|77|Phospho|S	77	S	100
AAZ21926.1|1229|Phospho|T	1229	T	99.4
AAZ22177.1|27|Phospho|T	27	T	99.5
AAZ21911.1|56|Phospho|T	56	T	99.7
AAZ21208.1|130|Phospho|Y	130	Y	100
AAZ20981.1|165|Phospho|T	165	T	99.7
WP_006997587.1|59|Phospho|S	59	S	100
AAZ21225.1|114|Phospho|S	114	S	99.3
AAZ21853.1|100|Phospho|S	100	S	95.8
AAZ21960.1|166|Phospho|T	166	T	100
AAZ22091.1|99|Phospho|S	99	S	100
AAZ21619.1|255|Phospho|Y	255	Y	98.9
AAZ21053.1|6|Phospho|S	6	S	100
AAZ21028.1|57|Phospho|Y	57	Y	100
AAZ21933.1|256|Phospho|S	256	S	100
AAZ20986.1|207|Phospho|S	207	S	98
AAZ21819.1|251|Phospho|T	251	T	99.1
AAZ21858.1|159|Phospho|S	159	S	100
AAZ21190.1|600|Phospho|S	600	S	100
AAZ21170.1|187|Phospho|T	187	T	100
AAZ20866.1|525|Phospho|T	525	T	100
AAZ21791.1|19|Phospho|S	19	S	100
AAZ21701.1|233|Phospho|S	233	S	100
AAZ21314.1|555|Phospho|S	555	S	100
AAZ21332.1|617|Phospho|S	617	S	100
AAZ22117.1|52|Phospho|Y	52	Y	99.2
AAZ21925.1|879|Phospho|Y	879	Y	99.1
AAZ21559.1|173|Phospho|S	173	S	100
AAZ21934.1|113|Phospho|S	113	S	100
AAZ21914.1|67|Phospho|T	67	T	100
AAZ21601.1|192|Phospho|T	192	T	100
AAZ21584.1|438|Phospho|T	438	T	100
WP_006997513.1|196|Phospho|S	196	S	100
AAZ21078.1|351|Phospho|S	351	S	100
AAZ21274.1|214|Phospho|S	214	S	100
WP_027306947.1|84|Phospho|Y	84	Y	100
AAZ21697.1|111|Phospho|Y	111	Y	100
WP_011281617.1|76|Phospho|Y	76	Y	100
AAZ21062.1|14|Phospho|S	14	S	98.5
AAZ21926.1|934|Phospho|S	934	S	100
AAZ21931.1|118|Phospho|S	118	S	100
AAZ22004.1|101|Phospho|T	101	T	100
AAZ20938.1|18|Phospho|T	18	T	100
AAZ21128.1|183|Phospho|T	183	T	100
AAZ21791.1|641|Phospho|T	641	T	99.4
AAZ21622.1|154|Phospho|T	154	T	99
AAZ22077.1|33|Phospho|S	33	S	100
AAZ21181.1|312|Phospho|T	312	T	100
WP_018413984.1|447|Phospho|S	447	S	100
AAZ21933.1|64|Phospho|S	64	S	99.1
AAZ22090.1|236|Phospho|S	236	S	100
AAZ21194.1|277|Phospho|Y	277	Y	100
AAZ21441.1|115|Phospho|S	115	S	100
AAZ21536.1|94|Phospho|T	94	T	100
AAZ21598.1|715|Phospho|S	715	S	99.7
WP_006997587.1|442|Phospho|S	442	S	100
WP_018413984.1|110|Phospho|S	110	S	100
AAZ21627.1|79|Phospho|S	79	S	100
AAZ21062.1|276|Phospho|S	276	S	100
WP_018413984.1|170|Phospho|T	170	T	100
AAZ21488.1|590|Phospho|S	590	S	100
AAZ20866.1|545|Phospho|Y	545	Y	100
AAZ21957.1|98|Phospho|S	98	S	99.2
AAZ22016.1|43|Phospho|S	43	S	100
AAZ21100.1|354|Phospho|T	354	T	100
AAZ21348.1|407|Phospho|S	407	S	97.4
AAZ21071.1|512|Phospho|S	512	S	100
AAZ21585.1|197|Phospho|T	197	T	98.7
AAZ22118.1|56|Phospho|T	56	T	100
AAZ22089.1|426|Phospho|S	426	S	100
AAZ20984.1|333|Phospho|S	333	S	100
AAZ21926.1|23|Phospho|S	23	S	99.2
AAZ20903.1|32|Phospho|T	32	T	100
AAZ21498.1|86|Phospho|T	86	T	100
AAZ22137.1|136|Phospho|T	136	T	100
AAZ21391.1|174|Phospho|S	174	S	100
WP_041185763.1|161|Phospho|T	161	T	98.8
AAZ21346.1|209|Phospho|S	209	S	100

## Sheet: Supplementary Table 5
Supplementary Table 5. List of phosphorylation sites with quantitative information.
PmsID	ProID	Position	modifichar	Entry	Description	Gene locus	Gene ontology (GO)	Gene Symbol	KEGG	proFC_Climit	proFC_LSta	proFC_Slimit	proFC_T8	proFC_T12	phosFC_Climit	phosFC_LSta	phosFC_Slimit	phosFC_T8	phosFC_T12
AAZ21842.1|250|Phospho|S	AAZ21842.1	250	S	Q4FLU6	fatty acid/phospholipid synthesis protein PlsX [Candidatus Pelagibacter ubique HTCC1062]	SAR11_1036	cytoplasm [GO:0005737]; phosphate:acyl-[acyl carrier protein] acyltransferase activity [GO:0043811]; fatty acid biosynthetic process [GO:0006633]; phospholipid biosynthetic process [GO:0008654]	plsX	Glycerolipid metabolism; Glycerophospholipid metabolism; Biosynthesis of secondary metabolites; Metabolic pathways	0.978496	1.08085	1.01624	0.984575	1.01092	0.539512	0.625105	0.428226	0.151853	0.198924
AAZ21951.1|107|Phospho|Y	AAZ21951.1	107	Y	Q4FLI7	cysteinyl-tRNA synthetase [Candidatus Pelagibacter ubique HTCC1062]	SAR11_1148	cytoplasm [GO:0005737]; ATP binding [GO:0005524]; cysteine-tRNA ligase activity [GO:0004817]; zinc ion binding [GO:0008270]; cysteinyl-tRNA aminoacylation [GO:0006423]	cysS	Aminoacyl-tRNA biosynthesis	0.994139	1.08764	1.11925	0.943701	0.960699	0.906576	0.566707	1.45355	0.38956	0.674314
AAZ21332.1|359|Phospho|S	AAZ21332.1	359	S	Q4FNA7	malate synthase [Candidatus Pelagibacter ubique HTCC1062]	SAR11_0510	cytoplasm [GO:0005737]; malate synthase activity [GO:0004474]; metal ion binding [GO:0046872]; glyoxylate cycle [GO:0006097]; tricarboxylic acid cycle [GO:0006099]	glcB	Microbial metabolism in diverse environments; Glyoxylate and dicarboxylate metabolism; Biosynthesis of secondary metabolites; Carbon metabolism; Metabolic pathways; Pyruvate metabolism	0.777473	1.01917	0.717145	0.810528	0.810732	0.312601	0.53576	0.0123081	0.18326	0.252454
AAZ21241.1|60|Phospho|Y	AAZ21241.1	60	Y	Q4FNJ8	Coq7 family protein [Candidatus Pelagibacter ubique HTCC1062]	SAR11_0419	integral component of membrane [GO:0016021]; metal ion binding [GO:0046872]; monooxygenase activity [GO:0004497]; ubiquinone biosynthetic process [GO:0006744]	coq7	Ubiquinone and other terpenoid-quinone biosynthesis; Biosynthesis of secondary metabolites; Metabolic pathways	0.779135	0.847427	1.03339	1.46346	1.17951	1.15585	42.869	121.349	68.6198	50.6937
AAZ21895.1|173|Phospho|T	AAZ21895.1	173	T	Q4FLP3	ribosomal large subunit pseudouridine synthase C [Candidatus Pelagibacter ubique HTCC1062]	SAR11_1091	pseudouridine synthase activity [GO:0009982]; pseudouridylate synthase activity [GO:0004730]; RNA binding [GO:0003723]	rluC		0.973923	1.00012	0.90626	1.35884	0.980464	0.684472	0.707484	0.0127243	0.879	0.678145
AAZ21045.1|252|Phospho|T	AAZ21045.1	252	T	Q4FP44	Gamma-glutamyl phosphate reductase [Candidatus Pelagibacter ubique HTCC1062]	SAR11_0224	cytoplasm [GO:0005737]; glutamate-5-semialdehyde dehydrogenase activity [GO:0004350]; NADP binding [GO:0050661]; L-proline biosynthetic process [GO:0055129]	proA	Biosynthesis of antibiotics; Biosynthesis of amino acids; Arginine and proline metabolism; Biosynthesis of secondary metabolites; Carbapenem biosynthesis; Metabolic pathways	2.00529	1.14977	1.42562	1.12341	1.072	61.5985	45.6215	79.3309	32.4226	46.4129
AAZ21488.1|615|Phospho|Y	AAZ21488.1	615	Y	Q4FMV1	glycine cleavage system protein P2 gcvP [Candidatus Pelagibacter ubique HTCC1062]	SAR11_0668	glycine dehydrogenase (decarboxylating) activity [GO:0004375]; glycine decarboxylation via glycine cleavage system [GO:0019464]	gcvP	Biosynthesis of antibiotics; Glyoxylate and dicarboxylate metabolism; Biosynthesis of secondary metabolites; Carbon metabolism; Metabolic pathways; Glycine, serine and threonine metabolism	0.8624	0.896447	0.769735	0.76012	0.862231	1.23548	0.516139	1.01142	0.254001	0.511188
AAZ21062.1|285|Phospho|S	AAZ21062.1	285	S	Q4FP27	Methylmalonate-semialdehyde dehydrogenase [acylating] (MMSDH) [Candidatus Pelagibacter ubique HTCC1062]	SAR11_0241	methylmalonate-semialdehyde dehydrogenase (acylating) activity [GO:0004491]	mmsA	Inositol phosphate metabolism; Propanoate metabolism; beta-Alanine metabolism; Valine, leucine and isoleucine degradation; Carbon metabolism; Metabolic pathways	0.953014	1.04184	0.976783	1.01326	0.862726	4.76694	0.916004	1.82965	1.11047	1.51342
AAZ21351.1|356|Phospho|S	AAZ21351.1	356	S	Q4FN88	cyclopropane-fatty-acyl-phospholipid synthase (CMAS family) [Candidatus Pelagibacter ubique HTCC1062]	SAR11_0530	cyclopropane-fatty-acyl-phospholipid synthase activity [GO:0008825]; methylation [GO:0032259]	SAR11_0530		0.839311	1.03651	0.857825	0.98776	1.12569	0.388054	0.154837	0.5774	0.225649	0.285877
AAZ21819.1|396|Phospho|T	AAZ21819.1	396	T	Q4FLW9	Glycosyl transferases group 1 [Candidatus Pelagibacter ubique HTCC1062]	SAR11_1012	transferase activity, transferring glycosyl groups [GO:0016757]	SAR11_1012		1.04867	0.939838	0.981412	1.25084	1.32239	0.00701109	0.577883	0.123584	0.292931	0.502632
AAZ21831.1|342|Phospho|Y	AAZ21831.1	342	Y	Q4FLV7	homoserine dehydrogenase [Candidatus Pelagibacter ubique HTCC1062]	SAR11_1025	homoserine dehydrogenase activity [GO:0004412]; NADP binding [GO:0050661]; isoleucine biosynthetic process [GO:0009097]; methionine biosynthetic process [GO:0009086]; threonine biosynthetic process [GO:0009088]	hom	Biosynthesis of antibiotics; Microbial metabolism in diverse environments; Biosynthesis of amino acids; Biosynthesis of secondary metabolites; Lysine biosynthesis; Metabolic pathways; Cysteine and methionine metabolism; Glycine, serine and threonine metabolism	1.00283	1.02462	1.01696	0.894883	1.03353	0.998642	0.988449	0.991982	127.462	137.153
AAZ21700.1|13|Phospho|S	AAZ21700.1	13	S	Q4FM89	NADH Dehydrogenase I Chain C [Candidatus Pelagibacter ubique HTCC1062]	SAR11_0885	plasma membrane [GO:0005886]; NADH dehydrogenase (ubiquinone) activity [GO:0008137]; quinone binding [GO:0048038]	nuoC	Oxidative phosphorylation; Metabolic pathways	0.906242	1.04983	0.888985	0.886996	0.874658	0.981151	1.04331	1.34321	0.012439	0.0125264
AAZ21084.1|85|Phospho|T	AAZ21084.1	85	T	Q4FP05	amidase [Candidatus Pelagibacter ubique HTCC1062]	SAR11_0263	hydrolase activity [GO:0016787]	SAR11_0263		0.84852	1.02769	0.792752	0.961882	0.870025	0.496699	0.399524	1.05183	0.336656	0.523196
AAZ21672.1|71|Phospho|Y	AAZ21672.1	71	Y	Q4FMB7	short chain dehydrogenase [Candidatus Pelagibacter ubique HTCC1062]	SAR11_0856	oxidoreductase activity [GO:0016491]	SAR11_0856		1.10385	0.999505	1.12698	0.95933	0.978369	3.17816	0.508068	3.44591	0.878584	0.756533
AAZ21053.1|93|Phospho|S	AAZ21053.1	93	S	Q4FP36	H+-transporting two-sector ATPase (F0F1-type ATP synthase) alpha chain [Candidatus Pelagibacter ubique HTCC1062]	SAR11_0232	plasma membrane [GO:0005886]; proton-transporting ATP synthase complex, catalytic core F(1) [GO:0045261]; ATP binding [GO:0005524]; proton-transporting ATP synthase activity, rotational mechanism [GO:0046933]; proton-transporting ATPase activity, rotational mechanism [GO:0046961]	atpA	Oxidative phosphorylation; Metabolic pathways	0.826682	0.935505	0.872828	0.977301	0.864267	0.800204	0.624287	0.237609	0.172837	0.23498
AAZ21087.1|319|Phospho|S	AAZ21087.1	319	S	Q4FP02	TRAP dicarboxylate transporter - DctP subunit (mannitol/chloroaromatic compounds) [Candidatus Pelagibacter ubique HTCC1062]	SAR11_0266	periplasmic space [GO:0042597]; tripartite ATP-independent periplasmic transporter complex [GO:0031317]; metal ion binding [GO:0046872]; transmembrane transport [GO:0055085]	SAR11_0266		1.28801	1.01998	1.33422	1.05986	1.01506	0.885222	46.6487	111.014	50.6215	51.1571
AAZ20926.1|20|Phospho|T	AAZ20926.1	20	T	Q4FPG3	Coproporphyrinogen III oxidase [Candidatus Pelagibacter ubique HTCC1062]	SAR11_0102	coproporphyrinogen oxidase activity [GO:0004109]; heme biosynthetic process [GO:0006783]	hemF	Porphyrin and chlorophyll metabolism; Biosynthesis of secondary metabolites; Metabolic pathways	0.879272	1.0803	0.819939	0.823741	0.714057	0.636661	0.323967	0.439784	0.641074	0.297565
AAZ20835.1|218|Phospho|S	AAZ20835.1	218	S	Q4FPM5	thymidylate synthase-complementing family protein (Pfam) [Candidatus Pelagibacter ubique HTCC1062]	SAR11_0010	flavin adenine dinucleotide binding [GO:0050660]; thymidylate synthase (FAD) activity [GO:0050797]; dTMP biosynthetic process [GO:0006231]; dTTP biosynthetic process [GO:0006235]; methylation [GO:0032259]			0.895963	0.972367	0.977869	0.844585	0.934591	0.90489	0.152714	0.894169	2.17461	0.529978
AAZ21495.1|285|Phospho|T	AAZ21495.1	285	T	Q4FMU4	hypothetical protein SAR11_0676 [Candidatus Pelagibacter ubique HTCC1062]	SAR11_0676	oxidoreductase activity [GO:0016491]	SAR11_0676		1.14626	1.02693	1.15238	1.14159	1.01246	0.664307	0.692256	0.0128006	0.995597	1.08683
AAZ21953.1|71|Phospho|S	AAZ21953.1	71	S	Q4FLI5	2-dehydro-3-deoxy-phosphoheptonate aldolase [Candidatus Pelagibacter ubique HTCC1062]	SAR11_1150	3-deoxy-7-phosphoheptulonate synthase activity [GO:0003849]; aromatic amino acid family biosynthetic process [GO:0009073]	dhs	Biosynthesis of antibiotics; Biosynthesis of amino acids; Quorum sensing; Biosynthesis of secondary metabolites; Metabolic pathways; Phenylalanine, tyrosine and tryptophan biosynthesis	0.927528	1.00711	0.959718	1.32541	1.01587	1.21751	0.0109518	0.0112364	0.258389	0.245972
AAZ21904.1|49|Phospho|T	AAZ21904.1	49	T	Q4FLN4	ribosomal protein L18 [Candidatus Pelagibacter ubique HTCC1062]	SAR11_1101	ribosome [GO:0005840]; rRNA binding [GO:0019843]; structural constituent of ribosome [GO:0003735]; translation [GO:0006412]	rplR	Ribosome	0.910545	0.974887	0.830609	1.2972	1.06581	0.942587	0.598479	1.05008	1.12162	1.48581
AAZ21934.1|98|Phospho|T	AAZ21934.1	98	T	Q4FLK4	SpoU rRNA Methylase family [Candidatus Pelagibacter ubique HTCC1062]	SAR11_1131	RNA binding [GO:0003723]; RNA methyltransferase activity [GO:0008173]; RNA processing [GO:0006396]	SAR11_1131		0.935579	0.980504	0.964338	1.11906	1.08544	0.0117237	0.649171	1.0817	0.455887	0.63561
AAZ21737.1|51|Phospho|S	AAZ21737.1	51	S	Q4FM52	anthranilate synthase component II [Candidatus Pelagibacter ubique HTCC1062]	SAR11_0924	anthranilate synthase activity [GO:0004049]; glutamine metabolic process [GO:0006541]	trpGD	Biosynthesis of antibiotics; Biosynthesis of amino acids; Quorum sensing; Biosynthesis of secondary metabolites; Metabolic pathways; Phenylalanine, tyrosine and tryptophan biosynthesis	1.41944	1.16622	1.13868	1.32287	1.39098	0.842165	44.4623	0.934947	50.2737	114.054
AAZ21851.1|94|Phospho|S	AAZ21851.1	94	S	Q4FLT7	riboflavin synthase alpha-chain [Candidatus Pelagibacter ubique HTCC1062]	SAR11_1045	riboflavin synthase activity [GO:0004746]	ribB	Biosynthesis of secondary metabolites; Metabolic pathways; Riboflavin metabolism	1.17704	1.00577	1.30155	0.795253	0.943665	0.0147781	1.54704	0.608225	1.04945	0.957858
AAZ20921.1|110|Phospho|S	AAZ20921.1	110	S	Q4FPG8	Predicted GTPase [Candidatus Pelagibacter ubique HTCC1062]	SAR11_0097	ATP binding [GO:0005524]; ATPase activity [GO:0016887]; GTP binding [GO:0005525]; ribosomal large subunit binding [GO:0043023]; ribosome binding [GO:0043022]	SAR11_0097		0.523138	0.517156	0.434188	1.18749	0.629768	1.37662	1.38575	1.53842	0.934767	315.9
AAZ20993.2S|88|Phospho|Y	AAZ20993.2S	88	Y	Q4FP96	possible Rhodanese-related sulfurtransferase [Candidatus Pelagibacter ubique HTCC1062]	SAR11_0171	transferase activity [GO:0016740]	SAR11_0171		0.763969	1.09878	0.699411	1.54243	1.1009	0.913183	0.906089	0.659742	0.714094	0.57741
AAZ21332.1|209|Phospho|S	AAZ21332.1	209	S	Q4FNA7	malate synthase [Candidatus Pelagibacter ubique HTCC1062]	SAR11_0510	cytoplasm [GO:0005737]; malate synthase activity [GO:0004474]; metal ion binding [GO:0046872]; glyoxylate cycle [GO:0006097]; tricarboxylic acid cycle [GO:0006099]	glcB	Microbial metabolism in diverse environments; Glyoxylate and dicarboxylate metabolism; Biosynthesis of secondary metabolites; Carbon metabolism; Metabolic pathways; Pyruvate metabolism	0.777473	1.01917	0.717145	0.810528	0.810732	8.49639	0.678917	0.0316751	1.15575	0.556051
AAZ21001.1|25|Phospho|S	AAZ21001.1	25	S	Q4FP88	oligopeptidase B [Candidatus Pelagibacter ubique HTCC1062]	SAR11_0180	serine-type endopeptidase activity [GO:0004252]	ptrB		1.24037	1.00981	1.29164	1.06131	0.650403	0.904376	0.995204	57.2796	71.1105	190.055
AAZ21074.1|85|Phospho|T	AAZ21074.1	85	T	Q4FP15	3-isopropylmalate dehydratase large subunit [Candidatus Pelagibacter ubique HTCC1062]	SAR11_0252	3-isopropylmalate dehydratase activity [GO:0003861]; 4 iron, 4 sulfur cluster binding [GO:0051539]; metal ion binding [GO:0046872]; branched-chain amino acid biosynthetic process [GO:0009082]; leucine biosynthetic process [GO:0009098]	leuC	C5-Branched dibasic acid metabolism; 2-Oxocarboxylic acid metabolism; Biosynthesis of amino acids; Biosynthesis of secondary metabolites; Metabolic pathways; Valine, leucine and isoleucine biosynthesis	0.984251	0.96726	0.883905	0.98113	0.75623	1.18428	1.03212	1.09156	0.837706	0.989242
AAZ21181.1|226|Phospho|Y	AAZ21181.1	226	Y	Q4FNQ8	putative porin [Candidatus Pelagibacter ubique HTCC1062]	SAR11_0359	cell outer membrane [GO:0009279]; porin activity [GO:0015288]	SAR11_0359	beta-Lactam resistance	1.70265	1.20491	0.955666	1.13864	0.776874	3.78076	1.20661	1.84923	0.472666	1.2327
AAZ21933.1|302|Phospho|T	AAZ21933.1	302	T	Q4FLK5	translation elongation factor EF-Tu [Candidatus Pelagibacter ubique HTCC1062]	SAR11_1130	cytoplasm [GO:0005737]; GTP binding [GO:0005525]; GTPase activity [GO:0003924]; translation elongation factor activity [GO:0003746]	tufB		0.92195	0.980807	0.841118	0.913292	0.89034	4.78489	0.0237454	1.65163	0.825681	0.885113
AAZ21214.1|53|Phospho|Y	AAZ21214.1	53	Y	Q4FNM5	Putative SAM-dependent methyltransferase [Candidatus Pelagibacter ubique HTCC1062]	SAR11_0393	methyltransferase activity [GO:0008168]; methylation [GO:0032259]	SAR11_0393		1.2543	0.977116	0.962802	1.30546	1.37479	96.9904	10.9009	1.02004	45.527	88.6703
AAZ20963.1|39|Phospho|S	AAZ20963.1	39	S	Q4FPC6	putative glutamate synthetas [Candidatus Pelagibacter ubique HTCC1062]	SAR11_0139	intracellular membrane-bounded organelle [GO:0043231]; 2 iron, 2 sulfur cluster binding [GO:0051537]; metal ion binding [GO:0046872]; oxidoreductase activity [GO:0016491]	SAR11_0139		0.622878	1.10865	0.499488	2.55428	2.52579	1.21259	0.505472	1.75468	0.434616	0.40816
AAZ22131.1|176|Phospho|T	AAZ22131.1	176	T	Q4FL07	acetylornithine deacetylase [Candidatus Pelagibacter ubique HTCC1062]	SAR11_1327	acetylornithine deacetylase activity [GO:0008777]; arginine biosynthetic process [GO:0006526]	argE	Biosynthesis of antibiotics; 2-Oxocarboxylic acid metabolism; Biosynthesis of amino acids; Biosynthesis of secondary metabolites; Arginine biosynthesis; Metabolic pathways	1.06765	0.962491	1.01253	0.893328	0.867074	0.336036	0.393981	0.306965	0.382706	0.216824
AAZ21398.1|59|Phospho|S	AAZ21398.1	59	S	Q4FN41	transaldolase [Candidatus Pelagibacter ubique HTCC1062]	SAR11_0577	sedoheptulose-7-phosphate:D-glyceraldehyde-3-phosphate glyceronetransferase activity [GO:0004801]; carbohydrate metabolic process [GO:0005975]	tal	Biosynthesis of antibiotics; Microbial metabolism in diverse environments; Biosynthesis of amino acids; Biosynthesis of secondary metabolites; Carbon metabolism; Pentose phosphate pathway; Metabolic pathways	1.12706	1.1718	0.992362	0.957201	1.23028	0.622717	0.750942	1.24749	1.05087	0.338842
AAZ20839.1|423|Phospho|S	AAZ20839.1	423	S	Q4FPM1	DNA helicase II [Candidatus Pelagibacter ubique HTCC1062]	SAR11_0014	ATP binding [GO:0005524]; DNA binding [GO:0003677]; DNA helicase activity [GO:0003678]	uvrD	Nucleotide excision repair; Mismatch repair	0.9694	1.03326	0.828996	0.973257	0.96531	2.25014	1.08853	1.05597	0.234741	0.603316
AAZ21714.1|234|Phospho|S	AAZ21714.1	234	S	Q4FM75	metallo-beta-lactamase family protein [Candidatus Pelagibacter ubique HTCC1062]	SAR11_0900	cytoplasm [GO:0005737]; exonuclease activity [GO:0004527]; metal ion binding [GO:0046872]; RNA binding [GO:0003723]	SAR11_0900	RNA degradation	1.07646	0.965537	1.19597	1.65902	1.46794	89.1518	87.6161	27.8858	27.6053	42.3437
AAZ21495.1|187|Phospho|T	AAZ21495.1	187	T	Q4FMU4	hypothetical protein SAR11_0676 [Candidatus Pelagibacter ubique HTCC1062]	SAR11_0676	oxidoreductase activity [GO:0016491]	SAR11_0676		1.14626	1.02693	1.15238	1.14159	1.01246	68.6551	40.762	53.2064	76.8696	41.5245
AAZ21903.1|132|Phospho|S	AAZ21903.1	132	S	Q4FLN5	ribosomal protein S5 [Candidatus Pelagibacter ubique HTCC1062]	SAR11_1100	small ribosomal subunit [GO:0015935]; rRNA binding [GO:0019843]; structural constituent of ribosome [GO:0003735]; translation [GO:0006412]	rpsE	Ribosome	0.881885	0.919909	0.720631	1.52402	1.23448	1.06594	234.643	1.19086	0.830718	31.6063
AAZ21547.1|26|Phospho|S	AAZ21547.1	26	S	Q4FMP2	3-dehydroquinate dehydratase [Candidatus Pelagibacter ubique HTCC1062]	SAR11_0728	3-dehydroquinate dehydratase activity [GO:0003855]; aromatic amino acid family biosynthetic process [GO:0009073]; cellular amino acid biosynthetic process [GO:0008652]; chorismate biosynthetic process [GO:0009423]	aroQ	Biosynthesis of antibiotics; Biosynthesis of amino acids; Biosynthesis of secondary metabolites; Metabolic pathways; Phenylalanine, tyrosine and tryptophan biosynthesis	0.9682	0.887232	1.78573	0.876299	1.27363	2.20181	1.02679	0.827209	1.24561	0.507778
AAZ21566.1|409|Phospho|T	AAZ21566.1	409	T	Q4FMM3	Glutamine synthetase I [Candidatus Pelagibacter ubique HTCC1062]	SAR11_0747	ATP binding [GO:0005524]; glutamate-ammonia ligase activity [GO:0004356]; glutamine biosynthetic process [GO:0006542]; nitrogen fixation [GO:0009399]	glnA	Microbial metabolism in diverse environments; Nitrogen metabolism; Two-component system; Biosynthesis of amino acids; Glyoxylate and dicarboxylate metabolism; Alanine, aspartate and glutamate metabolism; Arginine biosynthesis; Metabolic pathways	2.40244	1.77437	1.93298	1.97226	1.06348	0.78005	0.572095	0.914618	0.542283	0.869028
AAZ21808.1|289|Phospho|Y	AAZ21808.1	289	Y	Q4FLY0	methionyl-tRNA synthetase [Candidatus Pelagibacter ubique HTCC1062]	SAR11_1001	cytoplasm [GO:0005737]; ATP binding [GO:0005524]; methionine-tRNA ligase activity [GO:0004825]; methionyl-tRNA aminoacylation [GO:0006431]	metS	Selenocompound metabolism; Aminoacyl-tRNA biosynthesis	0.173508	0.259656	0.165359	0.282354	0.292656	2.23526	44.838	2.30891	186.639	249.676
AAZ21443.1|49|Phospho|T	AAZ21443.1	49	T	Q4FMZ6	dihydroorotase [Candidatus Pelagibacter ubique HTCC1062]	SAR11_0622	dihydroorotase activity [GO:0004151]; metal ion binding [GO:0046872]; pyrimidine nucleotide biosynthetic process [GO:0006221]	pyrC2	Metabolic pathways; Pyrimidine metabolism	1.23373	1.09554	1.30009	0.893414	0.836359	0.0202178	0.746788	0.579412	1.21757	0.704825
AAZ21053.1|435|Phospho|S	AAZ21053.1	435	S	Q4FP36	H+-transporting two-sector ATPase (F0F1-type ATP synthase) alpha chain [Candidatus Pelagibacter ubique HTCC1062]	SAR11_0232	plasma membrane [GO:0005886]; proton-transporting ATP synthase complex, catalytic core F(1) [GO:0045261]; ATP binding [GO:0005524]; proton-transporting ATP synthase activity, rotational mechanism [GO:0046933]; proton-transporting ATPase activity, rotational mechanism [GO:0046961]	atpA	Oxidative phosphorylation; Metabolic pathways	0.826682	0.935505	0.872828	0.977301	0.864267	2.96703	0.591024	1.23393	0.381317	0.378643
AAZ21696.1|72|Phospho|Y	AAZ21696.1	72	Y	Q4FM93	ATP-dependent clp proteinase regulatory chain X [Candidatus Pelagibacter ubique HTCC1062]	SAR11_0881	ATP binding [GO:0005524]; ATPase activity [GO:0016887]; protein dimerization activity [GO:0046983]; unfolded protein binding [GO:0051082]; zinc ion binding [GO:0008270]; protein folding [GO:0006457]	clpX		1.057	1.01428	1.16072	1.02251	0.885192	1.51251	1.48603	0.581032	0.891261	0.867537
AAZ21938.1|31|Phospho|T	AAZ21938.1	31	T	Q4FLK0	sugar fermentation stimulation protein [Candidatus Pelagibacter ubique HTCC1062]	SAR11_1135	DNA binding [GO:0003677]	sfsA		1.10596	1.04778	1.27812	1.00902	0.942895	0.950062	0.976233	0.886585	0.995342	133.591
AAZ22101.1|329|Phospho|S	AAZ22101.1	329	S	Q4FL37	glycine betaine/l-proline transport ATP-binding protein [Candidatus Pelagibacter ubique HTCC1062]	SAR11_1298	membrane [GO:0016020]; ATP binding [GO:0005524]; ATPase activity [GO:0016887]; glycine betaine transport [GO:0031460]	opuAA	ABC transporters	1.53811	1.14592	0.956709	0.750736	0.896582	4.19415	0.23813	2.90353	1.65849	0.680733
AAZ22048.1|14|Phospho|S	AAZ22048.1	14	S	Q4FL90	zinc-binding alcohol dehydrogenase [Candidatus Pelagibacter ubique HTCC1062]	SAR11_1244	alcohol dehydrogenase (NAD+) activity [GO:0004022]	yhdH	Biosynthesis of antibiotics; Microbial metabolism in diverse environments; Chloroalkane and chloroalkene degradation; Glycolysis / Gluconeogenesis; Biosynthesis of secondary metabolites; Naphthalene degradation; Metabolic pathways; Degradation of aromatic compounds; Tyrosine metabolism; Fatty acid degradation	1.00385	0.971249	0.99023	0.933647	0.956974	3.19606	1.70106	2.26254	0.651853	1.04301
AAZ21392.1|166|Phospho|T	AAZ21392.1	166	T	Q4FN47	GDP-fucose synthetase chain A [Candidatus Pelagibacter ubique HTCC1062]	SAR11_0571	GDP-L-fucose synthase activity [GO:0050577]; isomerase activity [GO:0016853]; NADP+ binding [GO:0070401]; 'de novo' GDP-L-fucose biosynthetic process [GO:0042351]	wcaG	Amino sugar and nucleotide sugar metabolism; Metabolic pathways; Fructose and mannose metabolism	1.17695	1.05683	4.31366	1.22575	1.33635	0.734182	0.444963	0.00416242	0.563107	0.498297
AAZ21314.1|497|Phospho|S	AAZ21314.1	497	S	Q4FNC5	30S ribosomal protein S1 [Candidatus Pelagibacter ubique HTCC1062]	SAR11_0492	ribosome [GO:0005840]; nucleic acid binding [GO:0003676]	rpsA	Ribosome	1.21598	0.910854	1.08319	1.40993	0.960519	0.749515	1.24669	1.24662	0.521905	0.491598
AAZ21507.1|27|Phospho|T	AAZ21507.1	27	T	Q4FMT2	glycine amidinotransferase [Candidatus Pelagibacter ubique HTCC1062]	SAR11_0688	glycine amidinotransferase activity [GO:0015068]	gatM	Arginine and proline metabolism; Metabolic pathways; Glycine, serine and threonine metabolism	0.71433	0.989674	0.674866	0.812257	0.853464	1.40433	0.780556	1.51529	0.860295	1.08468
AAZ21700.1|166|Phospho|S	AAZ21700.1	166	S	Q4FM89	NADH Dehydrogenase I Chain C [Candidatus Pelagibacter ubique HTCC1062]	SAR11_0885	plasma membrane [GO:0005886]; NADH dehydrogenase (ubiquinone) activity [GO:0008137]; quinone binding [GO:0048038]	nuoC	Oxidative phosphorylation; Metabolic pathways	0.906242	1.04983	0.888985	0.886996	0.874658	0.022412	0.342187	5.60502	0.294167	0.42335
AAZ21075.1|46|Phospho|Y	AAZ21075.1	46	Y	Q4FP14	50S ribosomal protein L19 [Candidatus Pelagibacter ubique HTCC1062]	SAR11_0253	ribosome [GO:0005840]; structural constituent of ribosome [GO:0003735]; translation [GO:0006412]	rplS	Ribosome	0.812822	0.886172	0.977367	1.20905	1.08943	0.681242	0.511587	0.665186	0.555395	0.588917
AAZ21575.1|104|Phospho|S	AAZ21575.1	104	S	Q4FML4	conserved hypothetical protein [Candidatus Pelagibacter ubique HTCC1062]	SAR11_0757		SAR11_0757		1.10102	1.01594	0.74571	0.907809	0.88182	0.376137	0.233706	0.00403542	0.00355952	0.3117
AAZ21971.1|217|Phospho|S	AAZ21971.1	217	S	Q4FLG7	unknown [Candidatus Pelagibacter ubique HTCC1062]	SAR11_1167		SAR11_1167		1.67242	0.95888	1.78044	0.788701	0.808713	0.538563	1.01379	0.43592	0.339563	0.436729
AAZ21488.1|796|Phospho|S	AAZ21488.1	796	S	Q4FMV1	glycine cleavage system protein P2 gcvP [Candidatus Pelagibacter ubique HTCC1062]	SAR11_0668	glycine dehydrogenase (decarboxylating) activity [GO:0004375]; glycine decarboxylation via glycine cleavage system [GO:0019464]	gcvP	Biosynthesis of antibiotics; Glyoxylate and dicarboxylate metabolism; Biosynthesis of secondary metabolites; Carbon metabolism; Metabolic pathways; Glycine, serine and threonine metabolism	0.8624	0.896447	0.769735	0.76012	0.862231	1.21732	1.13763	1.29579	0.831009	0.726904
AAZ21407.1|99|Phospho|T	AAZ21407.1	99	T	Q4FN32	glyceraldehyde-3-phosphate dehydrogenase (phosphorylating) [Candidatus Pelagibacter ubique HTCC1062]	SAR11_0586	NAD binding [GO:0051287]; NADP binding [GO:0050661]; oxidoreductase activity, acting on the aldehyde or oxo group of donors, NAD or NADP as acceptor [GO:0016620]; glucose metabolic process [GO:0006006]	gap	Biosynthesis of antibiotics; Microbial metabolism in diverse environments; Biosynthesis of amino acids; Glycolysis / Gluconeogenesis; Biosynthesis of secondary metabolites; Carbon metabolism; Metabolic pathways	1.14968	1.00788	1.07468	0.809011	0.887495	0.857318	0.538356	0.959623	0.839024	1.05843
AAZ22112.1|220|Phospho|S	AAZ22112.1	220	S	Q4FL26	glutamate synthase large subunit-like protein [Candidatus Pelagibacter ubique HTCC1062]	SAR11_1308	glutamate synthase (NADPH) activity [GO:0004355]; glutamate biosynthetic process [GO:0006537]	SAR11_1308		0.792425	1.10694	0.603083	0.63512	0.736688	4.35584	1.40649	1.72989	1.05237	0.895827
AAZ22140.1|294|Phospho|T	AAZ22140.1	294	T	Q4FKZ8	spermidine/putrescine-binding periplasmic protein [Candidatus Pelagibacter ubique HTCC1062]	SAR11_1336	periplasmic space [GO:0042597]	potD	Quorum sensing	1.00615	0.841824	0.862157	0.943303	0.886348	1.83197	0.832375	4.2463	1.05335	2.08692
AAZ21751.1|31|Phospho|S	AAZ21751.1	31	S	Q4FM37	Enolase [Candidatus Pelagibacter ubique HTCC1062]	SAR11_0939	cell surface [GO:0009986]; extracellular region [GO:0005576]; phosphopyruvate hydratase complex [GO:0000015]; magnesium ion binding [GO:0000287]; phosphopyruvate hydratase activity [GO:0004634]; glycolytic process [GO:0006096]	eno	Biosynthesis of antibiotics; Microbial metabolism in diverse environments; Biosynthesis of amino acids; Glycolysis / Gluconeogenesis; Biosynthesis of secondary metabolites; Carbon metabolism; RNA degradation; Methane metabolism; Metabolic pathways	0.930752	1.03637	1.01421	0.771941	0.923246	1.03579	0.983119	0.99326	112.336	177.121
WP_041185773.1|94|Phospho|S	WP_041185773.1	94	S	Q4FNJ4	hypothetical protein SAR11_0423 [Candidatus Pelagibacter ubique HTCC1062]	SAR11_0423				0.683887	1.0527	0.696361	1.0751	0.970097	3.7309	2.62725	1.88136	1.30783	2.20708
AAZ22109.1|129|Phospho|T	AAZ22109.1	129	T	Q4FL29	GlnT-like protein [Candidatus Pelagibacter ubique HTCC1062]	SAR11_1305	glutamate-ammonia ligase activity [GO:0004356]; glutamine biosynthetic process [GO:0006542]; nitrogen fixation [GO:0009399]	SAR11_1305	Microbial metabolism in diverse environments; Nitrogen metabolism; Two-component system; Biosynthesis of amino acids; Glyoxylate and dicarboxylate metabolism; Alanine, aspartate and glutamate metabolism; Arginine biosynthesis; Metabolic pathways	0.808041	0.949418	0.890232	0.521278	0.619883	1.35862	0.661911	1.25345	0.842766	0.840555
AAZ21791.1|493|Phospho|S	AAZ21791.1	493	S	Q4FLZ7	excinuclease ABC chain A [Candidatus Pelagibacter ubique HTCC1062]	SAR11_0983	cytoplasm [GO:0005737]; excinuclease repair complex [GO:0009380]; ATP binding [GO:0005524]; ATPase activity [GO:0016887]; DNA binding [GO:0003677]; excinuclease ABC activity [GO:0009381]; zinc ion binding [GO:0008270]; nucleotide-excision repair [GO:0006289]; SOS response [GO:0009432]	uvrA	Nucleotide excision repair	1.03765	1.0625	1.09375	1.23201	1.0858	295.188	0.966381	0.951008	0.892367	83.5113
AAZ21917.1|192|Phospho|T	AAZ21917.1	192	T	Q4FLM1	50S ribosomal protein L2 rplB [Candidatus Pelagibacter ubique HTCC1062]	SAR11_1114	large ribosomal subunit [GO:0015934]; rRNA binding [GO:0019843]; structural constituent of ribosome [GO:0003735]; transferase activity [GO:0016740]; translation [GO:0006412]	rplB	Ribosome	0.685028	0.855229	0.434224	1.08406	0.80012	2.44783	0.904535	2.16998	1.02556	1.4881
AAZ22005.1|121|Phospho|T	AAZ22005.1	121	T	Q4FLD3	bacterial transferase family protein [Candidatus Pelagibacter ubique HTCC1062]	SAR11_1198	transferase activity [GO:0016740]	SAR11_1198		0.95488	0.869947	1.0841	0.742263	0.812084	123.441	1.06874	93.8582	126.985	1.1064
AAZ21189.1|15|Phospho|S	AAZ21189.1	15	S	Q4FNQ0	Chaperone protein [Candidatus Pelagibacter ubique HTCC1062]	SAR11_0367	cytoplasm [GO:0005737]; ATP binding [GO:0005524]; heat shock protein binding [GO:0031072]; unfolded protein binding [GO:0051082]; zinc ion binding [GO:0008270]; DNA replication [GO:0006260]; protein folding [GO:0006457]; response to heat [GO:0009408]	SAR11_0367		0.420588	0.796182	0.361029	0.681863	0.644752	406.727	1.09605	1.66405	1.17506	120.569
AAZ21179.1|568|Phospho|T	AAZ21179.1	568	T	Q4FNR0	Leucyl-tRNA synthetase [Candidatus Pelagibacter ubique HTCC1062]	SAR11_0357	cytoplasm [GO:0005737]; aminoacyl-tRNA editing activity [GO:0002161]; ATP binding [GO:0005524]; leucine-tRNA ligase activity [GO:0004823]; leucyl-tRNA aminoacylation [GO:0006429]	leuS	Aminoacyl-tRNA biosynthesis	0.974665	1.09125	0.924552	1.01393	0.878569	1.01244	67.7444	1.03906	75.3014	117.784
WP_011281824.1|138|Phospho|T	WP_011281824.1	138	T	Q4FMY8	DnaK suppressor protein [Candidatus Pelagibacter ubique HTCC1062]	SAR11_0630	zinc ion binding [GO:0008270]			1.25091	1.4569	1.11521	1.63982	1.50206	0.885551	55.1218	0.941056	78.1126	67.3696
AAZ21791.1|36|Phospho|S	AAZ21791.1	36	S	Q4FLZ7	excinuclease ABC chain A [Candidatus Pelagibacter ubique HTCC1062]	SAR11_0983	cytoplasm [GO:0005737]; excinuclease repair complex [GO:0009380]; ATP binding [GO:0005524]; ATPase activity [GO:0016887]; DNA binding [GO:0003677]; excinuclease ABC activity [GO:0009381]; zinc ion binding [GO:0008270]; nucleotide-excision repair [GO:0006289]; SOS response [GO:0009432]	uvrA	Nucleotide excision repair	1.03765	1.0625	1.09375	1.23201	1.0858	0.913125	0.5155	0.442675	0.391691	0.471481
AAZ22016.1|155|Phospho|T	AAZ22016.1	155	T	Q4FLC2	ABC transporter [Candidatus Pelagibacter ubique HTCC1062]	SAR11_1210		occT	ABC transporters	1.04106	0.956199	0.861328	0.880983	1.14877	0.810279	0.591765	0.451844	0.200588	0.225196
AAZ21934.1|157|Phospho|S	AAZ21934.1	157	S	Q4FLK4	SpoU rRNA Methylase family [Candidatus Pelagibacter ubique HTCC1062]	SAR11_1131	RNA binding [GO:0003723]; RNA methyltransferase activity [GO:0008173]; RNA processing [GO:0006396]	SAR11_1131		0.935579	0.980504	0.964338	1.11906	1.08544	1.03343	1.00965	1.01796	68.1503	160.512
AAZ21300.1|321|Phospho|S	AAZ21300.1	321	S	Q4FND9	Histidyl-tRNA synthetase [Candidatus Pelagibacter ubique HTCC1062]	SAR11_0478	cytoplasm [GO:0005737]; ATP binding [GO:0005524]; histidine-tRNA ligase activity [GO:0004821]; histidyl-tRNA aminoacylation [GO:0006427]	hisS	Aminoacyl-tRNA biosynthesis	0.821541	1.0945	1.13686	0.849088	0.827894	1.52674	0.993746	1.20362	0.737524	0.980916
AAZ21266.1|158|Phospho|T	AAZ21266.1	158	T	Q4FNH3	GTP-Binding protein lepA [Candidatus Pelagibacter ubique HTCC1062]	SAR11_0444	plasma membrane [GO:0005886]; GTP binding [GO:0005525]; GTPase activity [GO:0003924]; ribosome binding [GO:0043022]; translation elongation factor activity [GO:0003746]; positive regulation of translation [GO:0045727]	lepA		0.93659	1.03671	0.917126	1.2452	1.13853	1.03438	0.982022	1.04588	90.503	137.048
AAZ21889.1|23|Phospho|S	AAZ21889.1	23	S	Q4FLP9	Endoribonuclease L-PSP [Candidatus Pelagibacter ubique HTCC1062]	SAR11_1085		SAR11_1085		0.944857	0.960483	0.954738	0.831798	1.25656	101.705	41.5491	68.4081	41.8296	50.6361
AAZ22065.1|36|Phospho|T	AAZ22065.1	36	T	Q4FL73	Cytidylyltransferase [Candidatus Pelagibacter ubique HTCC1062]	SAR11_1261	nucleotidyltransferase activity [GO:0016779]	SAR11_1261		1.1729	0.966735	1.12395	0.80842	0.848457	1.17894	0.652026	1.78051	1.08455	1.24131
AAZ21407.1|210|Phospho|S	AAZ21407.1	210	S	Q4FN32	glyceraldehyde-3-phosphate dehydrogenase (phosphorylating) [Candidatus Pelagibacter ubique HTCC1062]	SAR11_0586	NAD binding [GO:0051287]; NADP binding [GO:0050661]; oxidoreductase activity, acting on the aldehyde or oxo group of donors, NAD or NADP as acceptor [GO:0016620]; glucose metabolic process [GO:0006006]	gap	Biosynthesis of antibiotics; Microbial metabolism in diverse environments; Biosynthesis of amino acids; Glycolysis / Gluconeogenesis; Biosynthesis of secondary metabolites; Carbon metabolism; Metabolic pathways	1.14968	1.00788	1.07468	0.809011	0.887495	1.51155	1.36531	0.981326	0.328491	0.525866
AAZ21971.1|35|Phospho|S	AAZ21971.1	35	S	Q4FLG7	unknown [Candidatus Pelagibacter ubique HTCC1062]	SAR11_1167		SAR11_1167		1.67242	0.95888	1.78044	0.788701	0.808713	0.76289	1.02529	0.741498	1.15799	350.885
AAZ21256.1|746|Phospho|T	AAZ21256.1	746	T	Q4FNI3	glutamate synthase large subunit [Candidatus Pelagibacter ubique HTCC1062]	SAR11_0434	3 iron, 4 sulfur cluster binding [GO:0051538]; glutamate synthase activity [GO:0015930]; metal ion binding [GO:0046872]; glutamate biosynthetic process [GO:0006537]; glutamine metabolic process [GO:0006541]	gltB	Biosynthesis of antibiotics; Microbial metabolism in diverse environments; Nitrogen metabolism; Biosynthesis of amino acids; Biosynthesis of secondary metabolites; Alanine, aspartate and glutamate metabolism; Metabolic pathways	0.918916	1.02134	0.874297	0.848791	0.852672	1.04129	35.806	86.1489	60.8719	112.935
AAZ21884.1|127|Phospho|S	AAZ21884.1	127	S	Q4FLQ4	aspartate carbamoyltransferase [Candidatus Pelagibacter ubique HTCC1062]	SAR11_1080	amino acid binding [GO:0016597]; aspartate carbamoyltransferase activity [GO:0004070]; 'de novo' pyrimidine nucleobase biosynthetic process [GO:0006207]; 'de novo' UMP biosynthetic process [GO:0044205]; cellular amino acid metabolic process [GO:0006520]	pyrB	Alanine, aspartate and glutamate metabolism; Metabolic pathways; Pyrimidine metabolism	0.796354	0.970852	0.734427	1.01364	1.00544	1.24643	0.580433	1.37853	0.987289	0.386106
AAZ21256.1|1221|Phospho|T	AAZ21256.1	1221	T	Q4FNI3	glutamate synthase large subunit [Candidatus Pelagibacter ubique HTCC1062]	SAR11_0434	3 iron, 4 sulfur cluster binding [GO:0051538]; glutamate synthase activity [GO:0015930]; metal ion binding [GO:0046872]; glutamate biosynthetic process [GO:0006537]; glutamine metabolic process [GO:0006541]	gltB	Biosynthesis of antibiotics; Microbial metabolism in diverse environments; Nitrogen metabolism; Biosynthesis of amino acids; Biosynthesis of secondary metabolites; Alanine, aspartate and glutamate metabolism; Metabolic pathways	0.918916	1.02134	0.874297	0.848791	0.852672	1.04129	159.23	1.06727	112.889	1.08085
AAZ21607.1|300|Phospho|T	AAZ21607.1	300	T	Q4FMI2	cysteine synthase [Candidatus Pelagibacter ubique HTCC1062]	SAR11_0789	cysteine synthase activity [GO:0004124]; cysteine biosynthetic process from serine [GO:0006535]	cysK	Biosynthesis of antibiotics; Microbial metabolism in diverse environments; Biosynthesis of amino acids; Biosynthesis of secondary metabolites; Carbon metabolism; Sulfur metabolism; Metabolic pathways; Cysteine and methionine metabolism	0.68154	0.951971	0.667032	0.768615	0.821908	1.79277	0.932254	0.0224328	1.54909	1.51502
AAZ21549.1|248|Phospho|S	AAZ21549.1	248	S	Q4FMP0	Thiazole biosynthesis protein [Candidatus Pelagibacter ubique HTCC1062]	SAR11_0730	cytoplasm [GO:0005737]; thiazole synthase activity [GO:1990107]; thiamine diphosphate biosynthetic process [GO:0009229]	thiG	Metabolic pathways; Thiamine metabolism	1.36624	0.928194	1.29913	0.987361	0.828716	0.575529	0.844396	3.08367	0.186038	0.215502
AAZ22016.1|207|Phospho|T	AAZ22016.1	207	T	Q4FLC2	ABC transporter [Candidatus Pelagibacter ubique HTCC1062]	SAR11_1210		occT	ABC transporters	1.04106	0.956199	0.861328	0.880983	1.14877	153.252	23.9371	87.7301	58.7082	16.6928
AAZ20851.1|21|Phospho|S	AAZ20851.1	21	S	Q4FPK3	UDP-N-acetylmuramoylalanine--D-glutamate ligase [Candidatus Pelagibacter ubique HTCC1062]	SAR11_0026	cytoplasm [GO:0005737]; ATP binding [GO:0005524]; UDP-N-acetylmuramoylalanine-D-glutamate ligase activity [GO:0008764]; cell cycle [GO:0007049]; cell division [GO:0051301]; cell wall organization [GO:0071555]; peptidoglycan biosynthetic process [GO:0009252]; regulation of cell shape [GO:0008360]	murD	Peptidoglycan biosynthesis; D-Glutamine and D-glutamate metabolism; Metabolic pathways	1.28742	0.978976	1.20778	1.04461	1.13168	1.32663	2.00052	3.74508	0.975114	1.2146
AAZ20905.1|394|Phospho|S	AAZ20905.1	394	S	Q4FPI4	excinuclease ABC chain B [Candidatus Pelagibacter ubique HTCC1062]	SAR11_0081	cytoplasm [GO:0005737]; excinuclease repair complex [GO:0009380]; ATP binding [GO:0005524]; ATPase activity [GO:0016887]; DNA binding [GO:0003677]; excinuclease ABC activity [GO:0009381]; nucleotide-excision repair [GO:0006289]; SOS response [GO:0009432]	uvrB	Nucleotide excision repair	0.978453	1.07091	1.08191	1.17067	0.996583	0.0107726	0.634614	0.010254	1.15196	0.664
AAZ21670.1|147|Phospho|T	AAZ21670.1	147	T	Q4FMB9	Fumarylacetoacetate (FAA) hydrolase family protein [Candidatus Pelagibacter ubique HTCC1062]	SAR11_0854	hydrolase activity [GO:0016787]	SAR11_0854		0.807423	1.02336	0.78386	1.2035	1.07577	1.11416	0.989075	1.13198	241.231	0.966289
AAZ22140.1|86|Phospho|T	AAZ22140.1	86	T	Q4FKZ8	spermidine/putrescine-binding periplasmic protein [Candidatus Pelagibacter ubique HTCC1062]	SAR11_1336	periplasmic space [GO:0042597]	potD	Quorum sensing	1.00615	0.841824	0.862157	0.943303	0.886348	0.646312	0.632216	0.452989	0.265686	0.275927
AAZ20984.1|355|Phospho|T	AAZ20984.1	355	T	Q4FPA5	60 kDa chaperonin [Candidatus Pelagibacter ubique HTCC1062]	SAR11_0162	cytoplasm [GO:0005737]; ATP binding [GO:0005524]; ATPase activity [GO:0016887]; unfolded protein binding [GO:0051082]; protein refolding [GO:0042026]	groEL	RNA degradation	1.18828	0.943916	1.15974	0.817129	0.818754	70.5247	21.6531	47.3237	13.175	1.1073
AAZ21025.1|96|Phospho|Y	AAZ21025.1	96	Y	Q4FP64	Response regulator consisting of a CheY-like receiver domain and a Fis-type HTH domain [Candidatus Pelagibacter ubique HTCC1062]	SAR11_0203	phosphorelay signal transduction system [GO:0000160]	SAR11_0203	Two-component system	0.858036	0.964155	0.895317	1.18901	0.970046	1.07937	259.712	1.05609	0.923741	1.01481
AAZ21439.1|466|Phospho|T	AAZ21439.1	466	T	Q4FN00	phosphate dikinase (PPDK) [Candidatus Pelagibacter ubique HTCC1062]	SAR11_0618	ATP binding [GO:0005524]; kinase activity [GO:0016301]; metal ion binding [GO:0046872]; pyruvate, phosphate dikinase activity [GO:0050242]; pyruvate metabolic process [GO:0006090]	ppdk	Microbial metabolism in diverse environments; Carbon metabolism; Metabolic pathways; Pyruvate metabolism	0.897148	0.965505	0.830054	0.894596	0.887015	1.46074	1.02459	0.598855	1.26978	1.32369
AAZ21590.1|38|Phospho|S	AAZ21590.1	38	S	Q4FMJ9	sugar ABC transporter [Candidatus Pelagibacter ubique HTCC1062]	SAR11_0772	ATP binding [GO:0005524]; ATPase activity [GO:0016887]	malK	ABC transporters	0.922827	0.889371	1.00916	0.812736	0.925787	0.633639	0.480856	0.939375	0.882136	0.737313
AAZ21760.1|432|Phospho|S	AAZ21760.1	432	S	Q4FM28	potassium uptake protein trka [Candidatus Pelagibacter ubique HTCC1062]	SAR11_0949	plasma membrane [GO:0005886]; potassium ion transmembrane transporter activity [GO:0015079]	trkA		1.1933	0.935182	1.61262	0.950557	1.01432	0.730485	1.25802	0.961882	0.0916433	0.410808
WP_006997871.1|232|Phospho|S	WP_006997871.1	232	S	Q4FPR1	RNA polymerase sigma factor [Candidatus Pelagibacter ubique HTCC1062]	SAR11_0037	cytoplasm [GO:0005737]; DNA binding [GO:0003677]; DNA-binding transcription factor activity [GO:0003700]; sigma factor activity [GO:0016987]; transcription initiation from bacterial-type RNA polymerase promoter [GO:0001123]	rpoD		0.864202	0.918758	1.01612	1.18808	0.975354	1.43588	1.04051	0.76979	1.48443	0.501752
AAZ22140.1|133|Phospho|S	AAZ22140.1	133	S	Q4FKZ8	spermidine/putrescine-binding periplasmic protein [Candidatus Pelagibacter ubique HTCC1062]	SAR11_1336	periplasmic space [GO:0042597]	potD	Quorum sensing	1.00615	0.841824	0.862157	0.943303	0.886348	1.79883	0.524672	0.48236	1.00582	0.563138
AAZ21334.1|818|Phospho|T	AAZ21334.1	818	T	Q4FNA5	preprotein translocase secA [Candidatus Pelagibacter ubique HTCC1062]	SAR11_0512	cytoplasm [GO:0005737]; plasma membrane [GO:0005886]; ATP binding [GO:0005524]; intracellular protein transmembrane transport [GO:0065002]; protein import [GO:0017038]; protein targeting [GO:0006605]	secA	Bacterial secretion system; Quorum sensing; Protein export	1.09563	0.935976	0.968245	0.916481	0.988622	0.984569	0.61933	0.798634	0.688291	0.601423
AAZ21064.1|213|Phospho|S	AAZ21064.1	213	S	Q4FP25	succinate dehydrogenase [Candidatus Pelagibacter ubique HTCC1062]	SAR11_0243	plasma membrane [GO:0005886]; flavin adenine dinucleotide binding [GO:0050660]; succinate dehydrogenase (ubiquinone) activity [GO:0008177]; electron transport chain [GO:0022900]; tricarboxylic acid cycle [GO:0006099]	sdhA	Biosynthesis of antibiotics; Microbial metabolism in diverse environments; Oxidative phosphorylation; Citrate cycle (TCA cycle); Butanoate metabolism; Biosynthesis of secondary metabolites; Carbon metabolism; Metabolic pathways	0.913401	0.958796	0.631321	0.989564	0.890444	0.507067	0.489404	0.00972431	0.404291	0.554882
AAZ21884.1|67|Phospho|T	AAZ21884.1	67	T	Q4FLQ4	aspartate carbamoyltransferase [Candidatus Pelagibacter ubique HTCC1062]	SAR11_1080	amino acid binding [GO:0016597]; aspartate carbamoyltransferase activity [GO:0004070]; 'de novo' pyrimidine nucleobase biosynthetic process [GO:0006207]; 'de novo' UMP biosynthetic process [GO:0044205]; cellular amino acid metabolic process [GO:0006520]	pyrB	Alanine, aspartate and glutamate metabolism; Metabolic pathways; Pyrimidine metabolism	0.796354	0.970852	0.734427	1.01364	1.00544	0.0156073	1.44429	1.34368	0.92705	1.62179
AAZ21669.1|203|Phospho|Y	AAZ21669.1	203	Y	Q4FMC0	X-Pro dipeptidase [Candidatus Pelagibacter ubique HTCC1062]	SAR11_0853	proline dipeptidase activity [GO:0102009]	SAR11_0853		1.04386	0.957736	1.09546	1.05862	1.08799	0.0115824	0.712186	0.508725	0.661671	0.934309
AAZ20898.1|286|Phospho|T	AAZ20898.1	286	T	Q4FPJ1	Type II Secretion PilT [Candidatus Pelagibacter ubique HTCC1062]	SAR11_0074	ATP binding [GO:0005524]	pilT		0.93202	0.888573	0.916626	1.06725	0.901341	1.1889	0.739408	0.490136	0.561419	0.596527
AAZ20841.1|236|Phospho|S	AAZ20841.1	236	S	Q4FPL3	DNA ligase [Candidatus Pelagibacter ubique HTCC1062]	SAR11_0016	DNA ligase (NAD+) activity [GO:0003911]; metal ion binding [GO:0046872]; DNA repair [GO:0006281]; DNA replication [GO:0006260]	ligA	Nucleotide excision repair; DNA replication; Mismatch repair; Base excision repair	1.07254	1.02957	1.01833	1.10994	1.1099	151.896	51.7766	0.991068	49.7594	45.0562
AAZ21659.1|155|Phospho|S	AAZ21659.1	155	S	Q4FMD0	probable galactarate dehydratase [Candidatus Pelagibacter ubique HTCC1062]	SAR11_0842	galactarate dehydratase activity [GO:0008867]	garD	Cysteine and methionine metabolism	0.885875	0.939749	1.0203	0.875523	0.806822	0.461383	0.535315	0.256816	0.331999	0.467556
AAZ22066.1|119|Phospho|T	AAZ22066.1	119	T	Q4FL72	Adenylylsulfate kinase [Candidatus Pelagibacter ubique HTCC1062]	SAR11_1262	adenylylsulfate kinase activity [GO:0004020]	cysC	Microbial metabolism in diverse environments; Purine metabolism; Sulfur metabolism; Metabolic pathways	0.693474	1.03356	0.628616	0.780492	0.878935	173.619	63.292	1.2575	47.0127	56.7541
AAZ22078.2S|52|Phospho|S	AAZ22078.2S	52	S	Q4FL60	cold shock DNA-binding domain protein [Candidatus Pelagibacter ubique HTCC1062]	SAR11_1274	cytoplasm [GO:0005737]; DNA binding [GO:0003677]	cspL		0.183003	1.11959	0.279999	1.79209	1.74568	0.00480636	0.0327394	0.00340913	0.0395934	0.0293166
AAZ21933.1|17|Phospho|T	AAZ21933.1	17	T	Q4FLK5	translation elongation factor EF-Tu [Candidatus Pelagibacter ubique HTCC1062]	SAR11_1130	cytoplasm [GO:0005737]; GTP binding [GO:0005525]; GTPase activity [GO:0003924]; translation elongation factor activity [GO:0003746]	tufB		0.92195	0.980807	0.841118	0.913292	0.89034	0.295837	0.525921	1.25639	4.2197	2.14318
AAZ21155.1|102|Phospho|T	AAZ21155.1	102	T	Q4FNT4	imidazoleglycerol-phosphate dehydratase [Candidatus Pelagibacter ubique HTCC1062]	SAR11_0332	cytoplasm [GO:0005737]; imidazoleglycerol-phosphate dehydratase activity [GO:0004424]; histidine biosynthetic process [GO:0000105]	hisB	Histidine metabolism; Biosynthesis of amino acids; Biosynthesis of secondary metabolites; Metabolic pathways	0.853175	0.991262	1.2496	1.0316	1.06824	0.25774	0.541174	0.142167	2.18615	0.61215
AAZ21669.1|132|Phospho|S	AAZ21669.1	132	S	Q4FMC0	X-Pro dipeptidase [Candidatus Pelagibacter ubique HTCC1062]	SAR11_0853	proline dipeptidase activity [GO:0102009]	SAR11_0853		1.04386	0.957736	1.09546	1.05862	1.08799	0.467984	0.257759	0.213725	0.13195	0.157627
AAZ22112.1|217|Phospho|S	AAZ22112.1	217	S	Q4FL26	glutamate synthase large subunit-like protein [Candidatus Pelagibacter ubique HTCC1062]	SAR11_1308	glutamate synthase (NADPH) activity [GO:0004355]; glutamate biosynthetic process [GO:0006537]	SAR11_1308		0.792425	1.10694	0.603083	0.63512	0.736688	1.115	207.161	1.28893	1.25221	1.15691
AAZ21593.1|194|Phospho|S	AAZ21593.1	194	S	Q4FMJ6	oxidoreductase [Candidatus Pelagibacter ubique HTCC1062]	SAR11_0775	oxidoreductase activity [GO:0016491]	ucpA		0.980027	1.1075	0.818527	0.812512	0.957463	132.454	82.185	105.485	1.1083	1.02085
AAZ21561.1|395|Phospho|S	AAZ21561.1	395	S	Q4FMM8	selenocysteine lyase chain A [Candidatus Pelagibacter ubique HTCC1062]	SAR11_0742	cysteine desulfurase activity [GO:0031071]; lyase activity [GO:0016829]; pyridoxal phosphate binding [GO:0030170]; cysteine metabolic process [GO:0006534]	csdB	Selenocompound metabolism; Metabolic pathways	1.04569	1.02951	1.66793	1.03433	1.13218	1.7162	0.635509	1.11085	0.725209	1.38146
WP_041185799.1|484|Phospho|Y	WP_041185799.1	484	Y	Q4FL84	probable electron transfer flavoprotein-ubiquinone oxidoreductase [Candidatus Pelagibacter ubique HTCC1062]	SAR11_1250	4 iron, 4 sulfur cluster binding [GO:0051539]; electron-transferring-flavoprotein dehydrogenase activity [GO:0004174]; metal ion binding [GO:0046872]			1.32819	1.08531	0.962439	0.918157	1.08828	0.877794	72.7897	1.0193	1.04408	152.842
AAZ21002.1|129|Phospho|T	AAZ21002.1	129	T	Q4FP87	heat shock protein a [Candidatus Pelagibacter ubique HTCC1062]	SAR11_0181		ibpA		1.55618	0.72919	3.79206	0.441546	0.369504	0.883102	0.661648	0.606259	0.837884	1.00272
AAZ21950.1|178|Phospho|T	AAZ21950.1	178	T	Q4FLI8	2-isopropylmalate synthase [Candidatus Pelagibacter ubique HTCC1062]	SAR11_1147	(R)-citramalate synthase activity [GO:0043714]; 2-isopropylmalate synthase activity [GO:0003852]; isoleucine biosynthetic process [GO:0009097]; leucine biosynthetic process [GO:0009098]	SAR11_1147	2-Oxocarboxylic acid metabolism; Biosynthesis of amino acids; Biosynthesis of secondary metabolites; Metabolic pathways; Valine, leucine and isoleucine biosynthesis; Pyruvate metabolism	0.878318	1.02075	1.09801	0.773311	0.806142	1.06437	0.990557	0.958529	113.858	191.708
AAZ21113.1|121|Phospho|T	AAZ21113.1	121	T	Q4FNX6	probable aldo/keto reductase-family protein tas [Candidatus Pelagibacter ubique HTCC1062]	SAR11_0292	D-threo-aldose 1-dehydrogenase activity [GO:0047834]	tas		0.743515	0.917283	0.844994	0.819461	0.883956	0.704673	0.680116	0.513487	0.670844	0.607984
AAZ21897.1|191|Phospho|S	AAZ21897.1	191	S	Q4FLP1	DNA-directed RNA polymerase [Candidatus Pelagibacter ubique HTCC1062]	SAR11_1093	DNA binding [GO:0003677]; DNA-directed 5'-3' RNA polymerase activity [GO:0003899]; protein dimerization activity [GO:0046983]; transcription, DNA-templated [GO:0006351]	rpoA	RNA polymerase; Purine metabolism; Metabolic pathways; Pyrimidine metabolism	0.882987	0.898737	0.841416	1.24716	1.02104	5.22053	1.38852	2.02341	0.424898	0.779291
AAZ21661.1|231|Phospho|S	AAZ21661.1	231	S	Q4FMC8	Thiamine pyrophosphate-requiring enzyme [Candidatus Pelagibacter ubique HTCC1062]	SAR11_0844	cytoplasm [GO:0005737]; magnesium ion binding [GO:0000287]; sulfoacetaldehyde acetyltransferase activity [GO:0050487]; thiamine pyrophosphate binding [GO:0030976]; taurine catabolic process [GO:0019529]	SAR11_0844	Taurine and hypotaurine metabolism	0.911641	0.894877	0.835377	0.912567	0.938023	0.0110396	0.526488	0.192634	0.980785	1.02895
AAZ20984.1|536|Phospho|S	AAZ20984.1	536	S	Q4FPA5	60 kDa chaperonin [Candidatus Pelagibacter ubique HTCC1062]	SAR11_0162	cytoplasm [GO:0005737]; ATP binding [GO:0005524]; ATPase activity [GO:0016887]; unfolded protein binding [GO:0051082]; protein refolding [GO:0042026]	groEL	RNA degradation	1.18828	0.943916	1.15974	0.817129	0.818754	2.87203	1.79431	2.30466	1.69881	1.04797
AAZ21531.1|263|Phospho|S	AAZ21531.1	263	S	Q4FMQ8	hypothetical SurA-like protein [Candidatus Pelagibacter ubique HTCC1062]	SAR11_0712	peptidyl-prolyl cis-trans isomerase activity [GO:0003755]	SAR11_0712		0.784555	0.88898	0.676886	1.00238	1.97702	0.00137703	0.0832387	0.00149757	0.00121234	0.000919927
AAZ21366.1|151|Phospho|S	AAZ21366.1	151	S	Q4FN73	phosphoheptose isomerase NMA0340 [Candidatus Pelagibacter ubique HTCC1062]	SAR11_0545	carbohydrate derivative binding [GO:0097367]; isomerase activity [GO:0016853]; carbohydrate derivative metabolic process [GO:1901135]	gmhA	Lipopolysaccharide biosynthesis; Metabolic pathways	1.06793	0.957956	1.23306	0.916308	1.32867	0.967966	68.5775	87.5324	71.3897	38.7462
AAZ21808.1|69|Phospho|T	AAZ21808.1	69	T	Q4FLY0	methionyl-tRNA synthetase [Candidatus Pelagibacter ubique HTCC1062]	SAR11_1001	cytoplasm [GO:0005737]; ATP binding [GO:0005524]; methionine-tRNA ligase activity [GO:0004825]; methionyl-tRNA aminoacylation [GO:0006431]	metS	Selenocompound metabolism; Aminoacyl-tRNA biosynthesis	0.173508	0.259656	0.165359	0.282354	0.292656	2.23526	1.73939	2.30891	170.268	297.487
AAZ21946.1|25|Phospho|T	AAZ21946.1	25	T	Q4FLJ2	Glutaredoxin [Candidatus Pelagibacter ubique HTCC1062]	SAR11_1143	2 iron, 2 sulfur cluster binding [GO:0051537]; metal ion binding [GO:0046872]; protein disulfide oxidoreductase activity [GO:0015035]	grlA		1.08981	1.06791	1.01663	0.99119	1.02425	0.958854	0.968252	126.351	56.9045	98.2839
AAZ20974.1|10|Phospho|Y	AAZ20974.1	10	Y	Q4FPB5	Unknown protein [Candidatus Pelagibacter ubique HTCC1062]	SAR11_0152		SAR11_0152		0.311081	0.604016	0.534525	0.709062	1.16767	0.0156229	0.0105566	0.011256	0.890378	0.732977
AAZ21405.1|295|Phospho|S	AAZ21405.1	295	S	Q4FN34	fructose-bisphosphate aldolase [Candidatus Pelagibacter ubique HTCC1062]	SAR11_0584	fructose-bisphosphate aldolase activity [GO:0004332]; glycolytic process [GO:0006096]	fbaB	Biosynthesis of antibiotics; Microbial metabolism in diverse environments; Biosynthesis of amino acids; Glycolysis / Gluconeogenesis; Biosynthesis of secondary metabolites; Carbon metabolism; Pentose phosphate pathway; Methane metabolism; Metabolic pathways; Fructose and mannose metabolism	0.999914	1.03903	0.964868	0.775727	0.857951	94.7309	91.9576	113.953	1.13611	1.07795
AAZ21045.1|330|Phospho|S	AAZ21045.1	330	S	Q4FP44	Gamma-glutamyl phosphate reductase [Candidatus Pelagibacter ubique HTCC1062]	SAR11_0224	cytoplasm [GO:0005737]; glutamate-5-semialdehyde dehydrogenase activity [GO:0004350]; NADP binding [GO:0050661]; L-proline biosynthetic process [GO:0055129]	proA	Biosynthesis of antibiotics; Biosynthesis of amino acids; Arginine and proline metabolism; Biosynthesis of secondary metabolites; Carbapenem biosynthesis; Metabolic pathways	2.00529	1.14977	1.42562	1.12341	1.072	0.132968	0.339445	0.24102	0.364488	0.883794
AAZ21057.1|13|Phospho|S	AAZ21057.1	13	S	Q4FP32	2-oxoglutarate dehydrogenase complex E2 component [Candidatus Pelagibacter ubique HTCC1062]	SAR11_0236	oxoglutarate dehydrogenase complex [GO:0045252]; dihydrolipoyllysine-residue succinyltransferase activity [GO:0004149]; L-lysine catabolic process to acetyl-CoA via saccharopine [GO:0033512]; tricarboxylic acid cycle [GO:0006099]	sucB	Biosynthesis of antibiotics; Microbial metabolism in diverse environments; Citrate cycle (TCA cycle); Biosynthesis of secondary metabolites; Carbon metabolism; Metabolic pathways; Lysine degradation	1.46966	1.088	1.34664	0.982584	0.812849	0.455627	0.919156	0.813706	2.14639	1.02662
AAZ20910.1|159|Phospho|S	AAZ20910.1	159	S	Q4FPH9	branched-chain amino acid aminotransferase [Candidatus Pelagibacter ubique HTCC1062]	SAR11_0086	L-isoleucine transaminase activity [GO:0052656]; L-leucine transaminase activity [GO:0052654]; L-leucine:2-oxoglutarate aminotransferase activity [GO:0050048]; L-valine transaminase activity [GO:0052655]; isoleucine biosynthetic process [GO:0009097]; leucine biosynthetic process [GO:0009098]; valine biosynthetic process [GO:0009099]	ilvE	Biosynthesis of antibiotics; 2-Oxocarboxylic acid metabolism; Biosynthesis of amino acids; Biosynthesis of secondary metabolites; Valine, leucine and isoleucine degradation; Pantothenate and CoA biosynthesis; Metabolic pathways; Cysteine and methionine metabolism; Valine, leucine and isoleucine biosynthesis	1.04481	1.03889	1.41426	0.831961	0.956852	0.0123888	0.80622	0.779875	0.975825	0.660336
AAZ21234.1|330|Phospho|T	AAZ21234.1	330	T	Q4FNK5	Diaminopimelate decarboxylase [Candidatus Pelagibacter ubique HTCC1062]	SAR11_0413	diaminopimelate decarboxylase activity [GO:0008836]; pyridoxal phosphate binding [GO:0030170]; lysine biosynthetic process via diaminopimelate [GO:0009089]	lysA	Biosynthesis of antibiotics; Microbial metabolism in diverse environments; Biosynthesis of amino acids; Biosynthesis of secondary metabolites; Lysine biosynthesis; Metabolic pathways	1.24183	1.08538	0.978319	1.10119	1.08923	65.7893	55.1629	60.8008	52.0496	54.0653
AAZ21310.1|216|Phospho|S	AAZ21310.1	216	S	Q4FNC9	Tryptophan synthase beta chain 1 [Candidatus Pelagibacter ubique HTCC1062]	SAR11_0488	tryptophan synthase activity [GO:0004834]	trpB	Biosynthesis of antibiotics; Biosynthesis of amino acids; Biosynthesis of secondary metabolites; Metabolic pathways; Glycine, serine and threonine metabolism; Phenylalanine, tyrosine and tryptophan biosynthesis	0.978996	1.02045	0.79298	1.07033	0.90024	1.0102	0.990474	110.991	66.4333	119.72
AAZ22128.1|633|Phospho|S	AAZ22128.1	633	S	Q4FL10	aconitate hydratase [Candidatus Pelagibacter ubique HTCC1062]	SAR11_1324	4 iron, 4 sulfur cluster binding [GO:0051539]; aconitate hydratase activity [GO:0003994]; citrate dehydratase activity [GO:0047780]; metal ion binding [GO:0046872]; tricarboxylic acid cycle [GO:0006099]	acnA	Biosynthesis of antibiotics; Microbial metabolism in diverse environments; 2-Oxocarboxylic acid metabolism; Biosynthesis of amino acids; Glyoxylate and dicarboxylate metabolism; Citrate cycle (TCA cycle); Biosynthesis of secondary metabolites; Carbon metabolism; Metabolic pathways	1.10065	1.03997	1.14724	0.992093	0.899735	0.951357	129.651	0.93173	1.00424	147.422
AAZ21679.1|282|Phospho|S	AAZ21679.1	282	S	Q4FMB0	MmsB-like protein [Candidatus Pelagibacter ubique HTCC1062]	SAR11_0863	3-hydroxyisobutyrate dehydrogenase activity [GO:0008442]; NAD binding [GO:0051287]; NADP binding [GO:0050661]; branched-chain amino acid catabolic process [GO:0009083]	SAR11_0863	Valine, leucine and isoleucine degradation; Metabolic pathways	0.994721	0.910885	1.08504	0.813382	0.80551	0.982546	0.535895	1.15607	0.432927	0.98686
AAZ21523.1|22|Phospho|S	AAZ21523.1	22	S	Q4FMR6	ribosomal protein S18 [Candidatus Pelagibacter ubique HTCC1062]	SAR11_0704	ribosome [GO:0005840]; rRNA binding [GO:0019843]; structural constituent of ribosome [GO:0003735]; translation [GO:0006412]	rpsR	Ribosome	0.537556	1.01103	0.591108	1.91415	1.32151	1.43039	48.9344	1.34607	90.7781	45.1211
AAZ20835.1|263|Phospho|S	AAZ20835.1	263	S	Q4FPM5	thymidylate synthase-complementing family protein (Pfam) [Candidatus Pelagibacter ubique HTCC1062]	SAR11_0010	flavin adenine dinucleotide binding [GO:0050660]; thymidylate synthase (FAD) activity [GO:0050797]; dTMP biosynthetic process [GO:0006231]; dTTP biosynthetic process [GO:0006235]; methylation [GO:0032259]			0.895963	0.972367	0.977869	0.844585	0.934591	1.05463	32.587	84.4075	78.7308	90.8545
AAZ21963.1|186|Phospho|T	AAZ21963.1	186	T	Q4FLH5	phosphomannomutase [Candidatus Pelagibacter ubique HTCC1062]	SAR11_1160	metal ion binding [GO:0046872]; phosphomannomutase activity [GO:0004615]; carbohydrate metabolic process [GO:0005975]	manB	Biosynthesis of antibiotics; Streptomycin biosynthesis; Microbial metabolism in diverse environments; Amino sugar and nucleotide sugar metabolism; Galactose metabolism; Starch and sucrose metabolism; Glycolysis / Gluconeogenesis; Purine metabolism; Biosynthesis of secondary metabolites; Pentose phosphate pathway; Metabolic pathways; Fructose and mannose metabolism	0.99612	0.957252	1.3607	1.01401	0.867863	1.00198	1.02275	0.864987	100.034	190.697
AAZ21176.1|258|Phospho|S	AAZ21176.1	258	S	Q4FNR3	chromosome partitioning protein [Candidatus Pelagibacter ubique HTCC1062]	SAR11_0354	DNA binding [GO:0003677]; nucleotidyltransferase activity [GO:0016779]	parB		1.01759	0.946451	1.0517	0.986784	0.89178	1.03799	0.717695	1.08245	0.312827	0.382732
AAZ21407.1|80|Phospho|S	AAZ21407.1	80	S	Q4FN32	glyceraldehyde-3-phosphate dehydrogenase (phosphorylating) [Candidatus Pelagibacter ubique HTCC1062]	SAR11_0586	NAD binding [GO:0051287]; NADP binding [GO:0050661]; oxidoreductase activity, acting on the aldehyde or oxo group of donors, NAD or NADP as acceptor [GO:0016620]; glucose metabolic process [GO:0006006]	gap	Biosynthesis of antibiotics; Microbial metabolism in diverse environments; Biosynthesis of amino acids; Glycolysis / Gluconeogenesis; Biosynthesis of secondary metabolites; Carbon metabolism; Metabolic pathways	1.14968	1.00788	1.07468	0.809011	0.887495	0.00265139	0.00281821	0.00273413	0.176232	0.369135
AAZ21628.1|141|Phospho|T	AAZ21628.1	141	T	Q4FMG1	Unknown protein [Candidatus Pelagibacter ubique HTCC1062]	SAR11_0810		SAR11_0810		1.44725	0.793953	0.95783	1.72724	1.72699	0.0105846	0.553196	1.4868	0.438245	0.615722
AAZ21166.1|107|Phospho|S	AAZ21166.1	107	S	Q4FNS3	Conserved hypothetical protein [Candidatus Pelagibacter ubique HTCC1062]	SAR11_0343	ADP binding [GO:0043531]; ATP binding [GO:0005524]; phosphotransferase activity, phosphate group as acceptor [GO:0016776]; protein serine/threonine kinase activity [GO:0004674]; protein dephosphorylation [GO:0006470]	SAR11_0343		0.837274	0.92252	0.765313	0.881916	0.954183	74.6844	61.1582	108.908	40.1669	42.6699
AAZ21358.1|140|Phospho|S	AAZ21358.1	140	S	Q4FN81	transketolase [Candidatus Pelagibacter ubique HTCC1062]	SAR11_0537	transketolase activity [GO:0004802]	tktN	Biosynthesis of antibiotics; Microbial metabolism in diverse environments; Biosynthesis of amino acids; Biosynthesis of secondary metabolites; Carbon metabolism; Pentose phosphate pathway; Metabolic pathways	0.686043	1.05568	0.741486	1.16149	1.31817	1.66765	0.672816	0.0223986	2.53268	0.431817
AAZ21139.1|598|Phospho|T	AAZ21139.1	598	T	Q4FNV0	Na+/solute symporter (Ssf family) [Candidatus Pelagibacter ubique HTCC1062]	SAR11_0316	integral component of membrane [GO:0016021]; symporter activity [GO:0015293]; sodium ion transport [GO:0006814]	yjcG		3.50494	0.881956	3.20772	1.01827	0.421508	120.659	1.08156	0.580594	47.8764	1.83633
AAZ21615.1|201|Phospho|Y	AAZ21615.1	201	Y	Q4FMH4	hypothetical protein SAR11_0797 [Candidatus Pelagibacter ubique HTCC1062]	SAR11_0797	ATP-binding cassette (ABC) transporter complex [GO:0043190]; transmembrane transporter activity [GO:0022857]	proX	ABC transporters	0.927734	0.992209	0.728494	0.685568	0.922472	1.5509	1.06581	3.21746	1.64582	0.439785
AAZ21049.1|79|Phospho|S	AAZ21049.1	79	S	Q4FP40	probable (di)nucleoside polyphosphate hydrolase [Candidatus Pelagibacter ubique HTCC1062]	SAR11_0228	hydrolase activity, acting on acid anhydrides, in phosphorus-containing anhydrides [GO:0016818]	nudH	RNA degradation	1.24038	1.07126	1.12202	1.26306	1.21635	0.89936	54.3148	0.943524	95.4197	84.4188
AAZ21206.1|8|Phospho|S	AAZ21206.1	8	S	Q4FNN3	Conserved hypothetical protein [Candidatus Pelagibacter ubique HTCC1062]	SAR11_0385	cytoplasm [GO:0005737]; endoribonuclease activity [GO:0004521]; metalloendopeptidase activity [GO:0004222]; zinc ion binding [GO:0008270]; rRNA processing [GO:0006364]	SAR11_0385		0.995394	1.0599	0.93953	1.08384	1.56777	1.00235	31.6706	85.5739	55.698	68.7556
AAZ21328.1|101|Phospho|S	AAZ21328.1	101	S	Q4FNB1	prephenate dehydratase [Candidatus Pelagibacter ubique HTCC1062]	SAR11_0506	prephenate dehydratase activity [GO:0004664]; L-phenylalanine biosynthetic process [GO:0009094]	pheA	Biosynthesis of antibiotics; Biosynthesis of amino acids; Biosynthesis of secondary metabolites; Metabolic pathways; Phenylalanine, tyrosine and tryptophan biosynthesis	0.876103	0.973548	0.891329	0.946829	1.06761	1.06145	0.515701	0.570134	0.736787	0.36614
AAZ21543.1|92|Phospho|S	AAZ21543.1	92	S	Q4FMP6	NADH-ubiquinone oxidoreductase 17.2 kD subunit of complex I [Candidatus Pelagibacter ubique HTCC1062]	SAR11_0724	membrane [GO:0016020]; oxidoreductase activity [GO:0016491]; mitochondrial respiratory chain complex I assembly [GO:0032981]	SAR11_0724	Oxidative phosphorylation	0.617841	1.0894	0.782517	0.908324	1.15667	27.6315	2.93918	23.0023	8.79718	5.34106
AAZ21210.1|524|Phospho|S	AAZ21210.1	524	S	Q4FNM9	bacterial protein translation initiation factor 2 (IF-2) [Candidatus Pelagibacter ubique HTCC1062]	SAR11_0389	cytoplasm [GO:0005737]; GTP binding [GO:0005525]; GTPase activity [GO:0003924]; translation initiation factor activity [GO:0003743]	infB		1.11834	0.938491	1.1353	1.50462	1.07719	0.418772	0.421798	0.406551	0.172748	0.244509
AAZ20827.1|165|Phospho|S	AAZ20827.1	165	S	Q4FPQ5	acetolactate synthase small subunit [Candidatus Pelagibacter ubique HTCC1062]	SAR11_0002	acetolactate synthase activity [GO:0003984]; acetolactate synthase regulator activity [GO:1990610]; isoleucine biosynthetic process [GO:0009097]; valine biosynthetic process [GO:0009099]	ilvH	Biosynthesis of antibiotics; C5-Branched dibasic acid metabolism; 2-Oxocarboxylic acid metabolism; Biosynthesis of amino acids; Butanoate metabolism; Biosynthesis of secondary metabolites; Pantothenate and CoA biosynthesis; Metabolic pathways; Valine, leucine and isoleucine biosynthesis	1.01086	1.0082	1.04047	0.984924	1.14392	161.736	59.0337	63.938	22.9184	15.4676
AAZ21162.1|148|Phospho|T	AAZ21162.1	148	T	Q4FNS7	DNA polymerase III [Candidatus Pelagibacter ubique HTCC1062]	SAR11_0339	DNA binding [GO:0003677]; DNA-directed DNA polymerase activity [GO:0003887]; exonuclease activity [GO:0004527]; metal ion binding [GO:0046872]; DNA replication [GO:0006260]	dnaQ	Homologous recombination; Purine metabolism; DNA replication; Metabolic pathways; Mismatch repair; Pyrimidine metabolism	1.04626	0.935863	7.72002	1.11544	1.12697	0.00590742	0.552545	0.0865441	0.505159	0.300524
AAZ21580.1|81|Phospho|T	AAZ21580.1	81	T	Q4FMK9	molybdopterin cofactor synthesis protein [Candidatus Pelagibacter ubique HTCC1062]	SAR11_0762	cyclic pyranopterin monophosphate synthase activity [GO:0061799]; Mo-molybdopterin cofactor biosynthetic process [GO:0006777]	moaC	Sulfur relay system; Folate biosynthesis; Metabolic pathways	1.00254	1.04382	0.903829	0.91275	0.977115	0.00872232	0.449654	0.00919103	0.873063	0.823633
AAZ21170.1|83|Phospho|S	AAZ21170.1	83	S	Q4FNR9	transcription termination factor rho [Candidatus Pelagibacter ubique HTCC1062]	SAR11_0348	ATP binding [GO:0005524]; helicase activity [GO:0004386]; RNA binding [GO:0003723]; RNA-dependent ATPase activity [GO:0008186]; DNA-templated transcription, termination [GO:0006353]	rho	RNA degradation	0.806702	0.778794	0.919347	0.83927	0.706084	0.0269838	3.73069	1.45331	0.972231	1.02295
WP_006997871.1|500|Phospho|S	WP_006997871.1	500	S	Q4FPR1	RNA polymerase sigma factor [Candidatus Pelagibacter ubique HTCC1062]	SAR11_0037	cytoplasm [GO:0005737]; DNA binding [GO:0003677]; DNA-binding transcription factor activity [GO:0003700]; sigma factor activity [GO:0016987]; transcription initiation from bacterial-type RNA polymerase promoter [GO:0001123]	rpoD		0.864202	0.918758	1.01612	1.18808	0.975354	0.00378832	0.00360267	0.00332088	0.616254	0.516059
AAZ21334.1|764|Phospho|S	AAZ21334.1	764	S	Q4FNA5	preprotein translocase secA [Candidatus Pelagibacter ubique HTCC1062]	SAR11_0512	cytoplasm [GO:0005737]; plasma membrane [GO:0005886]; ATP binding [GO:0005524]; intracellular protein transmembrane transport [GO:0065002]; protein import [GO:0017038]; protein targeting [GO:0006605]	secA	Bacterial secretion system; Quorum sensing; Protein export	1.09563	0.935976	0.968245	0.916481	0.988622	1.09946	1.67238	1.89928	1.06261	1.17308
AAZ21350.1|311|Phospho|S	AAZ21350.1	311	S	Q4FN89	zinc-containing alcohol dehydrogenase [Candidatus Pelagibacter ubique HTCC1062]	SAR11_0529	alcohol dehydrogenase (NAD+) activity [GO:0004022]	SAR11_0529	Biosynthesis of antibiotics; Microbial metabolism in diverse environments; Chloroalkane and chloroalkene degradation; Glycolysis / Gluconeogenesis; Biosynthesis of secondary metabolites; Naphthalene degradation; Metabolic pathways; Degradation of aromatic compounds; Tyrosine metabolism; Fatty acid degradation	1.26206	1.1527	1.10403	1.59064	1.74539	0.454154	0.568631	0.702604	0.236269	0.239975
AAZ21963.1|446|Phospho|S	AAZ21963.1	446	S	Q4FLH5	phosphomannomutase [Candidatus Pelagibacter ubique HTCC1062]	SAR11_1160	metal ion binding [GO:0046872]; phosphomannomutase activity [GO:0004615]; carbohydrate metabolic process [GO:0005975]	manB	Biosynthesis of antibiotics; Streptomycin biosynthesis; Microbial metabolism in diverse environments; Amino sugar and nucleotide sugar metabolism; Galactose metabolism; Starch and sucrose metabolism; Glycolysis / Gluconeogenesis; Purine metabolism; Biosynthesis of secondary metabolites; Pentose phosphate pathway; Metabolic pathways; Fructose and mannose metabolism	0.99612	0.957252	1.3607	1.01401	0.867863	1.00198	66.2635	93.8262	73.9335	38.8419
AAZ21339.1|64|Phospho|S	AAZ21339.1	64	S	Q4FNA0	peptidoglycan acetylation [Candidatus Pelagibacter ubique HTCC1062]	SAR11_0517	4 iron, 4 sulfur cluster binding [GO:0051539]; 4-hydroxy-3-methylbut-2-en-1-yl diphosphate synthase activity [GO:0046429]; iron ion binding [GO:0005506]; isopentenyl diphosphate biosynthetic process, methylerythritol 4-phosphate pathway [GO:0019288]; terpenoid biosynthetic process [GO:0016114]	ispG	Biosynthesis of antibiotics; Biosynthesis of secondary metabolites; Metabolic pathways; Terpenoid backbone biosynthesis	1.30658	1.08724	2.45796	0.970082	0.917964	0.913364	0.672106	0.428171	0.765401	0.288207
AAZ21950.1|436|Phospho|T	AAZ21950.1	436	T	Q4FLI8	2-isopropylmalate synthase [Candidatus Pelagibacter ubique HTCC1062]	SAR11_1147	(R)-citramalate synthase activity [GO:0043714]; 2-isopropylmalate synthase activity [GO:0003852]; isoleucine biosynthetic process [GO:0009097]; leucine biosynthetic process [GO:0009098]	SAR11_1147	2-Oxocarboxylic acid metabolism; Biosynthesis of amino acids; Biosynthesis of secondary metabolites; Metabolic pathways; Valine, leucine and isoleucine biosynthesis; Pyruvate metabolism	0.878318	1.02075	1.09801	0.773311	0.806142	0.0264019	0.655153	0.0237766	0.772607	1.88921
AAZ22139.1|8|Phospho|S	AAZ22139.1	8	S	Q4FKZ9	spermidine/putrescine transport system permease protein potb [Candidatus Pelagibacter ubique HTCC1062]	SAR11_1335	integral component of membrane [GO:0016021]; plasma membrane [GO:0005886]; transmembrane transport [GO:0055085]	potB	Quorum sensing	1.10653	1.04887	1.07444	0.816285	0.988806	0.814055	1.04573	1.04938	1.39997	1.02418
AAZ21592.1|456|Phospho|Y	AAZ21592.1	456	Y	Q4FMJ7	6-phosphogluconate dehydratase [Candidatus Pelagibacter ubique HTCC1062]	SAR11_0774	phosphogluconate dehydratase activity [GO:0004456]	edd	Biosynthesis of antibiotics; 2-Oxocarboxylic acid metabolism; Biosynthesis of amino acids; Biosynthesis of secondary metabolites; Pantothenate and CoA biosynthesis; Metabolic pathways; Valine, leucine and isoleucine biosynthesis	1.07801	1.00756	1.2509	0.780489	0.816717	0.36623	0.512129	0.341017	0.741172	0.0159962
AAZ21890.1|219|Phospho|T	AAZ21890.1	219	T	Q4FLP8	UDPglucose 6-dehydrogenase [Candidatus Pelagibacter ubique HTCC1062]	SAR11_1086	NAD binding [GO:0051287]; UDP-glucose 6-dehydrogenase activity [GO:0003979]; polysaccharide biosynthetic process [GO:0000271]; UDP-glucuronate biosynthetic process [GO:0006065]	ugd	Ascorbate and aldarate metabolism; Pentose and glucuronate interconversions; Amino sugar and nucleotide sugar metabolism; Metabolic pathways	0.947425	1.03931	0.750962	0.886959	0.988373	1.0259	0.982347	1.15479	239.435	57.7059
[truncated: 770 more rows]

## Sheet: Supplementary Table 6
Supplementary Table 6. Comparison of HTCC1062 phosphoproteome with other bacterial phosphoproteomes.
[truncated: 28 more rows]

## Sheet: Supplementary Table 7
Supplementary Table 7. Statistics of S/T/Y content and percentage of pS/pT/pY for each phosphoprotein.
[truncated: 610 more rows]

[truncated: 2 more sheets: Supplementary Table 8, Supplementary Table 9]
